# Supplementary material for: Resilience of small intestinal beneficial bacteria to the toxicity of soybean oil fatty acids
Source: eLife. 2018 Mar 27;7:e32581. doi: 10.7554/eLife.32581 (PMC5902164; doi:10.7554/eLife.32581)
Supplement: Supplementary file 5. [file elife-32581-supp5.txt]

contig_id	feature_id	type	location	start	stop	strand	function	aliases	figfam	evidence_codes	nucleotide_sequence	aa_sequence
NODE_10_length_62819_cov_893.662_ID_9493	fig|1358027.6.peg.1	peg	NODE_10_length_62819_cov_893.662_ID_9493_286_684	286	684	+	FIG00743387: hypothetical protein		FIG00743385	ff	gtgaatctctcaacgattattgatcaaaatggacagcaagaaaaatttacctttactgaagaaggtacttttgttgaaatgaatggtaagtattatttacggtacattgaacaccaagacggtcaagaaacgccggtgcaaatcaaatttgaagatgagctgatccgtttaagaaggcgtggaaatgttgaaacaaacctatttttggacccgacacaagaaactatcatgcgttatcaaacagaatacggcatgattaaaattgatgtgttgacggaaagtttggaaaaagacgttgatgtaaaggccccagctggtcacctttctgtcaagtaccaactaaaacaagcgagacaattaatagggagttaccaactagaattgcaatttgcggcctaa	MNLSTIIDQNGQQEKFTFTEEGTFVEMNGKYYLRYIEHQDGQETPVQIKFEDELIRLRRRGNVETNLFLDPTQETIMRYQTEYGMIKIDVLTESLEKDVDVKAPAGHLSVKYQLKQARQLIGSYQLELQFAA
NODE_10_length_62819_cov_893.662_ID_9493	fig|1358027.6.peg.2	peg	NODE_10_length_62819_cov_893.662_ID_9493_730_1287	730	1287	+	DNA-directed RNA polymerase delta subunit (EC 2.7.7.6)		FIG00001543	isu;RNA_polymerase_bacterial	ttggatttaaaggtttttgacggtcaggacaaatcagaactttcaatgattgaagtcgcacacgctattttagctcaccatggagaagcaatggcgtttgttgatttgaccaacgaggttcagcaatatctgggtaagagcgatgaggaaattcgtgaacgtcttgcacagttctatactgacttaaatgttgatggcagttttatttcccttggtgacaacacctggggtctgcgtgcttggtacccattcgaatctatcgatgaagccactgttggtgaaaacgaagaagatgaagaagatgatcgtccaaagaagaagcggcgtaaagtcaatgccttcctcgcagacaccgatgacgatgacgatgtaattgactatgacaacgatgatcccgaa…	MDLKVFDGQDKSELSMIEVAHAILAHHGEAMAFVDLTNEVQQYLGKSDEEIRERLAQFYTDLNVDGSFISLGDNTWGLRAWYPFESIDEATVGENEEDEEDDRPKKKRRKVNAFLADTDDDDDVIDYDNDDPEDEDLDTDDDTDSEDDYDDDTDDFSDDDDDLDDGIEGQLSELHDEEDEDEDDE
NODE_10_length_62819_cov_893.662_ID_9493	fig|1358027.6.peg.3	peg	NODE_10_length_62819_cov_893.662_ID_9493_1462_3066	1462	3066	+	CTP synthase (EC 6.3.4.2)		FIG00000176	isu;Ribosome_post-transcriptional_modification_and_chromosomal_segregation_cluster isu;pyrimidine_conversions	atgacgaaatacatttttgtaaccggtggagttgtatcatcattaggaaagggaatcgttgctgcctctttaggacgattattaaaaaatcggggcctaaagattgcaattcaaaagtttgatccctacatcaatgttgaccccggtacgatgagtccataccaacacggtgaagtttttgtgactgatgacggaacggaaactgatttggaccttggtcactatgaacgttttatcgataatgatctcaataaatattcaaatgttacaacgggtaaaatctactctgaggttcttcgtaaggaacgccgtggggattaccttggtggaacagtacaagttattccgcacatcactaatgccattaaggacaagattaagcgtgctggtgaaagtacc…	MTKYIFVTGGVVSSLGKGIVAASLGRLLKNRGLKIAIQKFDPYINVDPGTMSPYQHGEVFVTDDGTETDLDLGHYERFIDNDLNKYSNVTTGKIYSEVLRKERRGDYLGGTVQVIPHITNAIKDKIKRAGESTDAEVVITEIGGTVGDIESQPFMEAIRQMKEEVGSENVLYIHTTLVPYLRAAGEMKTKPTQHSVRELRGLGIQPNILVVRTEQPITDDMRKKIALFCDVDPKAVVESMDVHTLYEIPLNLQKQGMDQLVVDHFGLNVPEADMTEWTEMVNHIEHGLTKTVKIAMVGKYTDLQDAYISVNESLRHAGYPVNAKVKIDHFNAENITPENVEETLKDYDGILVPGGFGNRGVEGMITAIKYARENDVPYLGICLGMQTACIEFARDVLGY…
NODE_10_length_62819_cov_893.662_ID_9493	fig|1358027.6.peg.4	peg	NODE_10_length_62819_cov_893.662_ID_9493_3335_4612	3335	4612	+	UDP-N-acetylglucosamine 1-carboxyvinyltransferase (EC 2.5.1.7)		FIG00034392	idu(1);UDP-N-acetylmuramate_from_Fructose-6-phosphate_Biosynthesis idu(1);Peptidoglycan_Biosynthesis	atgaagaaaatgatcattcaaggaggaaaccgtctttctggcgaagtcacgatcggtggtgccaaaaatagtacagtggcattaattccagctgctattcttgcggatacccctgtagagtttgacacggttccagatatcttggatgttcacaatctgatgattattttggagtcaatgaatgtaaagtccgagtttagtcacggagttttagatattgatccaacacaaatcgtagaagctgaacttccaagcaaggcaattaaaagtcttcgggcttcctattactttatgggtgcattattaggtcgtttccatcgcgcgacattaacatttccgggaggcgataatatcggcccccgcccaattgaccaacacttaaaagcatttaaagcactt…	MKKMIIQGGNRLSGEVTIGGAKNSTVALIPAAILADTPVEFDTVPDILDVHNLMIILESMNVKSEFSHGVLDIDPTQIVEAELPSKAIKSLRASYYFMGALLGRFHRATLTFPGGDNIGPRPIDQHLKAFKALGATVIEEKGTVHLDAPNGLHGSRIFLDMVSVGATINAILAAVRAEGTTIIENAAREPEIIDLATFLNNMGAKIRGAGTDTIRITGVKTLQSMNTHTIIADRIEAGTYLSLAAALGDGVMIHNVIPEHLESFTSKMIEMGVELQIDSDKIYVPKSSHLHPVTVKTMPFPGFATDLQQPLTPLMSLADGDSTIVDTIYPKRVKHISQLQKMGMKIEAHDGMIIVKHTEKLHGAEVSAGEIRAGAALTIAGLMADGQTVINNAGNILRG…
NODE_10_length_62819_cov_893.662_ID_9493	fig|1358027.6.peg.5	peg	NODE_10_length_62819_cov_893.662_ID_9493_4705_4950	4705	4950	+	LSU ribosomal protein L31p @ LSU ribosomal protein L31p, zinc-independent		FIG00000092	isu;Ribosome_LSU_bacterial isu;Ribosome_LSU_bacterial	atgaaacaaggaattcatccagattatcatccagtagtttttgaagattcatctactggttacaagtttctctctggctcaacagccacttcaagtgaaactgttaagtgggaagacggtaatgaatacccattaattcgggttgaagttacttcagattcacacccattctacactggtaagcaaaagtttacccaagccgacggtgctgtcgacaagttcaacaagaagtacggtctcaagtaa	MKQGIHPDYHPVVFEDSSTGYKFLSGSTATSSETVKWEDGNEYPLIRVEVTSDSHPFYTGKQKFTQADGAVDKFNKKYGLK
NODE_10_length_62819_cov_893.662_ID_9493	fig|1358027.6.peg.6	peg	NODE_10_length_62819_cov_893.662_ID_9493_5110_6426	5110	6426	+	PTS system, cellobiose-specific IIC component		FIG01445602	ff	atgcatgaaaaaataattaatcgaataattgccctgcatcgttattctttcgttaggataacccggcagacattaattatgatttttcccattgtttttattggaacgatggcaaagatgattttaaaaactgtttttaaaccagatggctttatttataatgttgcttttcttgatgttataccacagaacgtgttgcgggttattcaatttgtattaactagcattagtcaattaactttagggattctgggaatttatactgtttatatggcagcaaagtttacggctaaaaggtatcggcgagacggtaaatttgctggaataacagctattctgacccttttactaatgtcttatcgttatggtaagttttccccacaattttcacttagcttt…	MHEKIINRIIALHRYSFVRITRQTLIMIFPIVFIGTMAKMILKTVFKPDGFIYNVAFLDVIPQNVLRVIQFVLTSISQLTLGILGIYTVYMAAKFTAKRYRRDGKFAGITAILTLLLMSYRYGKFSPQFSLSFYQRLLSGNSLLIVLILGYGVGQLYRWLTPPKDGDNTNALPLLKERSFSSMLPMTISLIFGVTVALFLNSNTIYHAWSTSYSTLVTTAQEHRQLWLTLLATMGLTIFDWLGLGVPYTSMALTSGDSFTANLNYALAHGTPWNVPYEFLGSSLYNSFANFGGDGLILALIVAILLTSNGSYMHRVARWTALPTLFNFNYAAMIGLPVVFNPLFLIPFVFLPIVNILLASLAIAIHLIPSTPYPVLQGTPGPLISFLGTNGNWGILIFT…
NODE_10_length_62819_cov_893.662_ID_9493	fig|1358027.6.peg.7	peg	NODE_10_length_62819_cov_893.662_ID_9493_6410_7300	6410	7300	+	cell surface hydrolase (putative)		FIG01363184	ff	atgaaaagaatgactaaatcaattctccatactcgtttagtattgattggcctaatattgatcttagtcctaatggcaattccagcatatttttggatgaaagatacaaataaatatttagctgcccaacataattctagaatgtcgccgataattatggttcctggaagctcagcaacacaaaaccgctttaatccacttattcgtaaacttaacgaagatagccctaaaaaacatagtgtgttgcgcttagaagtaatgaacagcggtaaaattgtttcgcaaggatggataaatcgcggcgataacgagccgattatcgtgattggctttgagaataatcgcgatggctatcaaaatataaagaaacaagcgcaaatggttaatcaagcctttgaa…	MKRMTKSILHTRLVLIGLILILVLMAIPAYFWMKDTNKYLAAQHNSRMSPIIMVPGSSATQNRFNPLIRKLNEDSPKKHSVLRLEVMNSGKIVSQGWINRGDNEPIIVIGFENNRDGYQNIKKQAQMVNQAFERLTEEYNFNNFKAFGHSNGGLVWTYWLEHYYPEYKDAITIKRLMTLGTPYNFAESSVSHPTQMFSDFVKYRSRIPKNLLVYSVAGTETYTSDGLVPEGSVDAGKYIYQKQVAHYTRMTVTGKDAQHSNLPQNKQIVRLIEEYLLDPNDNGNPNSQNKQRATQN
NODE_10_length_62819_cov_893.662_ID_9493	fig|1358027.6.peg.8	peg	NODE_10_length_62819_cov_893.662_ID_9493_7350_8054	7350	8054	+	Sortase A, LPXTG specific		FIG00007328	isu;Heme,_hemin_uptake_and_utilization_systems_in_GramPositives isu;Sortase	gtgaaaaaagataaaaagcgatcatttgaatggttaaggtggacagcggttgttgtactgttattgatttcagttgtcttaatttttaaccaacagattaagtcttacttagtagggagttataaacctgagattactcggcaaacggttcaaagcaaccaaaagaaaaaagcgacctatgattttcaaagtgtcaaagatcttaacttgcaaacggctgccaaggctcgtgcaaataagcaatcgattaataccattggagcaattacggttccggctattaatatgacgattccaattgctaatggggttgataatacaactcttgcgttagcagcaggaacccttcgtccagacatgaagatgggggaaggcaactatgcgttagctggtcataat…	MKKDKKRSFEWLRWTAVVVLLLISVVLIFNQQIKSYLVGSYKPEITRQTVQSNQKKKATYDFQSVKDLNLQTAAKARANKQSINTIGAITVPAINMTIPIANGVDNTTLALAAGTLRPDMKMGEGNYALAGHNMAHGSKILFSPLYYHAKVGQMIYITNMDRVYEYKIYQREFIAATRVDVVDNTPEKIITLITCDATGANRLMIRGKFVKSEPFTQAPQNVQKNFSEKYTTGR
NODE_10_length_62819_cov_893.662_ID_9493	fig|1358027.6.peg.9	peg	NODE_10_length_62819_cov_893.662_ID_9493_8456_10837	8456	10837	+	Phosphoenolpyruvate synthase (EC 2.7.9.2)		FIG00000789	isu;Inteins icw(2);Glycolysis_and_Gluconeogenesis isu;Pyruvate_metabolism_I:_anaplerotic_reactions,_PEP	atggaaaaacgcgaacaaaagaatgttttatggtttgatgaattgcatcgctctgacgttaatctcgttggtgggaagtcctcttcattaggggaaatgacttctgcaatgaaaattccagttccatatggctttgcgacgacaactcacgcttatcgtcaatttatggcagaaacgggattaaacgaccaaattaataaattattagctgaaattaatgactatgaaaatgctgatgaacttcatcgggtttgctcacatattcggcagatgattgtcgaagcaccgatgccaagtgagatcgcgatgacaatcaaaaaagcttatgcagccttatcagaaaaaatgggtgaaactgaaccatttgtagcaattaggtcaagtgctaccgctgaagat…	MEKREQKNVLWFDELHRSDVNLVGGKSSSLGEMTSAMKIPVPYGFATTTHAYRQFMAETGLNDQINKLLAEINDYENADELHRVCSHIRQMIVEAPMPSEIAMTIKKAYAALSEKMGETEPFVAIRSSATAEDLPNASFAGQQESYLNVRGAEMVLAKVQECYASLFTDRATYYRHKQHFPHEKVALSAAVQMMVFSKASGVMFSVNVANGNDAQIVIDTIWGLGEYIVLGKVTPDHFVINKNNLQVVERSVVSKAIELCQTPGGGVHEEPVPADRAIQPALTEGQIHELAGYAKEIEEHYGCYMDMEFALDARTDRLWLVQARPETVWSNKNNKQAAKESTVSMNKTKKILVKGLPASPGVSTGKVHVIADPKDIDEFEEGEILVTLMTSPDWVPAMK…
NODE_10_length_62819_cov_893.662_ID_9493	fig|1358027.6.peg.10	peg	NODE_10_length_62819_cov_893.662_ID_9493_10853_12640	10853	12640	+	hypothetical protein				atgcaaatttttgttgatattaatgcttctgaaaatggtaatggttcacaagagtttccgtttaagtacatccaacaagcggcggatatcgctcaaccaggggattatgttcaagtaatgccgggtgaatatcatgaagaagtccatccgcaatattccggcactagtgacaagccgattatttatgcgtccgctaagcaaaatcgggcaatcattacgggcgctgaccgtgttactggctggcagcatgttgctggtccggtatggcaattaaaactccctaatgccgaatttggtgactataatccatacaacgttttagttgatcaaacctttaatcatgccggtgaaatcttcctgaataataaagcaatgtatgaggttgatcagttagcaaaa…	MQIFVDINASENGNGSQEFPFKYIQQAADIAQPGDYVQVMPGEYHEEVHPQYSGTSDKPIIYASAKQNRAIITGADRVTGWQHVAGPVWQLKLPNAEFGDYNPYNVLVDQTFNHAGEIFLNNKAMYEVDQLAKVETPSENKLSRDRKFTCYTWYTEQLPAEDSTVIYANFQAQNPNDEHVELTFRETCFYPEKAGLNHLILSGFTMTKAACRWASSQYNKGIIGTHRGQGWKIAKCDISHAKCSGISLGRNIVPTIDDDKVYPHRIKNNTIHDCGQTGIIGVEGNPSPIIEHNSIYNINVRQNLVSDDVSAINLSPAIGAKILRNCIHDCTRGIWLGGKVEDTQISRNVFYNNSLPDSFEVTNENREDLVAALGEDIEIKDSMGVTLIDNNFLLSDCAL…
NODE_10_length_62819_cov_893.662_ID_9493	fig|1358027.6.peg.11	peg	NODE_10_length_62819_cov_893.662_ID_9493_12653_13432	12653	13432	+	Triosephosphate isomerase (EC 5.3.1.1)		FIG00000076	idu(2);Calvin-Benson_cycle idu(2);Glycolysis_and_Gluconeogenesis idu(2);CBSS-331978.3.peg.2915	atgcgcaaaccgtttattattgcgaactggaaaatgaataaaaatgttcatgaatccgttgcgtttgttaaagcaattaaagaaaaactcccggcaaataaagaaattgggatcgcggcacaagcagtttcgctatataacatgaaaaaagtggcgggatcttccaacttacaaattattgctcaaaatgcatctgctgagttagagggaccatatactggagaaattagcatgcgaagtttagcagatgcgggcgtgacatacgtgatgctaggacatttagagcgccgacgcctttttaacgagagtaatgattcaattaatcaaaaagttttagcagccctcaatgctggtattattccaatcatttgtacggatgaagagatggtccaaacagaa…	MRKPFIIANWKMNKNVHESVAFVKAIKEKLPANKEIGIAAQAVSLYNMKKVAGSSNLQIIAQNASAELEGPYTGEISMRSLADAGVTYVMLGHLERRRLFNESNDSINQKVLAALNAGIIPIICTDEEMVQTEVNGQIHYVFRQLKSVLKGVPANKLSQIIISYEPSWAVGSTHQANPDIAEEGCQAIRQSLVEMYGNEIGEQVRILYGGSVNPENIGQIMSKPNVDGALIGRASLEIESFLQMINYIELASKQKLQVI
NODE_10_length_62819_cov_893.662_ID_9493	fig|1358027.6.peg.12	peg	NODE_10_length_62819_cov_893.662_ID_9493_13441_14310	13441	14310	+	Fructose-bisphosphate aldolase class II (EC 4.1.2.13)		FIG00000370	icw(1);Calvin-Benson_cycle icw(1);Glycolysis_and_Gluconeogenesis	atgatggcttactttgataacggaaacaaactttttgatgatgcacggaagaatcaatacgcaattggggcatataatattaataatcttgaatggacccgggcaattttgcgggcggcagcggagactaataccccagtgctgatccaagtttcaatgggagctgccaaatatatggggggttataaatttgtcaaagatatggttgaagaccagatggatgcaatggaaattaaagttccagttatcctgaatcttgatcatggtgactatgatgcagcgattgaatgcattaacttagggtattcgtcagtcatgtttgatggccataagttgccgattgaagaaaattacgccaaaaccaaagagattgtccaattagcgcattcacgcggcatt…	MMAYFDNGNKLFDDARKNQYAIGAYNINNLEWTRAILRAAAETNTPVLIQVSMGAAKYMGGYKFVKDMVEDQMDAMEIKVPVILNLDHGDYDAAIECINLGYSSVMFDGHKLPIEENYAKTKEIVQLAHSRGIAVEAEIGKVGENQDTSSGELADVEDAMAFAAMGVDRLACGIGNIHGIYPANWPGLNFDRLQEIANAIDIPLVLHGGSGIPREQVQKAISMGIAKVNINTEFQLAFQDATRKYIENELDLNKEQKGYDPRKLLLPGTDAITAKMKDMIEWLGTPAVA
NODE_10_length_62819_cov_893.662_ID_9493	fig|1358027.6.peg.13	peg	NODE_10_length_62819_cov_893.662_ID_9493_14330_14986	14330	14986	+	Phosphoglycerate mutase family		FIG00750264	idu(2);Phosphoglycerate_mutase_protein_family	atggcaatcacagtttactttgtccggcatggtgagacctactttaaccggtttgctcgtttgcaaggatggtcagataccccacttacagaaaagggcaagatgaatgctaaaaagatcggccaagttttagcggacttaaggatcgattaccttttctccagtgatttaaaacgagcagttgatacggcacggcttttaattgcggaccacccaactgcgacgatgaaggaaccaattcaaaaggaattcttccgcgaggtattctatgggtcttttgaaggccatagtaatgaggaaggagccatctgggcaagctatcttgaaggcaagcgatttaggcgtatcggtgaattagttgatgaatttggcgttgaaaaagcgcatgacctgctgaaa…	MAITVYFVRHGETYFNRFARLQGWSDTPLTEKGKMNAKKIGQVLADLRIDYLFSSDLKRAVDTARLLIADHPTATMKEPIQKEFFREVFYGSFEGHSNEEGAIWASYLEGKRFRRIGELVDEFGVEKAHDLLKAADPAHLAEDSNELNTRIEQAIAFLQSLPDGSNVVVVAHGSIIQYIAGMYGEHGYKYENLHNGALMKVQLTAKDVEITGYNQFKL
NODE_10_length_62819_cov_893.662_ID_9493	fig|1358027.6.peg.14	peg	NODE_10_length_62819_cov_893.662_ID_9493_15488_15024	15488	15024	-	Low molecular weight protein tyrosine phosphatase (EC 3.1.3.48)		FIG00059124	isu;Protein_deglycation isu;LMPTP_YfkJ_cluster isu;CBSS-176280.1.peg.1561	atgaacgttttatttgtctgcttaggaaacatttgtcggtcaccaatggccgaggcaatgttcaagcaaatggttgatgacgcaggattaaatgacaaaatcaatgttgattctgctggaacaagcaacgaagaagaaggaaatggtccctatccaggtgccgcaaagacaatgcacgcacacgggctatcaacggacggcttaatctcacgcccaattacgcgacaagacttcgattgggctgattacatcatctgcatggataatatgaacaagtacaacttgcaacgtattgccccagcacaagatcgtgataaagtccatttagcatatgaagtaattcccggcaaagaggatcaagaaattcctgatccttggtatactcaccgctttgaagat…	MNVLFVCLGNICRSPMAEAMFKQMVDDAGLNDKINVDSAGTSNEEEGNGPYPGAAKTMHAHGLSTDGLISRPITRQDFDWADYIICMDNMNKYNLQRIAPAQDRDKVHLAYEVIPGKEDQEIPDPWYTHRFEDTYNSLNETLPLWLDKITKELS
NODE_10_length_62819_cov_893.662_ID_9493	fig|1358027.6.peg.15	peg	NODE_10_length_62819_cov_893.662_ID_9493_15619_16188	15619	16188	+	LemA protein		FIG00001666	icw(1);CBSS-393011.11.peg.386	atgacccttattattgtaattgttgtcattgtcttgttgattgctatttatgcaggactttacaacagtttgattcaattgcggacacacgcacaagaatcatggagtcaaattgatgttcaattacaacgacgtaacgacttgatccctaacttaatttcaacagttaagggctatagcaagtatgaagctgggaccttggaaaaggtaacaaagctgcggacggaattaaatagtattccagacagcgatcatgctaaaaaaatggaagtttccaatgaattaacgggaactttacggacattgtttgccgtcgctgaaaattatccagacttaaaagcaagtgctgaataccaaaaattaatggaagaattaaccaatactgaaaacaagattgcc…	MTLIIVIVVIVLLIAIYAGLYNSLIQLRTHAQESWSQIDVQLQRRNDLIPNLISTVKGYSKYEAGTLEKVTKLRTELNSIPDSDHAKKMEVSNELTGTLRTLFAVAENYPDLKASAEYQKLMEELTNTENKIAYSRQLYNSTVAALDAKIQSFPSNIVAKIHHFQQMDYLQVPEEAKAVPKVSFDDLGD
NODE_10_length_62819_cov_893.662_ID_9493	fig|1358027.6.peg.16	peg	NODE_10_length_62819_cov_893.662_ID_9493_16191_17087	16191	17087	+	Heat shock protein HtpX (EC 3.4.24.-)		FIG00005571	isu;CBSS-393011.11.peg.386	atgttatatcagcaaattgcccgtaataaacgaaaaacaattttggtgatgtttgggttctttgtattacttgctttaattggggccgcgattggctatttatttgcgcggacagcgattggcggcatgatcattgcggcgattattgcggtgatctatatgtccgtgatcattggtcaatcgactgatgtagtgatgcggatgaataacgcgacagaggtacgatcagcgagtgatgcgccagaactttggcatattgttgaagatatggccttagttgcacgggtaccaatgccgaaagtctatatcatccatgacccaagtcccaatgcttttgcgactggtaatgatcctgagcatgctgctgtggccgctactactggtttgatggaaaaaatg…	MLYQQIARNKRKTILVMFGFFVLLALIGAAIGYLFARTAIGGMIIAAIIAVIYMSVIIGQSTDVVMRMNNATEVRSASDAPELWHIVEDMALVARVPMPKVYIIHDPSPNAFATGNDPEHAAVAATTGLMEKMNREELEGVMAHEMTHVRNYDIRLQTIALALASAIAMLVNFAGNFWWIGGRSSSDDRDNPSSIFAILGSILLIILAPLAATIAQMALSRNREYLADAGAVELTRNPQGMISALEKLKTAVPMKHVDPSSSALYISDPEKNAKHHPFSNLFDTHPPLDKRIERLRQM
NODE_10_length_62819_cov_893.662_ID_9493	fig|1358027.6.peg.17	peg	NODE_10_length_62819_cov_893.662_ID_9493_17241_18620	17241	18620	+	UDP-N-acetylmuramoylalanyl-D-glutamyl-2,6-diaminopimelate--D-alanyl-D-alanine ligase (EC 6.3.2.10)		FIG00024401	isu;Peptidoglycan_biosynthesis--gjo isu;Peptidoglycan_Biosynthesis	atgaaaatgaaattagcggaaattgccaaggcgatcaacgcacaaaatgacattgaacaatggaaagacgtagaagtgactagtgtgtcatttgacagtcgacacttagatcaagggagcttatttgttccattgcaaggtgcccaagacggccaccaatacgtaccgagtgcttttaccaatggtgcagtagctagtttatgggctagtgaccatgagataacggatcagacgcacccgttattagtcgttagtgatccactagcggcccttcagcaactaggtaagtactacttgcataagatcaatccgattgtcgttgcggttacgggaagtaatggtaagacgacgactaaagatatgattgcgtcaatcttaagtacgcagtttaatgtcacg…	MKMKLAEIAKAINAQNDIEQWKDVEVTSVSFDSRHLDQGSLFVPLQGAQDGHQYVPSAFTNGAVASLWASDHEITDQTHPLLVVSDPLAALQQLGKYYLHKINPIVVAVTGSNGKTTTKDMIASILSTQFNVTKTYANFNNEIGVPVTLLNMESNTEAVVVEMGMDRFGQLDFLSKLVNPDIAVITMIGEAHIEFFGTRDKIADAKMEITHGLKEDGTLVFNGDEPLLEERVKDLTQRQMRFGRQLSNNLYATSVHDEPRQLSFTVNEWPDEEFTIPMVGEYNINNALAAMEVGKILHITPAHMKQALANVELTENRAEWVKGKNGEQILSDVYNSNPTAAKEVLKTIAETPVDGRRIAVLGDMLELGDAAPKLHASLAEEIDHQKIASVYLVGEQMKN…
NODE_10_length_62819_cov_893.662_ID_9493	fig|1358027.6.peg.18	peg	NODE_10_length_62819_cov_893.662_ID_9493_18692_20185	18692	20185	+	DEAD-box ATP-dependent RNA helicase CshA (EC 3.6.4.13)		FIG00001381	ff	ttgaagtttagtgaattaggcttatccgatagcctattaaaagcaatcaaacggagcggatacgaagaagcaacaccaattcaagaacaaacgattccaatggttcttgagggtaaggatgttattggtcaagcacagactggaactggtaagacggctgcttttgggttgccaattattgaaaacgttgatactgaaaatccaaatattcaggcaattatcatttcgccaacacgtgaattagcgatccagactcaagaagaactttatcgtcttggtaaggataaacatgttcgcgtgcaagtagtatatggtggggcagatattcggcgccaaattaagagcttgaaacaacacccgcaaattcttgttgggactcctggacggttacgggaccat…	MKFSELGLSDSLLKAIKRSGYEEATPIQEQTIPMVLEGKDVIGQAQTGTGKTAAFGLPIIENVDTENPNIQAIIISPTRELAIQTQEELYRLGKDKHVRVQVVYGGADIRRQIKSLKQHPQILVGTPGRLRDHINRHTVKLDHIKTLVLDEADEMLNMGFLEDIESIIKETPDDRQTLLFSATMPPEIKRIGVQFMSDPETVRIKAKELTTDLVDQYYVRARDYEKFDIMTRLIDVQDPDLTIVFGRTKRRVDELSKGLIARGYNAAGIHGDLTQDKRSKIMWKFKNNELDILVATDVAARGLDISGVTHVYNYDIPSDPDSYVHRIGRTGRAGHHGVSLTFVTPNEMDYLHEIEKLTRVRMLPLKPPTAEEAFKGQVASAFNDIDELIAQDSTDRYEE…
NODE_10_length_62819_cov_893.662_ID_9493	fig|1358027.6.peg.19	peg	NODE_10_length_62819_cov_893.662_ID_9493_20489_33562	20489	33562	+	FIG00753531: hypothetical protein		FIG00753525	ff	atggtatcaaaaaataataaaaaattgattgcggaaaagaatcggcgcaatgaaaagcaacggtttgcaatccgtaagttaaatgttggtgtcgcatcagtcttgcttggaattacttttagtatttacggtggcgggcaagcagtagcacacgctgatactggcaatgctaggggccaagttgccgcaagggatgcaggcgataatagtttagctactaagtccgaagttgctttaagtagtgctaatcaatcatccacatcagcaactagtgctaatggtgcagtccaaagtcaatcgtcagctaatagccaaccagcagcaactgctaacactcctgttagtgatagtgctgttgcttcaaatgcagctgtagaagcaactaagaatcaatctacg…	MVSKNNKKLIAEKNRRNEKQRFAIRKLNVGVASVLLGITFSIYGGGQAVAHADTGNARGQVAARDAGDNSLATKSEVALSSANQSSTSATSANGAVQSQSSANSQPAATANTPVSDSAVASNAAVEATKNQSTAENQPSPSQKVQTPAQPVAQENGSSDASLNTTRQVLHTIANRNLMLVAKSFAAVPASDSVETSTLNLFTNQETNANALAESKVATTALAAETEDPNAVTVSTAQDFINAIQKGTANTINVASDLNLGNIKSSTNYTLNISNKRDLVIQSADGDKKTIDLNGYSFRMSSDNSVTFKDLTMYGRNWFGAIENASSYTFDNVDYTGSELVYTTRSATVTFKNNVTAHAVDKYTSPLDGEEYKTQPGQQVLQFTTGTNQIIFDEGSNVTL…
NODE_10_length_62819_cov_893.662_ID_9493	fig|1358027.6.peg.20	peg	NODE_10_length_62819_cov_893.662_ID_9493_33877_34791	33877	34791	+	Glutaminase (EC 3.5.1.2)		FIG00001174	idu(1);Glutamine,_Glutamate,_Aspartate_and_Asparagine_Biosynthesis	atgcaaaaattagagcaattgattgataaaaactttgctgaaacagctcatggtaaggttgcaaactatattccgatattaggaattgttgatccgcagcaattgggcattgccatttatgacgttgacgaggacgaaattgggaccgctggaatggcaggaacgcgatttgcgattgagagtattgcgaaggtcgtaactttaatattagcgatcaagagattagggcataagcgtgtcttagcagaactagaaaatggttcggcagattatagcctaagttcggtactattggatgacgagttaaccgagcaggtccaccgagtaaattaccttaataattcctccgccttgttaacgacagccttaattgaccagttgatggggcagaatagtttt…	MQKLEQLIDKNFAETAHGKVANYIPILGIVDPQQLGIAIYDVDEDEIGTAGMAGTRFAIESIAKVVTLILAIKRLGHKRVLAELENGSADYSLSSVLLDDELTEQVHRVNYLNNSSALLTTALIDQLMGQNSFNALLGFCREICNDPCISLNERLFRSAIMNDKDIHALAYYMKDKDILETVDQTLITYFMQSSMMVTSQSLANLGAVLANDGIKPWNNERLISHEDNELVKKLLTTVGSFEESKEYTIKIELPIKSGTGGGLLACAPQKCGIGIFSPALDQHGNSLAGMSLLQDVVDQLELVV
NODE_10_length_62819_cov_893.662_ID_9493	fig|1358027.6.peg.21	peg	NODE_10_length_62819_cov_893.662_ID_9493_36124_34835	36124	34835	-	Poly(glycerophosphate chain) D-alanine transfer protein DltD		FIG00001546	isu;D-Alanyl_Lipoteichoic_Acid_Biosynthesis isu;Teichoic_and_lipoteichoic_acids_biosynthesis	atgcataatggcaaaaagctgtggtcaatctttggcccgctgattgtcgcttgtctattagtagttcttttgttttcactgccgattagtaaaaagcactcagcggcgattgaacataaagctgcagtatcactaagcccggttgtttttaagaatcaatcaattaaacaacaagcgctcagtgataagcacacccactatgttccattctttggttctagtgaattacggcgaatggatcgtttccatccttctgtaatggctgctcgttatcataactatacccccttcctcttcggttcacggggtacccaatctcttccgcaattctttaacattaattcaatggaaacgcagatgagagataataaggccgtctatatcatttcaccacaatgg…	MHNGKKLWSIFGPLIVACLLVVLLFSLPISKKHSAAIEHKAAVSLSPVVFKNQSIKQQALSDKHTHYVPFFGSSELRRMDRFHPSVMAARYHNYTPFLFGSRGTQSLPQFFNINSMETQMRDNKAVYIISPQWFTKQGVQPPAFKYYNGELANLNWLQHANPKSPYDRYIATRLITMLGKDGTVSSYAKKIAEGKSLSSFDMGVIRFRLNMLVHEDAIFSGFQLNNNYGKHILPNVKKLPPRYNYNELYDDAMNEAARDTDNNRFGIKNSFYTQRVKKNLAKTKGSQRNFNYTKSPEYGDLEVVLNQFKNTNSNVLFIIPPVNSKWEKYTGMDMNMYYQSVEKIKFQLRQQGFNHILDLSHDGDKPGFMEDTIHIGWAGWVKVDKATNSFISNKQPQPH…
NODE_10_length_62819_cov_893.662_ID_9493	fig|1358027.6.peg.22	peg	NODE_10_length_62819_cov_893.662_ID_9493_36356_36117	36356	36117	-	D-alanine--poly(phosphoribitol) ligase subunit 2 (EC 6.1.1.13)		FIG00061715	icw(2);D-Alanyl_Lipoteichoic_Acid_Biosynthesis icw(1);Teichoic_and_lipoteichoic_acids_biosynthesis	atgcaagaacaaattattaatattttagctgatgcaactggtcgggacactgcagactttagtgatgcaagtcaaaacctttttgaaagtggtcttttagactcaatggcaactgttagccttcttcttggtttacaagatgcctttggcgttcaagtaccagtttcagaatttgaccgtagccaatgggacactattgaaaagattgaagaacgggtaaaggagctccaaaatgcataa	MQEQIINILADATGRDTADFSDASQNLFESGLLDSMATVSLLLGLQDAFGVQVPVSEFDRSQWDTIEKIEERVKELQNA
NODE_10_length_62819_cov_893.662_ID_9493	fig|1358027.6.peg.23	peg	NODE_10_length_62819_cov_893.662_ID_9493_37593_36379,NODE_10_length_62819_cov_893.662_ID_9493_36375_36370	37593	36370	-	D-alanyl transfer protein DltB		FIG00001531	isu;D-Alanyl_Lipoteichoic_Acid_Biosynthesis isu;Teichoic_and_lipoteichoic_acids_biosynthesis	atgattgattggatttcaaaccttcctaatttcagtgcttatggaaccccggtatacttcttctacttacttcttgctattttgccgttgggaatcagcctttactttgggaagaggtttagctggtatgaagcattaattagtttcatttttatcttcttaatgttcgatggttcaagctggcaacaaggaatttcattaattgcttatgttatttaccagacaattattgtgatggcttatcatcgctaccggcaaaataataattcgagtggtgttttttacttcactgccgccttatcaattttgccgattgtaatcgttaagctttcaccagcaatggttggtcataactccctccttggtttcttaggaattagctatttaactttccgggca…	MIDWISNLPNFSAYGTPVYFFYLLLAILPLGISLYFGKRFSWYEALISFIFIFLMFDGSSWQQGISLIAYVIYQTIIVMAYHRYRQNNNSSGVFYFTAALSILPIVIVKLSPAMVGHNSLLGFLGISYLTFRAVGTVIETRDGMIKEISPWKFIRFILFMPTITSGPIDRYRRFEKDYKKVPTREEYLNLVNTGIFYLFLGFLYKFVIGYFFGQHFYPFFEKAALADPSFPSWNLVGVMYTYGLYLFFDFAGYSLFAVAISYFMGVRTPMNFKQPFKSKNLKEFWNRWHISLSFWFRDYIFMRFVFLATKKRWFKNRNALSSTAYMLNMLLMGFWHGITWYYILYGFLQGLGLVVNDWWLRFKRKNLKQLPHNKFTTGVAIFVTFNFVMFTFLIFSGFL…
NODE_10_length_62819_cov_893.662_ID_9493	fig|1358027.6.peg.24	peg	NODE_10_length_62819_cov_893.662_ID_9493_39119_37593	39119	37593	-	D-alanine--poly(phosphoribitol) ligase subunit 1 (EC 6.1.1.13)		FIG00001579	icw(1);D-Alanyl_Lipoteichoic_Acid_Biosynthesis icw(2);Teichoic_and_lipoteichoic_acids_biosynthesis	atgagtaagaatattattaccgtctttgagcaaattgccaaggacaactcaacgcggatcgcatatgatgaaatgggcaaaacaaccacttatgcggacttaagctcagcagttgatactttagcggcatggcttagtactcaatctttacctgatcgtagtccgattctcgtatatggtgatcatcaagttgaaatgattattagctttttagcagctctaaaagctggacatacttatattccagtgtccaacgattcagcaattccacggatgcaatcaatcctggataccgctaaaccagcgatgattattgctgttaatgactttccaagtaatgatctccagtttgatgccccaattgtcgatcatcaacagcttgaaaaaattttagcaaca…	MSKNIITVFEQIAKDNSTRIAYDEMGKTTTYADLSSAVDTLAAWLSTQSLPDRSPILVYGDHQVEMIISFLAALKAGHTYIPVSNDSAIPRMQSILDTAKPAMIIAVNDFPSNDLQFDAPIVDHQQLEKILATPQTFDTSAMINGDELAYVLFTSGTTGSPKGVEVSHDNFMTFVDWMLSDEFKIKEHANFLGQPPYSFDLSNMYWLPALLNGGTIKALPHEVVENFGQMFTALPNLDLEVFVGTPSFADMLMLSPAFNQQKMPSLKTFLFCGEELTVKTAKGLHQRFPDAKIFNTYGPTETTVAVSGIEITPEIIENNDRLPVGYAKPGVKLSIWNGDQEITTPGEQGEIVISGNSVARGYMNNPEKTAKSFFKIDGVPAYRTGDAGTLDSDGLLHHK…
NODE_10_length_62819_cov_893.662_ID_9493	fig|1358027.6.peg.25	peg	NODE_10_length_62819_cov_893.662_ID_9493_39281_39141	39281	39141	-	hypothetical protein				atggctcagattattcaacgccatcctgcattacgattcatcttaaaaacattattttactttgtagtgcttcttttattaatctacctttatggttattatggagcaggccaagagccatttatctacaacgaattctaa	MAQIIQRHPALRFILKTLFYFVVLLLLIYLYGYYGAGQEPFIYNEF
NODE_10_length_62819_cov_893.662_ID_9493	fig|1358027.6.peg.26	peg	NODE_10_length_62819_cov_893.662_ID_9493_39612_39974	39612	39974	+	Holo-[acyl-carrier protein] synthase (EC 2.7.8.7)		FIG00000540	isu;Fatty_Acid_Biosynthesis_FASII isu;CBSS-176299.4.peg.1292	atgattaaggggattggaatcgatataaccgagattgaacgagttaagaaagctgcgacagcgcattctcaattcatccagcatgtattgacaccgactgaactagaacaatatagtcaatttagcggtcagcgatcagtagaatatcttgctggtcggtggtcgctaaaagaatcttttgctaaagcatacggaacgggaattggtgctaaactaggctttcatgatattgaaatcattgataaccaatatggagcgccaattgtgactaaatcgccgtataatggtaatgctcatgcttcagtgagtcatactgccacattagtaatgacagaagtaattttagaaagtgagaatgaataa	MIKGIGIDITEIERVKKAATAHSQFIQHVLTPTELEQYSQFSGQRSVEYLAGRWSLKESFAKAYGTGIGAKLGFHDIEIIDNQYGAPIVTKSPYNGNAHASVSHTATLVMTEVILESENE
NODE_10_length_62819_cov_893.662_ID_9493	fig|1358027.6.peg.27	peg	NODE_10_length_62819_cov_893.662_ID_9493_39974_41101	39974	41101	+	Alanine racemase (EC 5.1.1.1)		FIG00001642	isu;Pyruvate_Alanine_Serine_Interconversions isu;Alanine_biosynthesis	atggttaatggtcgtttgcgagatacatcattaatagtggacttagatgcattacgtcataatattcaagaacagaaaaaagtattgcccgaaaatagtaaaatctttgccgttgtaaaagcgaatgcttatggtaatggattgattccagttgcccaaacggcaatgaccagcggtgcgagcggtttatgcgtggcgatattagatgaagcattagaattacgggataacgggactgaagcgatgacgcttgtccttggaattacgtccgttgaagatgcgttgattgctgctcaagccggagtttctttaacagttggctccttagattggcttgaacaatatcatcagttagcacaagttgccaagcctaagaaaccattaaaggttcacctgggg…	MVNGRLRDTSLIVDLDALRHNIQEQKKVLPENSKIFAVVKANAYGNGLIPVAQTAMTSGASGLCVAILDEALELRDNGTEAMTLVLGITSVEDALIAAQAGVSLTVGSLDWLEQYHQLAQVAKPKKPLKVHLGIDSGMGRIGFTEVAAFKQAVKLLDSPEFEFEGMFTHFATADSPDENYFNQQVQRWHQFVASLDELPPYVHMANSATGLWHRETITANTIRMGISMYGQNPSGRDLKLTLDLQPVSSLVSSISFVKQLKAGRSVSYGATYIAKQDEWLATLPIGYADGYPRCMTGYKVLVDGQFCDIAGRVCMDQMMIRLPKYYPVGTPVVLMGKSGDQEITATDLAERAGTINYEILTNISNRVHRIYRQSK
NODE_10_length_62819_cov_893.662_ID_9493	fig|1358027.6.peg.28	peg	NODE_10_length_62819_cov_893.662_ID_9493_41120_41494	41120	41494	+	Programmed cell death toxin YdcE		FIG00009628	isu;Phd-Doc,_YdcE-YdcD_toxin-antitoxin_(programmed_cell_death)_systems	atgacaaaacgaaaagtaaaacggggtgacatctattacgctgacttatccccggtaattggatcggaacagggtggcgttcgtccagtcctgatccttcaaaatgacgtgggaaatcattatagcccaacagtaatcattgctgcgattactgcccaaatgcaaaaaaagaagatgcctactcatgtccaactaaaaggtaagtcgttaccgttaactcatgattcggtcattttgttggagcaattacgtacgattgataagcaacgattgaaagaccgaattgctcatttatcgccagagacaatggcaaaagtagataaagcattaacaattagtgtggggttaaatgctgcctatgatgaaaataaatga	MTKRKVKRGDIYYADLSPVIGSEQGGVRPVLILQNDVGNHYSPTVIIAAITAQMQKKKMPTHVQLKGKSLPLTHDSVILLEQLRTIDKQRLKDRIAHLSPETMAKVDKALTISVGLNAAYDENK
NODE_10_length_62819_cov_893.662_ID_9493	fig|1358027.6.peg.29	peg	NODE_10_length_62819_cov_893.662_ID_9493_41685_43061	41685	43061	+	Predicted hydroxymethylpyrimidine transporter CytX		FIG00053507	idu(1);Thiamin_biosynthesis	gtgaaagaacaaaaggggacaacaatttttagtattccaatgaagaacagaaagactaatacttgggatatgtttgccacgtgggtcggggcaaatgctaataatgggacatggtttgtcggcggagtactcgccgcttgtggattttcggttgccatgaaggtcttagtattgtcatctgccttatcatatgtatttttaagtttggtaggttacattggttataagactggggtatcgacgatgactttaagccgtgcctcatttggtgaacggggtagttatctcccatcattagttaacattacccaatttattggttggacagcggttaatacttttattgcggcccaatcggtaagcattcttttccatgacttactaggatggcctgtgtgg…	MKEQKGTTIFSIPMKNRKTNTWDMFATWVGANANNGTWFVGGVLAACGFSVAMKVLVLSSALSYVFLSLVGYIGYKTGVSTMTLSRASFGERGSYLPSLVNITQFIGWTAVNTFIAAQSVSILFHDLLGWPVWGQHGGYLGLVVGIIIMSILHIISVSSGSRSVQMIERLGIILVLVFVIWESVAVFRTVSFSQIVNWHVPAQSKMAVGAAVDYVAAFNLAWVTAGADFTRFTAKEKNATLTPFFGALLGVVWFAFIGLISTISIAISSGVYNANNSDPSTIASKLGLGIVALLVIILTSMTANAVNLLAAGSALSNIFTKLKLKYSLWIVVLLATVVTFIPMFVGSFLSAFESFLDYVGMVLGPTIAIICTDFYFRAHRQYDVDELGKVGGKYWYRGG…
NODE_10_length_62819_cov_893.662_ID_9493	fig|1358027.6.peg.30	peg	NODE_10_length_62819_cov_893.662_ID_9493_43052_44290	43052	44290	+	Cytosine deaminase (EC 3.5.4.1)		FIG00134368	isu;Creatine_and_Creatinine_Degradation isu;pyrimidine_conversions isu;CBSS-326442.4.peg.1852	atgctattaaaaaatgtacatgttgataatcatgaagaagtagtcgatgttcgaattctcaatggaaaatttagtgagattaaggctaacttaacgccccatgacggtgaagaagttattgacggtaaagaaaatttacttttaccaccatttgttgattctcatgttcacttagatgctacgcttactgctggtcagccagaatggaatgaaaccgggactttatttgatggtatccggatttggagtgaacggaaacaagatttaacgaaggaagatgttaaatcgcgtgcgaaaaagacattactaaatatggttggtcatggaattcaacacgtacggagccatgttgatgtgactgatcctcatttgattgctgcccgtgctctcctcgaattg…	MLLKNVHVDNHEEVVDVRILNGKFSEIKANLTPHDGEEVIDGKENLLLPPFVDSHVHLDATLTAGQPEWNETGTLFDGIRIWSERKQDLTKEDVKSRAKKTLLNMVGHGIQHVRSHVDVTDPHLIAARALLELREELKDQIDLQLVAFPQEGILSYPHGRELMEQAVKEGLDVVGGIPHFEFTTEYGWQSVHFLMALADKYDRLVDVHCDEIDDPASRNLEVLATEAYERGMKDRVTASHTTAMGSYNDAYTYKLFRLLKMSDINFVSNPLVNVHLGGRFDTYPKRRGVTRIKELTGAGINVSFGEDDIQDPWNPLGDGNMLDAVTMGVYIAHLMGYHQLQDAFNYVTYNGAKTLHISDNYGIEVGKPANCILLNAHDFYNALNKHVEVLYNIRHGKVL…
NODE_10_length_62819_cov_893.662_ID_9493	fig|1358027.6.peg.31	peg	NODE_10_length_62819_cov_893.662_ID_9493_44675_45466	44675	45466	+	Hydratase/decarboxylase		FIG00745621	ff	atgactgaattaaacgcacgacaggaagaatttgctaaggctctttttgaagcttatgatactaatacgccgttaaacgaggaagaatggaaagatgttgttactgatgatgaaaccgcatatgcagttcaagacgcggtagtaaagttaaaaggaaagccaactgcaggctataaagtttcgttaactagtaaagaaactcaagacatgtttgatgctgattcaccattgtacggacaacaagttgctgaacgattcctacagtcaccagcggatgttgacttgcagatgttaaatgaaccgttattagaggttgaattaaccttccgcgcaaaagaagacttgcagcctagtgatacattagaagatttatttcataaggtaactgttgcgggtgcc…	MTELNARQEEFAKALFEAYDTNTPLNEEEWKDVVTDDETAYAVQDAVVKLKGKPTAGYKVSLTSKETQDMFDADSPLYGQQVAERFLQSPADVDLQMLNEPLLEVELTFRAKEDLQPSDTLEDLFHKVTVAGALELPDARFVDWFPDLGKYNVMADCAVGGLVVYGEEHDADSVFENVDDAANVHAVLFKDGEKLKEGVSSEVLGNPFKSLQWLVQKLAEQGKAFTKGQMVSSGTFVLPPKLTAGKWEVEFDSGLGNVVVNAK
NODE_10_length_62819_cov_893.662_ID_9493	fig|1358027.6.peg.32	peg	NODE_10_length_62819_cov_893.662_ID_9493_46369_45731	46369	45731	-	FIG00742398: hypothetical protein		FIG00742397	ff	atgattttcaattcattaatcaaacccaaagcaaccttaacaactcttccagaaacagcgacattagatgaggctctgactgtcttagaggatactggctaccgctgtgtaccagttttggataagtcgggaaagatttttcggggaaatatttacaaaatgcacctttaccggcacaaggcacgaaatggagatatgcatttaccggtaactgcattattaaaaaatgccactaaatttatctcaattaacgccgctttcttctctatcttctttgctattcgtgatcttccatatattgcggtactggacaacaataaccagttttacggaatactaacccacaatagtcttttacgaatgctagctgctggttggaacgtcaataacggaagctat…	MIFNSLIKPKATLTTLPETATLDEALTVLEDTGYRCVPVLDKSGKIFRGNIYKMHLYRHKARNGDMHLPVTALLKNATKFISINAAFFSIFFAIRDLPYIAVLDNNNQFYGILTHNSLLRMLAAGWNVNNGSYVLTVITPDERGALVTAAKEITRFCQIVNVISLDPKDETMKRVLYTLPADVTKEKMERIVKRLEKKGLEVSEIEDLHQSY
NODE_10_length_62819_cov_893.662_ID_9493	fig|1358027.6.peg.33	peg	NODE_10_length_62819_cov_893.662_ID_9493_46575_47135	46575	47135	+	Peptidyl-tRNA hydrolase (EC 3.1.1.29)		FIG00000151	isu;Transcription_repair_cluster icw(1);Cell_division-ribosomal_stress_proteins_cluster isu;Sporulation-associated_proteins_with_broader_functions isu;Translation_termination_factors_bacterial	atgaaaatgattgttggcttaggaaatattgggacgcggtatgatgaaacccgtcataatactggctttatggtggttgatcaactagcacgagattatcacctgggagcattcacccacctaaagcaggaagcagtagcagttagtggggtaattaatggtgaaaaagtaatgttagtcaagccgacgacgttcatgaatgattcaggacgagcagtcggaccgctagtagactattatgatattgatttggatgatctcgtaatcgttaatgacgacttggatatgccagttggcaaagtacgtttaaaaacacatggggcttctggtggtcataacgggcttaaaagcattatcagcgcgttaggaaccaagaacttcaaccgggtaaaagtaggg…	MKMIVGLGNIGTRYDETRHNTGFMVVDQLARDYHLGAFTHLKQEAVAVSGVINGEKVMLVKPTTFMNDSGRAVGPLVDYYDIDLDDLVIVNDDLDMPVGKVRLKTHGASGGHNGLKSIISALGTKNFNRVKVGIDHPQHGTVVSHVLGKFSKEERPKFDQAVEQAEHALEDWINGEDFAKLMNAYN
NODE_10_length_62819_cov_893.662_ID_9493	fig|1358027.6.peg.34	peg	NODE_10_length_62819_cov_893.662_ID_9493_47154_50693	47154	50693	+	Transcription-repair coupling factor		FIG00067681	icw(1);Transcription_repair_cluster isu;DNA-replication icw(4);Cell_division-ribosomal_stress_proteins_cluster icw(3);Sporulation_Cluster isu;Transcription_factors_bacterial	atggtgcaaatagaaaatttaatcgagaagacgccatcatttaaacaaattacggctgacctccaacccaagaaccatcaattaataacggggatttctggatcagcgcgaactgaattgctaagtgctctttctaaagaagggcagcgaccaattctagtagtgaccgacacgatttcccatatgcaggaattagctagtgacttagagaacctccttcctgccaatcgtgtttatcagtttccggttgaagaggttttagcagcggaagtagcaactagttctcctaactatcgtcttcagcgggtactggccttgaatgcgttgattaataacgaaccggcagttgtggttgcgtctgctgcggggttacggcgcaatattatttcaccggaatac…	MVQIENLIEKTPSFKQITADLQPKNHQLITGISGSARTELLSALSKEGQRPILVVTDTISHMQELASDLENLLPANRVYQFPVEEVLAAEVATSSPNYRLQRVLALNALINNEPAVVVASAAGLRRNIISPEYFAQSSLKIKTGGEVDPAKIRQQLSAMGYQYQKMVLRPGDFAIRGSIIDIYALNTDNPVRIDLFDTEVDSLRYFDASTQRSIDNVEEVQILPATDFIIPATEFSRVYEALDAEYKKVVKELSADDADIKQQVANRFEPLLNALKNQHLPNELLEFSNLVYPAKHSLFDYLPDDGTIYFDDLTRIKQFAKQMTQEDAGWFKDKVAHHQLTAIPDLSNDVSAIIKKDLHPQIYGALFKKGLGNIKLSQITDLKSRTMQRFFGQMPLLKA…
NODE_10_length_62819_cov_893.662_ID_9493	fig|1358027.6.peg.35	peg	NODE_10_length_62819_cov_893.662_ID_9493_50690_50962	50690	50962	+	Ribosome-associated heat shock protein implicated in the recycling of the 50S subunit (S4 paralog)		FIG00001497	isu;Heat_shock_dnaK_gene_cluster_extended isu;DNA_replication_cluster_1 icw(6);Cell_division-ribosomal_stress_proteins_cluster icw(1);Sporulation_Cluster	atgagattagataaatttttgaaagtatcacggattattaaacgtcgatcaattgctaaggaaatcgcggatcaaggacggatcttaattaatggtcaaccagcaaaatcatccagtcgggtagcggttggtgatactttaacaattaagtttggtaataagaccgaaacagttaagattaatcggattgttgaaacaacaaaaaagagtgaagcagaagatatgtatgaaattgtcgatgaaacttatgcggaatcctttgaccaactataa	MRLDKFLKVSRIIKRRSIAKEIADQGRILINGQPAKSSSRVAVGDTLTIKFGNKTETVKINRIVETTKKSEAEDMYEIVDETYAESFDQL
NODE_10_length_62819_cov_893.662_ID_9493	fig|1358027.6.peg.36	peg	NODE_10_length_62819_cov_893.662_ID_9493_51063_51419	51063	51419	+	Cell division protein DivIC (FtsB), stabilizes FtsL against RasP cleavage		FIG00001930	isu;Bacterial_Cell_Division icw(2);Cell_division-ribosomal_stress_proteins_cluster isu;Bacterial_Cytoskeleton icw(2);Sporulation_Cluster	atgaaaggacaatctgatagcaaagtttcacaattaaataccccatatgcccgccaggtttcgaatcaaaaaacatataatcggcatgtgcataagcgccgttgtcagcggattattgccgtttttttggttatattcttaatctttggaattcagatatttcagagtaaacggacattagcggatattaatggcaatattcgacaagcacaatcacaattaacaaaacaaaagcaaaagaatcaacaactgcaacgtcaaattaagttgttgcataatcccgaatatattcagcaggttatccgtgccaagtataactactctaagaagggcgagataatctataatttgaactaa	MKGQSDSKVSQLNTPYARQVSNQKTYNRHVHKRRCQRIIAVFLVIFLIFGIQIFQSKRTLADINGNIRQAQSQLTKQKQKNQQLQRQIKLLHNPEYIQQVIRAKYNYSKKGEIIYNLN
NODE_10_length_62819_cov_893.662_ID_9493	fig|1358027.6.peg.37	peg	NODE_10_length_62819_cov_893.662_ID_9493_51608_52102	51608	52102	+	RNA binding protein, contains ribosomal protein S1 domain		FIG00006700	isu;Cell_division-ribosomal_stress_proteins_cluster isu;Sporulation_Cluster	atggcaattgaagttggagcaaaggtttcaggtaaagtttcaggaatcactaattttggtgcattcgttgatttagatgacaatcagacagggctagtacacatcagtcaaatctctgataaatatatcaaggatgttcatgatgtattggctgtcggggatgaagttacagcaaaagtaacacggattggtgatgacggtaagattgctctttcaatcaaggccgcagctcctcgtgaacatcaagatcatcatgaaaataaccatcatcgtgaaaataatcaccgggattttcatcacgaacggaataataatttccgtggccacaatgataacttccgcggaggctttagtggtcgacaccataacagtcaccaacacgaagactttaatgacatg…	MAIEVGAKVSGKVSGITNFGAFVDLDDNQTGLVHISQISDKYIKDVHDVLAVGDEVTAKVTRIGDDGKIALSIKAAAPREHQDHHENNHHRENNHRDFHHERNNNFRGHNDNFRGGFSGRHHNSHQHEDFNDMLAGYLKESESRLSTLKRQTDGKRGGRGGRRS
NODE_10_length_62819_cov_893.662_ID_9493	fig|1358027.6.peg.38	peg	NODE_10_length_62819_cov_893.662_ID_9493_52086_53498	52086	53498	+	tRNA(Ile)-lysidine synthetase (EC 6.3.4.19)		FIG00000257	isu;tRNA_processing isu;tRNA_modification_Bacteria icw(2);Cell_division-ribosomal_stress_proteins_cluster isu;Folate_biosynthesis_cluster	gtggtcgacggagctaatatggcggatttacaacaagcatttgagcgacacctagtaaggagtcgcttttttgctactcaggataaggtagtagttgccgtttcaaccggggtcgattcgatggttcttttagatctcttgcagcacttgccgtcaaagaatcgtccccagattattgttgcccatatgaaccatgagttacgaaaacaaagccagcttgaagaacggtttattcggcaatattgtaaacgaaatgatttaaaactagcggttgcgcactggccacaagatcttcatccccagaccggggtcgaaaacgctgctcggcaagcccgctatcatttttttcaggaagtgatgaaagataaccaagcaaaaatcctgctcacggcacaccac…	MVDGANMADLQQAFERHLVRSRFFATQDKVVVAVSTGVDSMVLLDLLQHLPSKNRPQIIVAHMNHELRKQSQLEERFIRQYCKRNDLKLAVAHWPQDLHPQTGVENAARQARYHFFQEVMKDNQAKILLTAHHQNDLAETMLMKMARGGQLSQLVGIRDRRPFASGTLIRPLLPFSKQQLKKYALQHHLKWYEDKTNKDLNIQRNRFRHAIIPMLEKENPQLLSHLENYHQQLTDLIAWRDQAVADQLAACVDQQGRMILARLAKNKEIIRKEILRQWFNQQGMYDIKDQQLDELLQSLENKQKPQQTIKLPHQYILEKDYATCALKKLENPLENLQKPQDHVIKLEQWYQVDPINLMAVSAERSFFKDEEQVVSQWLAPDQFPLRLRQWRQKDRIRLK…
NODE_10_length_62819_cov_893.662_ID_9493	fig|1358027.6.peg.39	peg	NODE_10_length_62819_cov_893.662_ID_9493_53491_54033	53491	54033	+	Hypoxanthine-guanine phosphoribosyltransferase (EC 2.4.2.8)		FIG00000355	idu(1);Purine_conversions icw(4);Cell_division-ribosomal_stress_proteins_cluster icw(1);Folate_biosynthesis_cluster	atgaataacgatattgagcgtgtcttatatagtgaagaaatgcttggcaaacgaatggacgaattagcaacggacttaacaaaagattataaggataaacggccaattatcatttccgttctaagcggggcggttttatttactgttgatatgatcgaacggctagatattatggctcaaatcgactttattgatgtttctagttattttggtggcttaggttcgactggaaaagttaaacttatccatgatttaaaaacagacgttaaagaccggcatgttctaattatggaagatattgttgatactggtcgtactttgaaatacttgatggacttgttagctgaccggggagcaaagagcatcaaggtttgttcattattaaataagccagaaggt…	MNNDIERVLYSEEMLGKRMDELATDLTKDYKDKRPIIISVLSGAVLFTVDMIERLDIMAQIDFIDVSSYFGGLGSTGKVKLIHDLKTDVKDRHVLIMEDIVDTGRTLKYLMDLLADRGAKSIKVCSLLNKPEGRKVDVEPDYVGFTVPKEFLVGYGLDYKGFYRNLPYVGILKPSVYQND
NODE_10_length_62819_cov_893.662_ID_9493	fig|1358027.6.peg.40	peg	NODE_10_length_62819_cov_893.662_ID_9493_54282_56387,NODE_10_length_62819_cov_893.662_ID_9493_56391_56429	54282	56429	+	Cell division protein FtsH (EC 3.4.24.-)		FIG01120704	isu;Bacterial_Cell_Division isu;Cell_division-ribosomal_stress_proteins_cluster isu;Folate_biosynthesis_cluster	atgaacaacaatcgtaaaaaaaataattttactcataacgttctcttctatgccgtgatgttcttgtgtattatgggaatcgcctacttcttctttgggggtaatacctcaacaggacaaagtaagacagtttcccaaagcgagtttatctccgaactgaagagtaataaggttaagagcgttcagcttcagccaaatggtggtgtatataaggttacgggtacttaccgtaaaccccagtcaaacaataacaattccgccaacaatactggctttgctcttacaccacaacgaaacaataaggtaacccaattccaaagttctgttttggaaagtgacgtaactgttagtcaacttcaaaactatgctaaccgtcataatgtaaagattagtactcgt…	MNNNRKKNNFTHNVLFYAVMFLCIMGIAYFFFGGNTSTGQSKTVSQSEFISELKSNKVKSVQLQPNGGVYKVTGTYRKPQSNNNNSANNTGFALTPQRNNKVTQFQSSVLESDVTVSQLQNYANRHNVKISTRAEESNSVWMNLLLTVLPLVIMIFFFYMMMGQAGQGGGGRGVMSFGKTKAKPSDAKKNKVRFSDVAGEEEEKQELVEIVEFLKNPKKFTKLGARIPSGVLLEGPPGTGKTLLAKAVAGESGVPFFSISGSDFVEMFVGVGASRVRDLFDQAKKAAPAIIFIDEIDAVGRRRGNGMGGGHDEREQTLNQLLVEMDGFQGDEGIIVMAATNRSDVLDPALLRPGRFDRKILVGRPDVKGREAILRVHAKNKPMASDVDLKEIAKQTPGF…
NODE_10_length_62819_cov_893.662_ID_9493	fig|1358027.6.peg.41	peg	NODE_10_length_62819_cov_893.662_ID_9493_56481_57401	56481	57401	+	Chaperonin (heat shock protein 33)		FIG00003751	isu;Streptococcus_pyogenes_recombinatorial_zone	atgaaaacaacagactatttagtaaagtcaatgactaaggatggaaagtttcgggcttatgctgtaaatgctacccaagttgttcaaaaggcacacgaaattcatgatacatggagtgcttcttcagctgctcttggtcgaacgttaattggaacgattctcttggctacttctagcttacaaggggaagcaggaatgacggttaagattcaagggaatggtccggttggctttattattgcggatggaactgctgaaggaaccgtaaaaggatacatgggtaatccacacgtttctttaccagcaaatgataagggaaagattgacgttgcaaaggcaattggtaatcaaggtactctttctgtaaccaagatggctcctggcgacaagacaccatat…	MKTTDYLVKSMTKDGKFRAYAVNATQVVQKAHEIHDTWSASSAALGRTLIGTILLATSSLQGEAGMTVKIQGNGPVGFIIADGTAEGTVKGYMGNPHVSLPANDKGKIDVAKAIGNQGTLSVTKMAPGDKTPYTGEVNLVSGELGDDFTYYLAQSEQIPSAVGLSVFVNPDENIDVAGGFMIQVMPGASDEEISKLEKTLKSLPLVSQMLRDGDTPEDILKKIFGDDLKILETMPVRYACDCSKERFAHALASISKDDMKKLIDEDHHAEAVCQFCGKKYEFNEDELKKIYAEMTANDDKKSTDEK
NODE_10_length_62819_cov_893.662_ID_9493	fig|1358027.6.peg.42	peg	NODE_10_length_62819_cov_893.662_ID_9493_57509_58510	57509	58510	+	tRNA dihydrouridine synthase B (EC 1.-.-.-)		FIG00000580	isu;tRNA_modification_Bacteria	atgaagtggaagatcggtaacgttgaaattcctaatcaagttgttgttgcaccaatggctggagtaaccaattccgcctttcgggttatctgtaaaagatttggtgctggctacgttgtctgtgaaatgatctcagaccgtggcattatgtaccataatcaacgaactttaaatatgatggatgtcgacccggaagaacatccgatgggaattcaaattttcggtggaactaaagagacattagttgaggctgctaagtatgtggatcaacatacagcagctgacgtgattgatataaatatggggtgtcctgttaataaggttgtaaaaactgacgcgggtgcacgatggttactggatcctaataaagtctatgaaatggtgtcatatgttactgat…	MKWKIGNVEIPNQVVVAPMAGVTNSAFRVICKRFGAGYVVCEMISDRGIMYHNQRTLNMMDVDPEEHPMGIQIFGGTKETLVEAAKYVDQHTAADVIDINMGCPVNKVVKTDAGARWLLDPNKVYEMVSYVTDAVKKPVTVKMRTGWDDKHILAVENALAAERAGASAIAMHGRTRKQMYTGQADWNILKEVASQLKIPFMANGDVKTPEDAKKILDMTGATAAMIGRAAMGNPWMLKRTEHYLATGELLPEATPEQKIEMAKDHLNRLVDLKGEYVGVREFRGLSTYYIKGIPRAARTKVALVEAETLDEMNDIFDRFAEQTAERAAKRQQA
NODE_10_length_62819_cov_893.662_ID_9493	fig|1358027.6.peg.43	peg	NODE_10_length_62819_cov_893.662_ID_9493_58531_60048	58531	60048	+	Lysyl-tRNA synthetase (class II) (EC 6.1.1.6)		FIG00000300	isu;tRNA_aminoacylation,_Lys	gtgtcacaagaactagatcaaatgcgcgttcggcgtgaaaaaatggaagagttaaaagaagcggggattgaaccatttggccgccgcttcaaacgagaccatcttgcccaagacttgcatgataagtttgatcaatacgataaagaagaattaaacgagatgggcgccaaagtaattattgcgggtcgaatgacaagaaagcggagtagtggtaaggctgggttcgctgactttgttgatcggactggtaagattcaagtttacgctcgtaaggatatggtcggggatgagccttaccatgttttcaagcggtcagatattggtgacttccttggaattgaaggggatgttatcaagacagatacaggtgaattaactgttcgtgcacataaaattacc…	MSQELDQMRVRREKMEELKEAGIEPFGRRFKRDHLAQDLHDKFDQYDKEELNEMGAKVIIAGRMTRKRSSGKAGFADFVDRTGKIQVYARKDMVGDEPYHVFKRSDIGDFLGIEGDVIKTDTGELTVRAHKITFLSKALRPLPNKWDGVTDPETIYRQRYLDLISNPESFKRFHQRTAIIKAVRKYMDDNGFTEVETPILNTQAGGANARPFITHHNALDIDMYLRIATELYLKRLIVGGFERVYELGRIFRNEGMDPHHNPEFTTMETYAAYFDFQDVMDETEGIVKAAAKVVSDDGKITYQGREIDLGGNFKRITMVDAVKEKTGINFSDESMTDEDAKKLADEHKVEYKPYWTKGHILNAFFEEFVEDTLIQPTFVYEFPVEVSPLAKRNADNPAM…
NODE_10_length_62819_cov_893.662_ID_9493	fig|1358027.6.peg.44	peg	NODE_10_length_62819_cov_893.662_ID_9493_61661_60249	61661	60249	-	putative PQQ enzyme repeat		FIG00904919	ff	atgggacaatcaatatttccaaccggagttactaacttcaaacctaataaaacttggtcgggctatacattattcaacgctaaaaatgaaggtacaatcttaatcgatatgaacggaaaaattgttcatgaatggaaagatctacaaggcttccctaataaaatgattaaaggtggccatgtttttggctctttacgctgtcgaaaaagcagtgacgcttatcaagactatgcagatttaaccgaaattgattgggatggtaacattcgatggtcatttactcacaatgaagaagttatcgatcaaggtatcggcaaaacatgggttgcaagagttcaccacgattatcagcttgagggaaatcctgtagggtattttgtacctggacaagaaacaaaa…	MGQSIFPTGVTNFKPNKTWSGYTLFNAKNEGTILIDMNGKIVHEWKDLQGFPNKMIKGGHVFGSLRCRKSSDAYQDYADLTEIDWDGNIRWSFTHNEEVIDQGIGKTWVARVHHDYQLEGNPVGYFVPGQETKDDFKQVLLLTHHDRKIGSISPYPLLDHVLLEIDRNGNKLWSWSTLDHFNDFPLTDEQKNAIFKNPNFQSASKEGDVFHVNYASYLGPNKWFDQGDQRFKPNNILMGSREAMMSWIVDHDTGKIVWLLGPDFTKSFTLRNLGPLVGMHNVHLIPKGLPGAGNILALNNGGWAGYGAPNQTSSTGIRTTRIDGSEVIEFNPITLEKKWSFSAKDMGYKAAAHANYFYSPLEGSVQRLPNGNTLIDEGAGGRFLEVTPSHEIVWEYIYP…
NODE_10_length_62819_cov_893.662_ID_9493	fig|1358027.6.rna.1	rna	NODE_10_length_62819_cov_893.662_ID_9493_62584_62819	62584	62819	+	Small Subunit Ribosomal RNA; ssuRNA; SSU rRNA				agagtttgatcctggctcaggatgaacgccggcggtgtgcctaatacatgcaagtcgtacgcactggcccaactgattgatggtgcttgcacctgattgacgatggatcaccagtgagtggcggacgggtgagtaacacgtaggtaacctgccccggagcgggggataacatttggaaacagatgctaataccgcataacaacaaaagccacatggcttttgtttgaaagatggct
NODE_1197_length_347_cov_616.991_ID_11867	fig|1358027.6.rna.2	rna	NODE_1197_length_347_cov_616.991_ID_11867_334_218	334	218	-	5S RNA				tgtggtgatgatggcttgaaggatacacctgttcccatgccgaacacagaagttaagcttcaacacgccgaaagtagttgggggatcgctccctgcgaggataggacgttgccacgc
NODE_1198_length_324_cov_755.096_ID_11869	fig|1358027.6.rna.3	rna	NODE_1198_length_324_cov_755.096_ID_11869_10_126	10	126	+	5S RNA				tgtggtgatgatggcttgaaggatacacctgtacccatgccgaacacagaagttaagcttcaacacgccgaaagtagttgggggatcgctccctgcgaggataggacgttgccacgc
NODE_11_length_60807_cov_739.698_ID_9495	fig|1358027.6.peg.45	peg	NODE_11_length_60807_cov_739.698_ID_9495_243_3182	243	3182	+	conjugation protein, TraG/TraD family, (pXO2-16)		FIG00632468	ff	atggcaaaaaattatgatcgtgaacgtcatcgtaaagacggacaggatcagaaagttttaggatcaccgatatttctaattggaatatggcttatttactctattgtagtgagctatgtggtttgctggttagccagtggaattagtgcttcgtattattgggtaacttcgccagcctccggacagtttttagtacagattctcaatggaattatccctcaagactcttttggttcagtggtggccggctgggcgtttagtaatttaggaaactatcaagtaatgcatcaggcacctggctttttctggggaattgaacttttcttcagcttgatcctggttccgatgattattaagatgagaattcgctggaagccaactaaacattcgcaatatgga…	MAKNYDRERHRKDGQDQKVLGSPIFLIGIWLIYSIVVSYVVCWLASGISASYYWVTSPASGQFLVQILNGIIPQDSFGSVVAGWAFSNLGNYQVMHQAPGFFWGIELFFSLILVPMIIKMRIRWKPTKHSQYGNDRLATEKEILRQYPQIADRGASFPGYGGIPVAHITPNSEFIKYHPGLYTSYYLCPKFLQLLSAFPGLKGKVKFVEPAKGFYSIDQTTINSLLIGISRSGKGETEVMPLIDILSRAQKKSSMLVNDSKGELYQMSYETLRKRGYEVEVLNIQNPDFSMSYNPLQQIIDYAKDGYYDETQQAVNSLSSSIYVDPNAKDKFWQNSSINLLNALILAVIDHAKRNNNWAEVTMDNVLHMMTELGSKEVLLNSSGDIIPTDDEIDSGLLE…
NODE_11_length_60807_cov_739.698_ID_9495	fig|1358027.6.peg.46	peg	NODE_11_length_60807_cov_739.698_ID_9495_3186_5882	3186	5882	+	FIG00751556: hypothetical protein		FIG00751554	ff	atgtggatattgattaagaatttatgcttatcattactagcgatcaattcaagtagtttagatcaagcggttagtggtggaccgtattctagtattccagatggtgatactgggaaaataattcgcttttatgaagattggcgaaattatcttcatttatcctgggggactttgcatgctgttgctggtttctttcaaaatgtgatagttcaaactatttttcgtatcaatgagagttttgaaaagatatttgatgctatgtttggcttattaggctgggatggaaccttatcaagccctgggtccccgttgcatggcctgtatgttgtcgtttcggcaattggatggtcattattagtcttggcaatcattttagtagctatgcagacaatgggccat…	MWILIKNLCLSLLAINSSSLDQAVSGGPYSSIPDGDTGKIIRFYEDWRNYLHLSWGTLHAVAGFFQNVIVQTIFRINESFEKIFDAMFGLLGWDGTLSSPGSPLHGLYVVVSAIGWSLLVLAIILVAMQTMGHASKWSKILPNIVMVSITLTILPMMMRVAGGNSTIPGFGDIAISARSDINRASNKGMSEDLAVQPIKNNVIDLSTLIRKDWGNYQYKPDSSKIKNVANWNVLDNDDDIENMDLGDFMDEPTMKGLGLDKKHKDAEAVMNYHLVDEHEQTDGGYSIEKNDYHKFAKWMNSYYSRYSVNWLGLIGQSLILGIMLIVASFRVAKDIYELSLMNLAAPFIAAQSVRSSKKWRDFLSSVVGWFLSLVLLVLLIKVYFIFINVAPSKLPDNLS…
NODE_11_length_60807_cov_739.698_ID_9495	fig|1358027.6.peg.47	peg	NODE_11_length_60807_cov_739.698_ID_9495_6006_6350	6006	6350	+	FIG00744032: hypothetical protein		FIG00744029	ff	atgaaaacttatggtgtagtagccggaatacgagaaggagtcaagttggggtggctttatcttaccgatatagcatgcttggccttagtaatagggccaagtatttttcttgaccaattattcccggcagatcaaggggtggagtcagcaatctttctagcactttcggtgattttagccttttatttggatttgcatcctcgaactaacccagggaaaagaaactttgaagttatttggatgttgattactcatcggcaaagtaagctttttaaatcatatggttactacgaatttaagccctttagcgaaataagaaaggagagacagaataatggcgattaa	MKTYGVVAGIREGVKLGWLYLTDIACLALVIGPSIFLDQLFPADQGVESAIFLALSVILAFYLDLHPRTNPGKRNFEVIWMLITHRQSKLFKSYGYYEFKPFSEIRKERQNNGD
NODE_11_length_60807_cov_739.698_ID_9495	fig|1358027.6.peg.48	peg	NODE_11_length_60807_cov_739.698_ID_9495_6340_7011	6340	7011	+	hypothetical protein				atggcgattaatacaattacaaagcaaaagaaaattcatagcggtttatttagtcgtaaacagaaagaaaacggaaaagatccgttagaacattaccgtagtgaaaaattagcttatacgcccatgatgaatttgttggcgtataaagctattactgatgatcctgaacactttcttgccttaaaagaaaaggaagatggctatgctgatttactaaatattcgaggactgggcgtgggtacgatggcacaacgagaagctaatatcgtgctagatgacttctatcattttctacaagcagcattaagtgatatgaaatttatcatttgtccttttccagttgatactacggagcaaaagatttattggggaaaacgatacaatcggaccaatattgcg…	MAINTITKQKKIHSGLFSRKQKENGKDPLEHYRSEKLAYTPMMNLLAYKAITDDPEHFLALKEKEDGYADLLNIRGLGVGTMAQREANIVLDDFYHFLQAALSDMKFIICPFPVDTTEQKIYWGKRYNRTNIAISQETDPRRKHQLMTQLKYIHQTQRRNMLVENQLISEDFFLLLFGKTKTILRNNRNAAMNWGGSALFLEPLSKKRKEEVLTRINNLNTQR
NODE_11_length_60807_cov_739.698_ID_9495	fig|1358027.6.peg.49	peg	NODE_11_length_60807_cov_739.698_ID_9495_7026_8954	7026	8954	+	putative ATPase TraE		FIG01358571	ff	atgaagaaaaaagatattttgcattatgaaaatgttggttatgatctagacttcttagcacgagtacaaccacaagggaatcttaaacgtcatgctcgttatttagaatttggagacggcttcctaacgtgcttacgaatttataaatatccctctaaaggaatgtccccgttctggggcgttaatctcacaaacggtccatcgactttagccgttatttcagtagggactgaaaatcgtgatcagattgttaagcaaatttctaaagctgcaactgaagaagcaacacgaatttcatcgaaagctaaggctctagataatgttcaatctgcaggtaattacaatgatcaaatgcggttaatgcaaaagattactcagcaaagcgaagttatgaagcga…	MKKKDILHYENVGYDLDFLARVQPQGNLKRHARYLEFGDGFLTCLRIYKYPSKGMSPFWGVNLTNGPSTLAVISVGTENRDQIVKQISKAATEEATRISSKAKALDNVQSAGNYNDQMRLMQKITQQSEVMKRIYFRIFVYAPTLAELDKRVHDVIRQNGMFHMARYADEQLDDFESIFVPTMSEEEMGNKPIGTPIDAENLSGFFPFNHVKLEDPNGSYYGYTRTNGEVMFDPFQRDNRRTRSFFFVTGNAGMGKSTLLKKMNDDVFSRGAIIRNFDVSSEYTDQTKDQGGIIIRLDKPENLINPFEVFPTVVNDDGTVDEINSMAQHITKLTNFFKFLCDDATGDDMTILSQWLGDFYIDQNLWVANPRKTMPNIKITGLPHDMYPTLQDFVIYAAE…
NODE_11_length_60807_cov_739.698_ID_9495	fig|1358027.6.peg.50	peg	NODE_11_length_60807_cov_739.698_ID_9495_8954_9202	8954	9202	+	hypothetical protein				atggcaattcatcataacaaagacaaggaggatactaagccctcaaaagagcacttattaagacgatcaattcatcaagtaaagtcgtttaaagaaaatactaataaagttgttcaccaacaggcgcaaagactaattgaagatgatgatgtacctaattatcaggtaccaaaattacaatttttattagttattttggcagttattgttggactgattttaattgaaaaattactgccattgttataa	MAIHHNKDKEDTKPSKEHLLRRSIHQVKSFKENTNKVVHQQAQRLIEDDDVPNYQVPKLQFLLVILAVIVGLILIEKLLPLL
NODE_11_length_60807_cov_739.698_ID_9495	fig|1358027.6.peg.51	peg	NODE_11_length_60807_cov_739.698_ID_9495_9218_10417	9218	10417	+	Tail protein				ttgaaaaggaagactagaattcatctttggagaattattatttcgattgtaggagttattactttattattatttgcagtttccttaattattgcgatgctagtaggtagcgacgaaggctgtgatagtagtattgataccgcgacaatttcggctggcggtattagtaatggaaattggaaggataaaaattcagctgagtataaggcagcaaagactatttttgaaaccttaactaaaaagatgggctttagtggtgctggcgcagcaggagcggtcggtaatgcaataggtgaatcgggacttgatgtttggaagccaaatggagttggttataatggcttatttcagtggagtcaaaatcaacgcttaattgctggtggaattattaagagcgta…	MKRKTRIHLWRIIISIVGVITLLLFAVSLIIAMLVGSDEGCDSSIDTATISAGGISNGNWKDKNSAEYKAAKTIFETLTKKMGFSGAGAAGAVGNAIGESGLDVWKPNGVGYNGLFQWSQNQRLIAGGIIKSVDPSELTLDNEIKLMQYELNHGYTKVKTSVGKATDVHQATWNWFIDYEGMAGNENQYGQQRDPGAQWAYQEFGGSNISSNDSLLNGAAATADTGVAQDQQNNACNTDGGDTASGKWGWPFKTIPKDGPTRYENGQQYGHTGMIRGGGNDFHDGYDFGSAIVGAGQPILAVHDGKVFKVANDVGWWYVWVKSSDGYNEVYQEAFNSRGDITVNEGDEIKVGDKIGTLSGSHLHLGITKKAITSSVQSGYSDDGTWLDPIKIIKEGINN
NODE_11_length_60807_cov_739.698_ID_9495	fig|1358027.6.peg.52	peg	NODE_11_length_60807_cov_739.698_ID_9495_10427_11014	10427	11014	+	hypothetical protein				atgaggaaaatgagtccaaatattttattatggataattgcaattctgtgtgtaattgctactgttttaagcataccgagtcaaaagcaattaaattattacaaagatcaattaaggattactaacaatcaaatcaataaggttgaacaaaatgaagcaaacaaattatctattaatgattcttttaattactattcagctgaaataacagcttctaagaaactgcaagaaggattaagcaaggttgttggcggaatacactcaaatgatgattggaatgctaataagacccaaattgaagaagatttaggccctaagttagctgagcaattgaaagtatataatgtcgatcctaatactaaggaatggcttttcaaagaaaataatggtgtagaaatt…	MRKMSPNILLWIIAILCVIATVLSIPSQKQLNYYKDQLRITNNQINKVEQNEANKLSINDSFNYYSAEITASKKLQEGLSKVVGGIHSNDDWNANKTQIEEDLGPKLAEQLKVYNVDPNTKEWLFKENNGVEIGYGKVKVNNQVPVIAVVSFKTMDNQSAVYLIKMNYDLQNEKVLNYQKIKPVTKQVMNVEGGD
NODE_11_length_60807_cov_739.698_ID_9495	fig|1358027.6.peg.53	peg	NODE_11_length_60807_cov_739.698_ID_9495_11016_11657	11016	11657	+	hypothetical protein				atgggtaagaaagtatcctcagttataggcttgatagtaatcattgtcagtctaatttgtttaggaacatttaagctacagcagattcaatacaataaagaaacagcgaatgtcaagcaaatgttaaatcaacgtaaaaaggtcttaaaagaaagacaaaaaatagcccgtcagagtgttcttaatgagaatttagtaagttctaacaaaactaaatctgaaaatacccaagcttatgaagctagccaagatttacaagcaattactaaaaagttctttattgagtattttacttatgatagtcaaaatacttatattaaacgtaagaatagagtacatggaattgcaactagttcggtgctaaatgataagaagttgttcaataatggccttgataaa…	MGKKVSSVIGLIVIIVSLICLGTFKLQQIQYNKETANVKQMLNQRKKVLKERQKIARQSVLNENLVSSNKTKSENTQAYEASQDLQAITKKFFIEYFTYDSQNTYIKRKNRVHGIATSSVLNDKKLFNNGLDKTGHSIIDAEQITSSYDGSNAYVSGIDQKQIVSGIVEVSYSSRKGSHSSSKTTYTYLVKFDSNQRKLIQIQRVGTTGTVVN
NODE_11_length_60807_cov_739.698_ID_9495	fig|1358027.6.peg.54	peg	NODE_11_length_60807_cov_739.698_ID_9495_11669_12343	11669	12343	+	hypothetical protein				atgacaacaaagataagaaaatacgcttcatggcttaaaggacaaagcctaaaatttaatgaatgggtaattatatttggttatgtgctaatttggctatatgctggtacagttactggaattaaaggttcatatttgctagccggtagctttactttattattaatattctatctcttatggctgcgtcctaaaattcgccggctttcctggaaaaattctgtggaagcaatagcgttagggctattaccattaatggttgaacttatgtttttactaattgtaatgcagtttaataatcatataattggtaattcaaatacatcattgattgtgaaattacttcaaaaaaatataatctatgtagcttatgtagtgataattgcacctgttttggaa…	MTTKIRKYASWLKGQSLKFNEWVIIFGYVLIWLYAGTVTGIKGSYLLAGSFTLLLIFYLLWLRPKIRRLSWKNSVEAIALGLLPLMVELMFLLIVMQFNNHIIGNSNTSLIVKLLQKNIIYVAYVVIIAPVLEEIVFRKSFFHRVDAWLASWVDNSKLRVGISAFIVATVFAQMHGASIGIIYILLSLYFQFIYLHFSNLEMNIIAHITFNTSTLGLMVLASSM
NODE_11_length_60807_cov_739.698_ID_9495	fig|1358027.6.peg.55	peg	NODE_11_length_60807_cov_739.698_ID_9495_12691_13965	12691	13965	+	FIG00752190: hypothetical protein				atgacttataaactttattttgcaaatgatgcaggaaatgactcattgaaaggaactctctttactagtgatggtacagaaactgcaaaacaaatctttagtgctggagaagatatagaatgtccttcagtaattgctatgaaagattccttagatgtaactgctcccgttgaatttagctcagaagcagaaaaagatgcttatatggacgatttcttaaaccatatggatgtctctattactagtagttcaattagtgaagcaggacgatttttagtcggtcaagcagctttagatagtacaatgccgttaacgcattttgattacaatgacttatcaggaaaatctgaagttgaccttactttgttacttacattaagcaatttagccggcaaaaga…	MTYKLYFANDAGNDSLKGTLFTSDGTETAKQIFSAGEDIECPSVIAMKDSLDVTAPVEFSSEAEKDAYMDDFLNHMDVSITSSSISEAGRFLVGQAALDSTMPLTHFDYNDLSGKSEVDLTLLLTLSNLAGKRVQDAYKKGEDLDNQLKMNVYMTTALPISEAKQPNVLRNYRKRYMDNTHIVTFHNFKNPISVSLQFKNVFVGLEGEVAFAAIKNSPNAYPELANSIINSLKEKYPKVADKINNQFIKNIKDAIGFDLGGKTSDCTVITNGKPNIMASNSIMRGYDNVLQRSVDYLQTKNYGFDNIRQLQKYLNEDENPFAPGSKEKVVKVVSSAAEPFADEIVSNASQTLRKIGTSIKIGFVFGGAAVPMKTTRLYEKLNNKFMSFNGDQIIPIVWV…
NODE_11_length_60807_cov_739.698_ID_9495	fig|1358027.6.peg.56	peg	NODE_11_length_60807_cov_739.698_ID_9495_14025_14621	14025	14621	+	hypothetical protein				atgccgagaggagcagttactaaagcgcgtaatttacaattgtacattgaaggaccagtaaaagaatggatggatattcaaaattctctaggttcatctattggtcaatccattgtgtttattactgcattgtatggggaagtagatttaccttctacactccctaaaatacgagcaaatcaacaaatgaaatttaataatagtaatttaaaaaatggacaaaaaagcgacaatatccaaaatggaaaatttgaaaccaagactaaaacaattagaataccggactatagtgaagttaacgcttggtttgaagcacagacggctcctagcgaatcagtgaaccaattaatctttttaattattggtatgttcggaattactgattttccttgtgcctta…	MPRGAVTKARNLQLYIEGPVKEWMDIQNSLGSSIGQSIVFITALYGEVDLPSTLPKIRANQQMKFNNSNLKNGQKSDNIQNGKFETKTKTIRIPDYSEVNAWFEAQTAPSESVNQLIFLIIGMFGITDFPCALSFSQGEIISALEQSFFNNPKELSKQDSFQTKETNTQESQKSQMNADLSDSSNIDLSMISTDLDDK
NODE_11_length_60807_cov_739.698_ID_9495	fig|1358027.6.peg.57	peg	NODE_11_length_60807_cov_739.698_ID_9495_14829_15017	14829	15017	+	hypothetical protein				atggatttaaattctgattcaattaaattaatcaaaaattggcttcttcaagttccactagatgagttaagaaaaaagattaatgaatgtgagagtcagtctgataaagaatggtgggaacagatatataaacttgctgttcaagaaagaaaggagcgcgaggaatataatggagaatcaaaaaattga	MDLNSDSIKLIKNWLLQVPLDELRKKINECESQSDKEWWEQIYKLAVQERKEREEYNGESKN
NODE_11_length_60807_cov_739.698_ID_9495	fig|1358027.6.peg.58	peg	NODE_11_length_60807_cov_739.698_ID_9495_14998_15831	14998	15831	+	Uncharacterized conserved protein				atggagaatcaaaaaattgatgttgcatacgcattaagaatggaaagagactcaaagacgtcagcaggattgtatgactggtcccaagtacagttctcatttaatagtaaccatatggaaggctcaactttgacgttaggacagaccgaacaaatttatcacaatcgtgagttcatagcagataaggatcagcgaataagacgcgatgaccaaattgagacggaaaatcactttaaactatttaattatatgctagatacaattaatcatcctttaacactagaatatattaaaaaattgcagggaatattaaagaaggggacaagtgatgaagaaaaccccttaaaggttgttggagattttaagcgaattaataatattattaacaatactagattg…	MENQKIDVAYALRMERDSKTSAGLYDWSQVQFSFNSNHMEGSTLTLGQTEQIYHNREFIADKDQRIRRDDQIETENHFKLFNYMLDTINHPLTLEYIKKLQGILKKGTSDEENPLKVVGDFKRINNIINNTRLGDTQTSRAADVPRDLKALIERWEQTDHLKMKDFADFHYAFENIHPFSDGNGRVGRILLFKERCRNSLMPFIIRDENRAFYIRGLKQYKNDPEYLLGTFGQSLDEYTDAVQQVYGNDFELLPKAKVKSNQFEQSNLINRKNVHKR
NODE_11_length_60807_cov_739.698_ID_9495	fig|1358027.6.peg.59	peg	NODE_11_length_60807_cov_739.698_ID_9495_15870_16640	15870	16640	+	hypothetical protein				atggaagataatacagctttggctcaatttattgcctcatttgggagtttgaatggttatggaagtactgttgctcaaacaaaaagggctttagatacaggaaatactaatgctttggaacaagataatgaagatgtaccaatttttaaagatgctttagctgggattaaagcagtgaaaaaagatggttttacagttgatggaattattaatatcaataaatcttttgtatatagtaaggaagaagatccggctattcctggtcatttaaggaattcaatgtataattcggatgataatattgcaattacaattgatacagctggaaaagatcactattttcctccagaagtagtttataaagctgatttacaaaagattattgacgaatttaagcat…	MEDNTALAQFIASFGSLNGYGSTVAQTKRALDTGNTNALEQDNEDVPIFKDALAGIKAVKKDGFTVDGIININKSFVYSKEEDPAIPGHLRNSMYNSDDNIAITIDTAGKDHYFPPEVVYKADLQKIIDEFKHSTQTKQDAWLVFAKLAKLQPFQDGNKRTALIAANAAYNVWEKENYLVLPFNELDRAEFTINLMRFYGATDHSAENKAFSKMLELLPNDNEQIYHKHINEQKALNPKTIKLKPLFRKGHKEMRQ
NODE_11_length_60807_cov_739.698_ID_9495	fig|1358027.6.peg.60	peg	NODE_11_length_60807_cov_739.698_ID_9495_16786_16667	16786	16667	-	hypothetical protein				atggtaccaactggtacccttttacttttcttagcactgacattttcaagtaactctatttgttttttgataacagtctatattgattcattttgtgatgaaggcttattgataagttaa	MVPTGTLLLFLALTFSSNSICFLITVYIDSFCDEGLLIS
NODE_11_length_60807_cov_739.698_ID_9495	fig|1358027.6.rna.4	rna	NODE_11_length_60807_cov_739.698_ID_9495_17036_16949	17036	16949	-	tRNA-Ser-CGA			isu;tRNAs	ggagacatactcaagtggctgaagaggacggtttcgaaaaccgttaggcgtgtaaaagcgtgcaggggttcaaatccccttgtctcct
NODE_11_length_60807_cov_739.698_ID_9495	fig|1358027.6.peg.61	peg	NODE_11_length_60807_cov_739.698_ID_9495_17189_17857	17189	17857	+	Ribonuclease HI (EC 3.1.26.4)		FIG00000542	isu;CBSS-342610.3.peg.1536 isu;Ribonuclease_H	atggtaaaaaaatattatggagtcaaaaaaggtcgtcatccaggaatatataaaacttgggctgaatgtcagaaagaagttaatgggtatccaaatgctaagttcaaaagcttcttaacgcttaaaggtgctaatgagtggcttcaggctacgggaaataccgtatcatcgactaaagcagttgattattctgataatattcttgtttatactgatggaggctcccgtaatcatggcaataagttgggacagcatgttaaggcagatgataaagcggcctgggcttattttattcaaactaaagatcaatcttatacaggaactgctggcgaatttggggctactaataataaaatggagattacagctttaatccaagcgctaactaaactattagaa…	MVKKYYGVKKGRHPGIYKTWAECQKEVNGYPNAKFKSFLTLKGANEWLQATGNTVSSTKAVDYSDNILVYTDGGSRNHGNKLGQHVKADDKAAWAYFIQTKDQSYTGTAGEFGATNNKMEITALIQALTKLLELGLQDQPITAILDSHYVLDPIMKGWLTNWQQRGWLTAGGKPVANQKLWEEIITLLPQFPNLHFDWTKGHATNAGNNKVDELLNKTMDQL
NODE_11_length_60807_cov_739.698_ID_9495	fig|1358027.6.peg.62	peg	NODE_11_length_60807_cov_739.698_ID_9495_17883_19040	17883	19040	+	Hydroxymethylglutaryl-CoA synthase (EC 2.3.3.10)		FIG00135993	isu;Ketoisovalerate_oxidoreductase isu;Mevalonate_Branch_of_Isoprenoid_Biosynthesis isu;Isoprenoid_Biosynthesis isu;Leucine_Degradation_and_HMG-CoA_Metabolism	atgagaattggtattgacagaatggcttttgcaacaacaaatgattatttagatcttgttgaattagcaaaagaacgcggcgtagatcccaataaatttaccattggaattggacaggatctacaggcagttgtgccacctacgcaagatattgtaactttaggagctacggcagcgaaaaaattgcttactccggaattagaaaaaaatatttcgacagtaattgtggcaactgagtcagggattgacaattcaaaagcaagtgcaatctacattaaacacttattggggcttagcgactttacccgaacggtagaaatgaaagaggcttgttattctgcaacagctgctatccaatttgcaaagggagtagtggcgcttaatcctcaagaaactgtg…	MRIGIDRMAFATTNDYLDLVELAKERGVDPNKFTIGIGQDLQAVVPPTQDIVTLGATAAKKLLTPELEKNISTVIVATESGIDNSKASAIYIKHLLGLSDFTRTVEMKEACYSATAAIQFAKGVVALNPQETVLVIAADIARYGLNTPGEVTQGAGAVAMLISQNPHILTLEDTTVAYSKDIMDFWRPLYATEALVDGKYSTNVYIEFFLQTFTRYQQLTGRELADFAALTFHMPFTKMGKKGLEGLLKDRNDKVAQQLRTQLTASQLFSRQVGNLYTGSLYLSLMSLLQNSDLRAGSRIGLFSYGSGAEGEFYTGILEDGYEHYMNNIQEELKHRHQVSVAEYEKLFSSQLGMNDRDIEFDVTNDPLPFVLKGQKDHQRIYEAK
NODE_11_length_60807_cov_739.698_ID_9495	fig|1358027.6.peg.63	peg	NODE_11_length_60807_cov_739.698_ID_9495_19710_19084	19710	19084	-	SOS-response repressor and protease LexA (EC 3.4.21.88)		FIG00000510	isu;DNA_repair,_bacterial_UmuCD_system isu;DNA_repair,_bacterial	atggcaaaggtagcaaaaaataaacaaatggccgtcctaaattatattcacaaacaagttgaagatcatggctatccaccgactgttcgtgaaatttgtagtgctgttggcctgtcttcaacttcaacagtccatggacacatctcccgcttaattgaacaaggattcttacaaaaagacccttctaagcctcgagcacttgagattacacccaagggacttgatattttaggtgtaaaaccgattcaaaaagaaattccaatgcttggcgttgttacggctggacaaccaattttagcagtcgaaaatgctactgagtttttcccgatacctccttctattcaagataataatgatttgtttatgcttaccattcgtggaactagtatgattaaagca…	MAKVAKNKQMAVLNYIHKQVEDHGYPPTVREICSAVGLSSTSTVHGHISRLIEQGFLQKDPSKPRALEITPKGLDILGVKPIQKEIPMLGVVTAGQPILAVENATEFFPIPPSIQDNNDLFMLTIRGTSMIKAGIFNGDQVIVRKQSTAKNGDIVIAMNDDNEATCKRFYKEKTRFRLQPENDTMEPIFLDNVKILGKVVGLFRDHIF
NODE_11_length_60807_cov_739.698_ID_9495	fig|1358027.6.peg.64	peg	NODE_11_length_60807_cov_739.698_ID_9495_19839_20090	19839	20090	+	FIG00742757: hypothetical protein		FIG00742756	ff	atggctgaatctaaagaacaagatgctttattgaagcgaattaatgaacttgctcataagaataaagaagaaggcttaactgaagaagaaacaaaagaacgagatcgtttacgtaaggagtacctaaagaactttagagaagcaatgcgtagtaatattgaaatgatgcggatttttgataaagaagggaaagaagttactcctgaaaaggttcgtgaaatccaacgtaaaaaaggacttcgtgacgattaa	MAESKEQDALLKRINELAHKNKEEGLTEEETKERDRLRKEYLKNFREAMRSNIEMMRIFDKEGKEVTPEKVREIQRKKGLRDD
NODE_11_length_60807_cov_739.698_ID_9495	fig|1358027.6.peg.65	peg	NODE_11_length_60807_cov_739.698_ID_9495_20164_20391	20164	20391	+	FIG00742188: hypothetical protein		FIG00742187	ff	gtgggtatgacgatcatgctaatgattcttgcattattagtcggtttggttatcggcttctttggtgcacgtaaatacatggaaaactacctccgcaataatccaccgatttcggaagagatgctgcggacgatgatgcttcaaatggggcaaaaaccatcaagtcgtaaattacatcaaatgatgcaagcgatgaaagcacaagctaaaaagtcgaatcgtaaataa	MGMTIMLMILALLVGLVIGFFGARKYMENYLRNNPPISEEMLRTMMLQMGQKPSSRKLHQMMQAMKAQAKKSNRK
NODE_11_length_60807_cov_739.698_ID_9495	fig|1358027.6.peg.66	peg	NODE_11_length_60807_cov_739.698_ID_9495_21073_20435	21073	20435	-	1-acyl-sn-glycerol-3-phosphate acyltransferase (EC 2.3.1.51)		FIG00005243	isu;Glycerolipid_and_Glycerophospholipid_Metabolism_in_Bacteria isu;Ribosome_post-transcriptional_modification_and_chromosomal_segregation_cluster	atgttgtacactttcctcgttaaaatcgttaatccatttttaaatttgattaacggacgacctaaaatatacaatcgggaaaacatccctgaaggcaattatattattattgcacctcatcgtacttggatggatcctgtcttactagcgcttgccgtatggcccaaaaaatttagcttcatggctaaaaaagaactttttaagaatccaattgctagcaaattcttaaaagcactaaatgcctatccagttgatcggaaaaatccaggtccgtctgctattaaaaagccggttacaattttaaagaagactgacttatcgaccattattttccctagcggatcacgctattcatctaaattaaaaggcggggctaccgtgatcgctaaaatggcaaat…	MLYTFLVKIVNPFLNLINGRPKIYNRENIPEGNYIIIAPHRTWMDPVLLALAVWPKKFSFMAKKELFKNPIASKFLKALNAYPVDRKNPGPSAIKKPVTILKKTDLSTIIFPSGSRYSSKLKGGATVIAKMANVPLVPAVYQGPLKFGQLFTRKPRQIAFGKPIYIDRKQRLTPEVQADLEKQMQDAFDQLDRQIDPNYKYIVPPKPKNDEF
NODE_11_length_60807_cov_739.698_ID_9495	fig|1358027.6.peg.67	peg	NODE_11_length_60807_cov_739.698_ID_9495_21168_21923	21168	21923	+	tRNA (adenine37-N(6))-methyltransferase TrmN6 (EC 2.1.1.223)		FIG00000648	isu;RNA_methylation	atggaaaacagaaatattttaaaaaaggatgaaagaattgatcagttatatagtcaggatgtacggataatccaaaatccccattattttgctttttcattagatgctgtcttgttagcaaatttcgtgcgtcctaatcatcgacagaaattaaaaattgttgacttgtgcgctggaaacggggcgatcggcatttttctccacgataagcttggcggaacatttactgaagttgaattacaaccacagattgcggatatggctgaacggacaattatgctaaatgatttacaagatcggtataccgtcattaatgatgatattgctaacgttaatgattatatttctaaggattcgattgatattgtcctttgtaatcctccttatttcccagttaca…	MENRNILKKDERIDQLYSQDVRIIQNPHYFAFSLDAVLLANFVRPNHRQKLKIVDLCAGNGAIGIFLHDKLGGTFTEVELQPQIADMAERTIMLNDLQDRYTVINDDIANVNDYISKDSIDIVLCNPPYFPVTAQSQKNPNKALAIARHEIATDLVTVIQKMSGLLKMNGHGYLVHRPDRLGEILQVCQENRLAPKRIQFIHPKPDRDANILLLEVIKDGRPGGVKVVPPLIVHGADNKYTPAVQELLYGK
NODE_11_length_60807_cov_739.698_ID_9495	fig|1358027.6.peg.68	peg	NODE_11_length_60807_cov_739.698_ID_9495_21913_22203	21913	22203	+	COG2827: putative endonuclease containing a URI domain		FIG00629828	ff	atggcaagtgagaaatactatatttatgtattgtattgcgcggataatagcttttattgtggctttaccaacaatgttaaacggcgctttcatactcatcagacttatcaaggggcaaaatatactcgtgtgaaaaagcgtcatccgctaaagcttatttattcagagggatttgaatcaaagcatgatgccctgagtgcggaatattattttaaacatcaaacccgccgccaaaaagaaaaatttttactagaccatggtgtcgatttattgaaactacggaggaattaa	MASEKYYIYVLYCADNSFYCGFTNNVKRRFHTHQTYQGAKYTRVKKRHPLKLIYSEGFESKHDALSAEYYFKHQTRRQKEKFLLDHGVDLLKLRRN
NODE_11_length_60807_cov_739.698_ID_9495	fig|1358027.6.peg.69	peg	NODE_11_length_60807_cov_739.698_ID_9495_22205_23197	22205	23197	+	D-lactate dehydrogenase (EC 1.1.1.28)		FIG00000842	idu(3);Fermentations:_Lactate idu(3);Fermentations:_Mixed_acid	atgaagatttatatgtatggtgtttatcaggatgaagttccttacattaaggaatggcaagaggaacatcctgaagtaactgtagactcaacaacgaaatttttagacgaaagcacagtcaacttgtctaaaggaagcgatggagtagtagtattccagcaaaagccttattcagacgaggccttacgtcaattagcacttaatggtattacaaagatgtcattgcgaaatgttggggttgataatcttaaccatgaattagtacaagaacttggtttccaaattaccaatgtaccggtctattccccagctgcgattgctgaattttcagttactcaagcactcaaccttttacgtcgaacgaaagaattttatttgaagttagcaaaaggagattat…	MKIYMYGVYQDEVPYIKEWQEEHPEVTVDSTTKFLDESTVNLSKGSDGVVVFQQKPYSDEALRQLALNGITKMSLRNVGVDNLNHELVQELGFQITNVPVYSPAAIAEFSVTQALNLLRRTKEFYLKLAKGDYNWAPHIAKEMNKQVVGIVGTGNIGSTAAKIFAGFGAKVIAYSRHQNKELEGIVEYVSLDELYKRATIISLYLPHVPATDKMLNEETFAMMRDGVLLVNTARGPLVDEKALIEALNSGKVGGAALDVMTGETKIFNQQINFQEVDYDEFKDLVDRPNVLITPHIAFYTDQAIKNMVKMSLSANLDLIKTGTSDKLVKF
NODE_11_length_60807_cov_739.698_ID_9495	fig|1358027.6.peg.70	peg	NODE_11_length_60807_cov_739.698_ID_9495_23360_24148	23360	24148	+	SSU ribosomal protein S2p (SAe)		FIG00037273	isu;Ribosome_SSU_bacterial isu;Ribosome_recycling_related_cluster isu;CBSS-312309.3.peg.1965	atgtctgttgtatctatgaagcaattgcttgaagccggtgtccacttcggtcaccaaactcgtcgttggaacccaaagatggaagaatacatctttactgaacgtaacggtatttacatcattgacttacaaaagactgttaagttaattgatactgcttacaactacatgaaggatgttgctgctaacgatggtgttgctttatttgttggtacaaagaagcaagctcaagatgctattgaagaagaagctactcgtgcaggtcaatactacgttaaccaccgttggttaggtggtactttgaccaactggaagactattcaatcacggatcgctcgtttgaaggaacttaagaagatgagcgaagacggtacatttgatgttcttcctaagaaggaa…	MSVVSMKQLLEAGVHFGHQTRRWNPKMEEYIFTERNGIYIIDLQKTVKLIDTAYNYMKDVAANDGVALFVGTKKQAQDAIEEEATRAGQYYVNHRWLGGTLTNWKTIQSRIARLKELKKMSEDGTFDVLPKKEVAVLTKQREKLERFLGGIEDMPRIPDVMFIVDPHKEQIAVKEAQKLHIPIVAMVDTNTDPDDIDYVIPSNDDAIRAVRLITSKMADAFVEGKQGQDDAQQETADDNAANETVSEDSLKNLKNSVEGKED
NODE_11_length_60807_cov_739.698_ID_9495	fig|1358027.6.peg.71	peg	NODE_11_length_60807_cov_739.698_ID_9495_24246_25121	24246	25121	+	Translation elongation factor Ts		FIG00000191	isu;Translation_elongation_factors_bacterial icw(2);Ribosome_recycling_related_cluster icw(1);CBSS-312309.3.peg.1965	atggctgaaattaaagctgctcaagttatgcaattacgtaaaaagtccggtgccggtatcatggatgctaagaaggcattagttgctagtgatggtgacatggacaaagcaatggactaccttcgtgaaaagggtattgctaaggcagccaagaagagtgatcgtgttgcagctgaaggattagctgatattgctgttaatggtaatacagctgcaatcgttgaattgaattcagaaactgatttcgttgctgctagtgaaccatttaaggacttattaaagaaggttactaagttaattagtgaaaacaagcctgctaatgttgaagaagcattagaaatcaagactgaaaatggtacattaaatgatgatattatcagtactacacaaaagactggt…	MAEIKAAQVMQLRKKSGAGIMDAKKALVASDGDMDKAMDYLREKGIAKAAKKSDRVAAEGLADIAVNGNTAAIVELNSETDFVAASEPFKDLLKKVTKLISENKPANVEEALEIKTENGTLNDDIISTTQKTGEKVSLRRFTVVEKDDGDSFGAYLHQGGQIAALVVLEGADDATAKDVAMHVAAINPEFMTRDDVSQERLDHERAIFKEETLNEGKPEKIVDKIVEGRLNKFLSQICLADQDFVKDSDQTVEQYVSSKNGKLKSFIRYEVGEGIEKKQDDFAQEVKDQMN
NODE_11_length_60807_cov_739.698_ID_9495	fig|1358027.6.peg.72	peg	NODE_11_length_60807_cov_739.698_ID_9495_25203_25925	25203	25925	+	Uridine monophosphate kinase (EC 2.7.4.22)		FIG00001819	icw(3);Ribosome_recycling_related_cluster icw(2);CBSS-312309.3.peg.1965	atggcagatattaaatataagcgagtaattttaaagctcagtggagaagcattagctggcgacaagggttttgggattaaccctcccgttttaaaggatgtagctaaggaattaaaagaagttcatgatttgggcgttcaaattgctattgttgttggcggtggtaacatgtggcgtggtgttactggtgctgaattagggatggaacgtgcgcaagctgactacattggaatgttagcaactattatgaatgccttgtcgcttcaagatgcgcttgaatcaattggtgttcctacccgggtacaaacttcaattgaaatgcgccaaattgctgaaccatatattcggcggaaagctattcgtcatttagaaaaagatcgaatcgttatttttgctggt…	MADIKYKRVILKLSGEALAGDKGFGINPPVLKDVAKELKEVHDLGVQIAIVVGGGNMWRGVTGAELGMERAQADYIGMLATIMNALSLQDALESIGVPTRVQTSIEMRQIAEPYIRRKAIRHLEKDRIVIFAGGTGSPYFSTDTTAALRAAEINADAILMGKNGVDGVYSADPNKVKDATKFDHLTHMDIIEKNLHVMDTTASSLSMDNHIPLVVFNLNTSGNIMKVVTGQEVGTTIEGD
NODE_11_length_60807_cov_739.698_ID_9495	fig|1358027.6.peg.73	peg	NODE_11_length_60807_cov_739.698_ID_9495_25930_26493	25930	26493	+	Ribosome recycling factor		FIG00000202	icw(1);Ribosome_recycling_related_cluster isu;Translation_termination_factors_bacterial	atggctacaggaaaagaaattttaaatgatgccaaacaaaaaatggcaaaatcgggtgatgcacttcaacggacacttgctgatattcgtgcgggtcaagccaatgcaagtttattaaattctgttaaagttgaatactacggagcaccaactccattaaatcaagttgcatcaatcacaattccagaagcacggcaattattaatcaccccttatgatgaaagcgtgcttgaagaaattgaaaaagcaatctatgcatctaatttaggattaactcctcaaaacgacggaagttcaattcgcttaatcatcccacaattaaccgaagatcggcggaaagaattggtaaaggacgttaaggctgaattagaaaaggcaaaagttgcagttcgaaacgtt…	MATGKEILNDAKQKMAKSGDALQRTLADIRAGQANASLLNSVKVEYYGAPTPLNQVASITIPEARQLLITPYDESVLEEIEKAIYASNLGLTPQNDGSSIRLIIPQLTEDRRKELVKDVKAELEKAKVAVRNVRREAMDDLKKGNKNGDFNDDEFHDLEKKVQNETDAGIKNLEDIANAKEKELMES
NODE_11_length_60807_cov_739.698_ID_9495	fig|1358027.6.peg.74	peg	NODE_11_length_60807_cov_739.698_ID_9495_26716_27480	26716	27480	+	Undecaprenyl diphosphate synthase (EC 2.5.1.31)		FIG01306573	isu;Polyprenyl_Diphosphate_Biosynthesis isu;Isoprenoinds_for_Quinones isu;CBSS-83331.1.peg.3039 isu;Isoprenoid_Biosynthesis	gtgttttccaaaagtaaacatgatgaaataaatcagcaacttgatatggaacgtattcctaaccatattgcaattattatggacggtaatggtaggtgggcacagaagcggcaccttccacgggttgctggtcataagcagggaatgcaaacagtaaaaaagattacaattgctgctagtgaattaggggtaaaagtcttatcattatatgctttttcaaccgaaaactggaaacgtccttcttcagaggtaagttatttaatgcagttgcctgtgcgcttcttctcaacatttgttccagatcttgtcaaacataatgttaaggtgacagtgatgggagatattacgcagctacctgaagctacgcaaaaagctgttaaagatgcaatggctgataca…	MFSKSKHDEINQQLDMERIPNHIAIIMDGNGRWAQKRHLPRVAGHKQGMQTVKKITIAASELGVKVLSLYAFSTENWKRPSSEVSYLMQLPVRFFSTFVPDLVKHNVKVTVMGDITQLPEATQKAVKDAMADTAHCTGMILNFALNYGSRDEITQAAKKIVEDVQNGNLALADIDEASFGKYLMSAQLGQFADPDLLIRTSGEERISNFMLWQIAYSELEFVSEHWPDFDEDSLRSAIIAYQGRHRRFGGLKNQ
NODE_11_length_60807_cov_739.698_ID_9495	fig|1358027.6.peg.75	peg	NODE_11_length_60807_cov_739.698_ID_9495_27500_28285	27500	28285	+	Phosphatidate cytidylyltransferase (EC 2.7.7.41)		FIG00000097	isu;Glycerolipid_and_Glycerophospholipid_Metabolism_in_Bacteria	ttgaaaacaagaataacaaccgcggtaattgcacttgcaatctttataccgcttattatatatggtcattggccattaacaattgcagccgttgccttaggaatggttgcaatgtcagaagtattggtaatgaaaaaaatgtttgtaatttcgtttgaagctttgatcagttatctgggggttgctttattaatattgccggatagctggcttgacttcttacccagcgttgcaactcgatggttcggattctatattttagttattttacttctattacatacggttattcgaaaacaacgctttactttcgatgatgctggggttttaacattagcaatgctctatattggaatgggatttcgctattttattgctgctcgggcaatcaattttcaa…	MKTRITTAVIALAIFIPLIIYGHWPLTIAAVALGMVAMSEVLVMKKMFVISFEALISYLGVALLILPDSWLDFLPSVATRWFGFYILVILLLLHTVIRKQRFTFDDAGVLTLAMLYIGMGFRYFIAARAINFQTLLYGMLIVWITDSGAYLIGRKIGKNKLAPKISPNKTWEGSIGGTLAAVIILAIYCYFIPVGAGWVTMIFVTLILSIFGQFGDLIESSLKRYYGVKDSGKILPGHGGILDRFDSMLIVMPMLHLLGII
NODE_11_length_60807_cov_739.698_ID_9495	fig|1358027.6.peg.76	peg	NODE_11_length_60807_cov_739.698_ID_9495_28308_29582	28308	29582	+	Membrane-associated zinc metalloprotease		FIG00002803	ff	ttgataataacaattattacatttattattgtttttggaatccttgtccttgttcatgaatatggtcattattattttgctaaacgagcaggaattctggttcgtgaattttcaataggaatgggtccaaaaatttggtggaaacgaaaaaatggtactacctatactattcgaattttgcccctcggtggttatgttcgtttagctggggctgatgatgaggaccaagatgagttaaagccaggtaccccgctaacgattcaactaaatgatcaagataaagttattagtattaatgctagtgataaaacaaccttatttcaggggatcccccttcaattagttgcttgtgatttagaagatggcttatggataaaaggatatgtcaatggggacgaa…	MIITIITFIIVFGILVLVHEYGHYYFAKRAGILVREFSIGMGPKIWWKRKNGTTYTIRILPLGGYVRLAGADDEDQDELKPGTPLTIQLNDQDKVISINASDKTTLFQGIPLQLVACDLEDGLWIKGYVNGDEDQLKVYSVDHDAMIIERDGTEVQIAPRDVQFRSASLPARMMTNFAGPMNNFILSLVVFIILGFTLTGVPTNSNQLGQVNAGSVAAKAGLKANDRIVKVNNQKINNWTDLSTNISNKPNKTVSVTYERGNKTYHTKLTPKAVERGHQKVGQIGIVEKQERSLAARLKFGWQQFIQAGTLIFSVLGHMVTHGFSLNDLGGPVAIYAGTSQATSLGINGVLNFLALLSINLGIVNLLPIPALDGGKLLLNIVEAIIRRPIPEKAEGIIT…
NODE_11_length_60807_cov_739.698_ID_9495	fig|1358027.6.peg.77	peg	NODE_11_length_60807_cov_739.698_ID_9495_29611_31344	29611	31344	+	Prolyl-tRNA synthetase (EC 6.1.1.15), bacterial type		FIG00000069	isu;tRNA_aminoacylation,_Pro	atgaaacagtcaaaggtattaattccaacaaaaaaagaggccccaagtgatgcggaagccttaagtcataagatgatgattcgtgccggatacatttaccaagtatctgcgggggtatggtcatatttgccattagcttaccgggttattcgcaaagtagaaaatattattcgtgatgaaatggataaggccggagcggttgaaatgcttatgccgggacttcttccagctgatttgtggaaggaatctggtcgttacgaaagctatggtgataatcttttcaaacttaaagatcgtcgtgaccgtgactttattttgggcccaactcatgaagaaacctttactgaagtattgcgtgatagtattaagtcgtacaagaagcttccattagtagtttac…	MKQSKVLIPTKKEAPSDAEALSHKMMIRAGYIYQVSAGVWSYLPLAYRVIRKVENIIRDEMDKAGAVEMLMPGLLPADLWKESGRYESYGDNLFKLKDRRDRDFILGPTHEETFTEVLRDSIKSYKKLPLVVYQLQDKFRDEDRPRYGILRGKEFEMLDGYSFSADQEGLDEAYNNQAKAYRNIFDRIGLNYKVILADSGTMGGKNSQEFSAPAEVGEDIIAYTDGDYAANIEKAESKFTGVQQTAAPAPIEKKATPGAHTVDEAAESLDLDPNQVIKSMLYIAKMSEDEYQPVLVLMRGDDEVNEAKVTNALDCEELELATEEDAEKYLNAHPGSLGPVGVGEEVKILADNYVKVLVNMACGANEDGYHYVNANIDRDFRVDQFGDFRNVKEGEIAPD…
NODE_11_length_60807_cov_739.698_ID_9495	fig|1358027.6.peg.78	peg	NODE_11_length_60807_cov_739.698_ID_9495_31420_35751	31420	35751	+	DNA polymerase III alpha subunit (EC 2.7.7.7)		FIG00008411	idu(2);Phage_replication idu(2);Inteins idu(2);DNA-replication	gtgggattaagtcgccaagaattatttggaaaactattagaacaaattcactttccggaaaaagacaattctgcattcagaaatgccgcagttcaatcagttgttgttcataaaaagtctcggcaatgggaatttcacttgatctttaataaagctttaccatatgacctatttacgcagttcaatcagagcttacagctagggtttaaagatattgctaaagttagtttgaagattagtactcccatgacagaacttgatgaatcacagatagctaattattggcagttcatcattaataaggcaattagtgatacaccaatgctccaacaagcttgcttacaaacggctcctgaggttaaggatgggcgggtgacgctggttgtcgaaaatgaggta…	MGLSRQELFGKLLEQIHFPEKDNSAFRNAAVQSVVVHKKSRQWEFHLIFNKALPYDLFTQFNQSLQLGFKDIAKVSLKISTPMTELDESQIANYWQFIINKAISDTPMLQQACLQTAPEVKDGRVTLVVENEVIKDLLAQKALDKIEKSYQELGFPKFRIHPFVDQSASQAKIEELKAKHEKADAALAAKAAARIKKNEAAKKTAKKSAPVAPADGPVQLGRMIDSKQNVIQMKDIEGEERSVVVEGYVFNAEIRELRSGRQLLTFEITDYTSSFAVKKFSRNSDEEAQFANIKAGMWLKVRGPVQEDTWMRDLVITAYDVNEVTHTARQDKAPQDDKRVELHTHTTMSQMDATNSITELATRAHKWGHPAIAVTDHGNVQAFPEAFSVAQKTGIKMLY…
NODE_11_length_60807_cov_739.698_ID_9495	fig|1358027.6.peg.79	peg	NODE_11_length_60807_cov_739.698_ID_9495_35885_36358	35885	36358	+	FIG000325: clustered with transcription termination protein NusA		FIG00000325	icw(1);NusA-TFII_Cluster icw(2);Transcription_factors_bacterial	ttgagcagtgttgtagaaactgtaacagatcttgtaacgccgattttacaggaccatgatttttacttatatgacttagagtttgtaaaagaaggtaaaagctggtacctccgcgtttatattgataaagacggtgggattacgctagaagattgcgcacttgtcagtgatgaattaagtgaagcattagataatgttgaacctgatccaattccacaggcttactttttagaagtttcctcaccaggtgctgaacgcccactgaagaaagaggaagattatcaacgagcaattgaccattacattcacatctctctttaccaacagattaatggtcaaaaggtctatgagggtacattaacgcaattatctgataaagaaattacgttggattattta…	MSSVVETVTDLVTPILQDHDFYLYDLEFVKEGKSWYLRVYIDKDGGITLEDCALVSDELSEALDNVEPDPIPQAYFLEVSSPGAERPLKKEEDYQRAIDHYIHISLYQQINGQKVYEGTLTQLSDKEITLDYLDKTRHRQITIDRQKIAQARLAIKF
NODE_11_length_60807_cov_739.698_ID_9495	fig|1358027.6.peg.80	peg	NODE_11_length_60807_cov_739.698_ID_9495_36379_37566	36379	37566	+	Transcription termination protein NusA		FIG00000168	icw(3);NusA-TFII_Cluster icw(3);Transcription_factors_bacterial	gtgagtaagccaaaaattaacactgagatgattggcgcccttgattatcttgaaaaagaaaagggtatcaagaaagagattgttattgaagcgttagaacaagcacttgaatcagcatacaagcaaaattacggtgataagaatgttgaagtagaattcaattcattgactggtaatattaaagtctacgctgtaaaaacaattactgatgatgaagaagcagtcgaagcagatagcaacgaattcatgagtttagctgatgcgcggaagctccctcatggtcaaggctatgacattggcgatgaaattcgcgaagaagttactcctcgtgactttggtcggattgctgcccaaactgctaaacaagtggtaatgcaacgtctccgtgaagaagaacgg…	MSKPKINTEMIGALDYLEKEKGIKKEIVIEALEQALESAYKQNYGDKNVEVEFNSLTGNIKVYAVKTITDDEEAVEADSNEFMSLADARKLPHGQGYDIGDEIREEVTPRDFGRIAAQTAKQVVMQRLREEERKIIYDKYKTYENEIITGEVSREDKRFTYVDLGDGVEGAMGFRDKMPNEHYHVHDRIQVYVTKVNDDRRGPQIFVSRTAPELLKRLFEREVPEIKDGTVLIENIAREAGDRAKVAVYSNDPNVDPVGTCVGPRGSRVQAIVNELDGENMDIVEYVKDPAKFIANALNPAEVLDVIFNEEKAASETEDSEGEETTEGQTERSCTVVVPDSQLSLAIGKRGQNARLAARLTKYKIDIKSESEMAENDQESEEVADSEENIDNNEE
NODE_11_length_60807_cov_739.698_ID_9495	fig|1358027.6.peg.81	peg	NODE_11_length_60807_cov_739.698_ID_9495_37616_37897	37616	37897	+	COG2740: Predicted nucleic-acid-binding protein implicated in transcription termination		FIG00001133	icw(2);NusA-TFII_Cluster icw(1);Transcription_factors_bacterial	atgcgtaaagacattgttaccggtgaaatgatgcccaaacggcaattaattcgggtagttaagaataaggaaaatgaggtatccttagacccaaccggtaagaagcctggtcgtggagcttatgttgcagtagatgtggatattgcaaagcgcgccaagaaagaaaaaacttttgaaaaagcttttcacgttcaacttgatgaatcattttatgatgaattaatcaagtatgcagaccacctacaggcacgacaagagttatttggtaatgatcaaaaataa	MRKDIVTGEMMPKRQLIRVVKNKENEVSLDPTGKKPGRGAYVAVDVDIAKRAKKEKTFEKAFHVQLDESFYDELIKYADHLQARQELFGNDQK
NODE_11_length_60807_cov_739.698_ID_9495	fig|1358027.6.peg.82	peg	NODE_11_length_60807_cov_739.698_ID_9495_37884_38195	37884	38195	+	ribosomal protein L7Ae family protein		FIG00001489	icw(5);NusA-TFII_Cluster isu;Transcription_factors_bacterial	atgatcaaaaataaagaacaggtcttaaacctccttggaatcgctcggcgtgcccagcaacttcaaagtggggaagagattgtcttaaaaaatattcaaactaagaaggcaaagtttgtgttcctagcttcagatgctggaaaggctagtgcaaaaaagattactgataaatgtaagttttatggcattcctttttcaacagatttcactagggaacagcttagtcaggcaacagggcaagcacgaacagttttttgtgtaatgcaatcaggttttgcaagaaagtttgaggaactactaactatgagataa	MIKNKEQVLNLLGIARRAQQLQSGEEIVLKNIQTKKAKFVFLASDAGKASAKKITDKCKFYGIPFSTDFTREQLSQATGQARTVFCVMQSGFARKFEELLTMR
NODE_11_length_60807_cov_739.698_ID_9495	fig|1358027.6.peg.83	peg	NODE_11_length_60807_cov_739.698_ID_9495_38209_40464	38209	40464	+	Translation initiation factor 2		FIG00000102	isu;CBSS-138119.3.peg.2719 isu;Universal_GTPases isu;Inteins isu;NusA-TFII_Cluster isu;Translation_initiation_factors_bacterial	atggccaaagaacgaatttatgaattagctaaggaattaaaaatgcctagcaaagacttagttaatatggccaatcggcaaggaatgggagttaaaagtcacatgtcttctgttaccccagatcaagcgcaacaattacgtcaacttgcaaagggtggacaaaaaacaactaataatcaacaaccagtaaagaaaaatgatggtcacaataagcaaaataaccatcaagcacaaaatcataatcaacaccatgatcatgataaaactcaaaatgagcgtccacaaaagaaaaacaatagccggccaaacaatggaacaaaagaaaataatcaacaccaaaacaacggtgatcgatttggcggcagcttgaataacgatcagggccgtaatggcaagcgc…	MAKERIYELAKELKMPSKDLVNMANRQGMGVKSHMSSVTPDQAQQLRQLAKGGQKTTNNQQPVKKNDGHNKQNNHQAQNHNQHHDHDKTQNERPQKKNNSRPNNGTKENNQHQNNGDRFGGSLNNDQGRNGKRFNKKNKKNKKHNKNKRLREVAHKQPTQRKDKPLPEVLEYTDGMNAQDLGKILHRSPAEIVKKLFMLGVMINQNQSLDKDTIELLATDYGIEAKEKVQVDVSDIDKMFEDEQNNTEHQVTRPAVVTVMGHVDHGKTTLLDKLRHSHVTEHEAGGITQEIGAYQVHYNDQLITFLDTPGHAAFTEMRARGANITDITVLVVAADDGVMPQTVEAIHHAQAAQTPIIVAVNKIDKPGANPDRVTEELAKYNLIPEDWGGDTIFVKISAK…
NODE_11_length_60807_cov_739.698_ID_9495	fig|1358027.6.peg.84	peg	NODE_11_length_60807_cov_739.698_ID_9495_40484_40843	40484	40843	+	Ribosome-binding factor A		FIG00000164	icw(1);CBSS-138119.3.peg.2719 icw(4);NusA-TFII_Cluster icw(1);Translation_initiation_factors_bacterial	atgccaagtaaacaatatcgagtagatcgtttagctcaagaaattcaaaaagatgttgatgaaatcttgttaaaacgtgttcgtgatccacgtgtacaaaacgttacaattacaggtgtggatgttactggtgatctccagcaagcaactatctattacagtatcttgtcagatcttgcttctgatgccgaaaaggcacaggctggattagataaggcgactgggttaattcgtagtgaattaggcgcacgtcttaatatttttaagactccagaaatcaaatttgtaagagacccatcagttgcttacggtagtcgaattgatcaactcattaacgacttacacaaaaaagaaaaataa	MPSKQYRVDRLAQEIQKDVDEILLKRVRDPRVQNVTITGVDVTGDLQQATIYYSILSDLASDAEKAQAGLDKATGLIRSELGARLNIFKTPEIKFVRDPSVAYGSRIDQLINDLHKKEK
NODE_11_length_60807_cov_739.698_ID_9495	fig|1358027.6.peg.85	peg	NODE_11_length_60807_cov_739.698_ID_9495_41044_41949	41044	41949	+	tRNA pseudouridine synthase B (EC 4.2.1.70)		FIG01016270	icw(2);CBSS-138119.3.peg.2719 isu;tRNA_processing isu;tRNA_modification_Bacteria icw(1);Riboflavin,_FMN_and_FAD_metabolism_in_plants isu;RNA_pseudouridine_syntheses	atggatggaataatacccttatataaagaacgtgggatgactagttttgcctgtgttagtcgactacgacaaattttaaaaactaaaaagattggtcattcagggacgcttgacccaggtgtagcaggcgttttaccaatttgtgttggaaatgctaccaaagttgttgactatttgatgcaatcaggaaaacaatatcaaggtgagcttttaattgggtttgcgactactacccaagaccttgatggagacaaaattgaagaaaaagtagttgcagatgaaattcccactagtgaaatattagcagccatgaattcattaacggggacaatagtacaaatcccaccgatgtattcggctgtaaaagtaaatggaaaaaagctttatgaatatgcaaga…	MDGIIPLYKERGMTSFACVSRLRQILKTKKIGHSGTLDPGVAGVLPICVGNATKVVDYLMQSGKQYQGELLIGFATTTQDLDGDKIEEKVVADEIPTSEILAAMNSLTGTIVQIPPMYSAVKVNGKKLYEYARAGETVERPKRQVTISKFELLSSKYDEENKQQRIRFNVECSKGTYIRTLVVDLARKLGYPGVMSLLTRLKSGGFTLDQTLSLDDVRDAVATQTLQQYLYPLDYALKDYPQLTIQVAQWKKVQNGGWLSLSELNTSEKEIVLSFDGQVKALYHFDPKNKMYKPTKMFAVN
NODE_11_length_60807_cov_739.698_ID_9495	fig|1358027.6.peg.86	peg	NODE_11_length_60807_cov_739.698_ID_9495_41962_42909	41962	42909	+	Riboflavin kinase (EC 2.7.1.26) / FMN adenylyltransferase (EC 2.7.7.2)		FIG00000220	isu;Riboflavin,_FMN_and_FAD_metabolism_in_plants icw(1);Riboflavin,_FMN_and_FAD_metabolism_in_plants isu;Riboflavin,_FMN_and_FAD_metabolism isu;Riboflavin,_FMN_and_FAD_metabolism isu;riboflavin_to_FAD isu;riboflavin_to_FAD	ttgcaagttataaaaattcaccatcctttggaaaaaagactaattcctgcgggaccaattgtacttgcaatgggtttctttgatggtgttcatcggggacatcaggcagtaatcaaacgtgcccgtgaaattgcccgtgaaaaaggattgccattagtagttttgacgtatgatcatgctccaggaattgtttatcgtcaatataagggcggctttaagtatttatcaacggtcgataggaagcttgaattattaaatgatcttgatgtcgatcgggtttatttaataagctttacctcgtcttttgcaagtctttctcctcagcaatttgttgatgagtatttggtaggttttcatgctcaaacggtcgtagcaggttttgatcatacttatggaaaa…	MQVIKIHHPLEKRLIPAGPIVLAMGFFDGVHRGHQAVIKRAREIAREKGLPLVVLTYDHAPGIVYRQYKGGFKYLSTVDRKLELLNDLDVDRVYLISFTSSFASLSPQQFVDEYLVGFHAQTVVAGFDHTYGKEDIASMKLLPKYAAGRFEVVTVPKFTEDGSQEKVGSREIRKLIDAGNVEAANQALGYPYQTTGLVVHGLARGRTLGFPTINVEHPEEERIPGIGVYAVKVKLGKKWYDGMASVGHNITFGDANQLTVEINLFDFQQMVYGEEVVVRWYQYLRGEEKFTGADALVAQMKQDEQNARHILEKYK
NODE_11_length_60807_cov_739.698_ID_9495	fig|1358027.6.peg.87	peg	NODE_11_length_60807_cov_739.698_ID_9495_43341_42970	43341	42970	-	FIG00744423: hypothetical protein		FIG00744422	ff	atgaaacataaagaacatcgctatattcaaccccagaatactcaagaagcaatgttattaattcagaagttatttaataaataccgtaatgcgcccctaacgaatgaactattagaatatcataacaacctaatctatcgcttacagtcagatattaaagacgaagcaattaaggagaacaatcctaatcaacttaaggcacttgcttccatgaccgaaattatgcgtaactggacaacggtgcgcttaaacggccagccttttaacgggaaaatgcggcatttcaaattagtgactgatggcggattcaaatttgaacgaaacattcataagattaaccagactaccagtcatcgtgggagtcggcattaa	MKHKEHRYIQPQNTQEAMLLIQKLFNKYRNAPLTNELLEYHNNLIYRLQSDIKDEAIKENNPNQLKALASMTEIMRNWTTVRLNGQPFNGKMRHFKLVTDGGFKFERNIHKINQTTSHRGSRH
NODE_11_length_60807_cov_739.698_ID_9495	fig|1358027.6.peg.88	peg	NODE_11_length_60807_cov_739.698_ID_9495_43462_44514	43462	44514	+	Heat-inducible transcription repressor HrcA		FIG00000544	icw(1);GroEL_GroES isu;Heat_shock_dnaK_gene_cluster_extended	atgctaacacaacgacagaaaaagattctgcaagcgattgtacgtcaatacacatcaactggtcaaccggttggatcaaaacatttagcagaaaagttgccttttaaggtcagttcagcaactgtccgtaatgagatggcggttttagaggacaatgatttgatcttaaaagagcactcttcatcaggccggattccatcgaaacgaggttaccgttattatgttgataacttgcttgatccacaagcagttactgataatgatctggtagtgattcaaaactcacttggaaccggttttcaaaagattgacgagattatttcacattcagcagatatcttatcaaatttaacttcatatactgcttttacactaaagcctgagcaagaaagtgttcgt…	MLTQRQKKILQAIVRQYTSTGQPVGSKHLAEKLPFKVSSATVRNEMAVLEDNDLILKEHSSSGRIPSKRGYRYYVDNLLDPQAVTDNDLVVIQNSLGTGFQKIDEIISHSADILSNLTSYTAFTLKPEQESVRLSGFRVVPLGNHKVIAILVTDSGEVENQSFTLPPDIDTDAMQAVIRMINDQLVGLPLSEVVKRLKDDIPLQVLHYMHSPDGFLDIFDNVLSQAARERFFVGGRLNLLDFASTHDPHAIQSLYGLLDKNDNLSNILDSTLTSDNGVNVKIGQEISKNKLLDDYSLITASYNVEQYGRGIIAVLGPTRMPYSRTIGIVNAFRQELAKRLLDFYRHYYDS
NODE_11_length_60807_cov_739.698_ID_9495	fig|1358027.6.peg.89	peg	NODE_11_length_60807_cov_739.698_ID_9495_44527_45099	44527	45099	+	Heat shock protein GrpE		FIG00000103	isu;GroEL_GroES icw(3);Heat_shock_dnaK_gene_cluster_extended isu;Protein_chaperones	ttggccaaggaaaaacaagaagatcaacaaaaacaaactgcgcctgaaaatgaaaaggcacctaaaaaagatataaaaaaagaggcttcagataagaaggatgatcaaacttctaaattaaaagaagagatcgctgacttaaagaagcagctcgctgataaagatgacaaatatttacgagcagaagcagaaattcaaaatatgactaatcgttttaataaagaacgggctcaaatccttaaatatgatggtcaggatttagcaaagtcaattttaccagtgcttgataaccttaaacgggcattagcaattgaagttgtagacgataatggcaagcaacttaaaaaaggcattcaaatggtccatgatcaccttgtaaaggcattaaatgatcatggc…	MAKEKQEDQQKQTAPENEKAPKKDIKKEASDKKDDQTSKLKEEIADLKKQLADKDDKYLRAEAEIQNMTNRFNKERAQILKYDGQDLAKSILPVLDNLKRALAIEVVDDNGKQLKKGIQMVHDHLVKALNDHGITEIKADGETFDPTLHQAVQTVPVEEGQKPETVVNVLQAGYQLKDRVLRPAMVVVAQ
NODE_11_length_60807_cov_739.698_ID_9495	fig|1358027.6.peg.90	peg	NODE_11_length_60807_cov_739.698_ID_9495_45124_46989	45124	46989	+	Chaperone protein DnaK		FIG00023369	icw(2);GroEL_GroES icw(1);Heat_shock_dnaK_gene_cluster_extended icw(1);Protein_chaperones	atggcaagtaataagattattggtattgatttaggtactactaactctgcggttgctgttatggaaggtaatgaacctaagattatcaccaacccagaaggaagtcggacaacaccatctgttgtttcatttaagaatggtgaaactcaagttggggaagtagcaaagcgtcaagcaattactaatcctaacactatttcatcaatcaagagtcacatgggtgaagcaggatacactgttgaagttgatggcaagaaatatactccacaagaaatttcagcaatgattttgcaataccttaagaaatatgctgaagactacattggtgatactgttactcaagcagttatcactgttcctgcatacttcaacgatgctcaacgtcaagctactaaggat…	MASNKIIGIDLGTTNSAVAVMEGNEPKIITNPEGSRTTPSVVSFKNGETQVGEVAKRQAITNPNTISSIKSHMGEAGYTVEVDGKKYTPQEISAMILQYLKKYAEDYIGDTVTQAVITVPAYFNDAQRQATKDAGKIAGLDVKRIINEPTASSLAYGLDKKDKDEKILVYDLGGGTFDVSILELGDGVFQVLSTNGDTHLGGDDFDQKIMDWLIDGFKEEHGVDLSQDKMALQRLKDAAEKAKKDLSGVQEAQISLPFISAGENGPLHLEKTLSRAQFNQLTNDLVERTKQPVLNALKDADLTFDDIDEVILNGGSTRIPAVQEMVKELTGKEPNHSINPDEAVALGAAIQGGVLTGDVKDVVLLDVTPLSLGIETMGGVFTKLIDRNTTIPTSKSQIF…
NODE_11_length_60807_cov_739.698_ID_9495	fig|1358027.6.peg.91	peg	NODE_11_length_60807_cov_739.698_ID_9495_47118_48269	47118	48269	+	Chaperone protein DnaJ		FIG00000070	icw(3);GroEL_GroES icw(2);Heat_shock_dnaK_gene_cluster_extended icw(2);Protein_chaperones	atggcagaacaagattattatgacattttaggtgtctctaaggatgcatccgaaaaagacatcaagcgtgcatatcgtcggcttgcggcaaaataccacccagacgttaaccacgagcctggtgcagaagaaaagtttaagaagattaatgaagcatatgagacattgagtgatagtcaaaaacgtgctcaatatgatcaatttggttcagctggcccacaaggtgctggcggtcaaggcttcggcggctttggtggtggtcaagcttattctaactttggtggcggctttgacgacatctttagtcaattctttggtggcggcggtcgtactcgtcgggacccaacagccccgcgtcaagggcgtgatttacaatatgcaatgactcttgattttatg…	MAEQDYYDILGVSKDASEKDIKRAYRRLAAKYHPDVNHEPGAEEKFKKINEAYETLSDSQKRAQYDQFGSAGPQGAGGQGFGGFGGGQAYSNFGGGFDDIFSQFFGGGGRTRRDPTAPRQGRDLQYAMTLDFMNAVFGKTTTIKYDRDAECKTCHGTGAKPGKSPITCPRCHGAGVITSVRQTPLGNMQTQTTCPECNGTGKIIKPEDRCDTCHGAGHVHERHELEVKVPAGVDDGQQMRLQHQGDAGENGGPAGDLYIVFRVTPSREFRRDGSTIYVDRDISFAQAALGDEVKVKTVHGDVNLKIPAGTQSETNFRLRGKGVPHLNGNGNGDEHVTVHVKTPKSLNKRQREAMLAFAAASGEDVKGVKKTVLDKLRDAFEDK
NODE_11_length_60807_cov_739.698_ID_9495	fig|1358027.6.peg.92	peg	NODE_11_length_60807_cov_739.698_ID_9495_48982_48386	48982	48386	-	Metallo-beta-lactamase superfamily hydrolase				atgacacaaattattcaactaaaatatggtaatactaaatgctatctcttaaaaggaactcaaaaaaatttattaattgatactgactgggcaggaaagcttccccagttttttaatgagctaggtaagaagcatttaaaagttcaggatattgattacttactgattacacattaccatcccgaccatatgggattaacaactgacctaatgaaacttggagtccagttggtaataatggactgtcaaaaagattatgttcaccaaagtgactatatattccaaaaagaaaagaatccttatttccagccaattgatgatcaacaagctaagcaattaaacttatctgatagtcaatattttcttaatcaatgcggtattgggggcaaaattctaagt…	MTQIIQLKYGNTKCYLLKGTQKNLLIDTDWAGKLPQFFNELGKKHLKVQDIDYLLITHYHPDHMGLTTDLMKLGVQLVIMDCQKDYVHQSDYIFQKEKNPYFQPIDDQQAKQLNLSDSQYFLNQCGIGGKILSTPGHSIDSISVVLDSGEAFVGDLYPQEQVPLYHDKILSRSWQNLISQGVRFVYFAHYANERVNLA
NODE_11_length_60807_cov_739.698_ID_9495	fig|1358027.6.peg.93	peg	NODE_11_length_60807_cov_739.698_ID_9495_49157_50998	49157	50998	+	Translation elongation factor LepA		FIG00000165	isu;Universal_GTPases icw(2);Heat_shock_dnaK_gene_cluster_extended isu;Translation_elongation_factors_bacterial	atgacaatgaacctagaagaaatgaaagagcggcaaaaacacattcgaaatttctcgattgttgcccacattgaccatggaaaatccacgcttgctgatcgcattttagaaatgactgattcaatcagcaaacgtgaaatgaaaaatcagattcttgatgatatgcctctagaacgtgaacggggcattacaatcaaattaaatgccgtcgccttgacatatcatgctaaagacggtgaagattacattttccacttaatcgatacaccaggccacgtcgatttttcttatgaagtatcacggtctcttgctgcctgtgaaggtgccgtcttagtggtcgatgcaacgcaaggggtagaagcacagacacttgctaacgtctttttagcgcttgacaat…	MTMNLEEMKERQKHIRNFSIVAHIDHGKSTLADRILEMTDSISKREMKNQILDDMPLERERGITIKLNAVALTYHAKDGEDYIFHLIDTPGHVDFSYEVSRSLAACEGAVLVVDATQGVEAQTLANVFLALDNDLEILPVINKIDLPSADPEGTKKQIEDEIGLDTDEAVDISAKTGMGVDEVLEKIVKDVPAPTGDLTAPLKALIFDSKYDDYRGVVLSVRVVEGTVKKGDRIKLMNGGTEYEVAEVGINSPKPLARDVLMAGDVGYITAAIKDIKDTRVGDTVTSADNPTDKPLEGYRQMTPMVYAGLYPTDNAKFNDLRDALEKLQLNDAALTFEPESSQALGFGFRCGFLGLLHMDVIQERLEREFNLDLITTAPSVTYHVELADGTTKEVENPA…
NODE_11_length_60807_cov_739.698_ID_9495	fig|1358027.6.peg.94	peg	NODE_11_length_60807_cov_739.698_ID_9495_51184_52599	51184	52599	+	Dipeptidase		FIG00742259	ff	atgcaaaataaagatgcttgtacatcaatcatggtcggtaagaaggcttttctcgacggtgctaattatattgctcgtaatgaagatcgcgtaaaagcaattgaacctaagcaatttttagtaaaaccggcagtaaaaggacgccacgaaacctatgtatcaccttacaataaagtaactatagccttgccagaagagggaatgcgttatacctctacgcctactcttgatcaaacagccggacctaatgaagaagacggaattaatgaagcaaatgtggcagcttcctttactgagagtgtttatgcaaacgatcgggtgttagcatatgatccatacgtaaaaaacggcctggcagaagactcgctttgtactttagtattaccgtatattcattct…	MQNKDACTSIMVGKKAFLDGANYIARNEDRVKAIEPKQFLVKPAVKGRHETYVSPYNKVTIALPEEGMRYTSTPTLDQTAGPNEEDGINEANVAASFTESVYANDRVLAYDPYVKNGLAEDSLCTLVLPYIHSAREGVEYTGKLIAELGSAEGNGMQFADADEIWYMEVVTGHQWVAVRIPDDCYAVTPNQVAIEDIDFDDPDNYMWADGIQEFVEEHQLNPDHDRWDFRHIFGTSTQKDRHYNTPRTWFAQRYLSPNASLGQRPEDSEMPFICKAEFKIANEDIQYVLKSHFNETPYDPMGDAPERKTYRAISLSRTAQSHILEVRNLNKYKTSIHWIELGVPAFNPYVPFFANADDTDESYRNVPKKMNLESAFWLNEALAEVVESHYQEFMEKDED…
NODE_11_length_60807_cov_739.698_ID_9495	fig|1358027.6.peg.95	peg	NODE_11_length_60807_cov_739.698_ID_9495_52672_53748	52672	53748	+	(R)-2-hydroxyacid dehydrogenase, similar to L-sulfolactate dehydrogenase (EC 1.1.1.272)		FIG01303804	isu;Glyoxylate_bypass	atgagaattcaagcaaccgatgaacgacattatctagtagaagtttttacaaaattgggatttaaccaaaatgacagtcaattattagcagacactttagttgatgcggatttgcgtgggatctcatctcatggaattcaacgattagcatggtatagccggatgattaaagagggaacgattattcctcaaaataaggccaaaattattcgtgagttaccaggatccgtcctcgttgatgctaaccaaaatatgggacagctcgcaacggttttagcgactcaaaaaataattgaaaaggctaagaaaacaggggtagcaattgctgttattcgcaattctaatcactttggcactgctggttactatacaagattagcgttagaagctggattggta…	MRIQATDERHYLVEVFTKLGFNQNDSQLLADTLVDADLRGISSHGIQRLAWYSRMIKEGTIIPQNKAKIIRELPGSVLVDANQNMGQLATVLATQKIIEKAKKTGVAIAVIRNSNHFGTAGYYTRLALEAGLVGVALTNTRPLVVPTNATQAFLGSNAFAFGFPASPHPFMFDGATCVVSGGKIQVHAKKGEPLPGEWAVDKDRQVVTDAQEAEDILATAAFTEGEQKGGGVLTLGGNDEENSNYKGMGNSIVIELLTGILAQGSISADTVSGKHDFSQFVMVLNPAFFGDPEVLKKDATSMLDRIRQLEHIPGKEIWVPGDREYRLLAENKEKGVTIDEKTYQEMNEIGTELGIDVP
NODE_11_length_60807_cov_739.698_ID_9495	fig|1358027.6.peg.96	peg	NODE_11_length_60807_cov_739.698_ID_9495_54900_53941	54900	53941	-	L-lactate dehydrogenase (EC 1.1.1.27)		FIG00000812	idu(6);Fermentations:_Lactate idu(6);Fermentations:_Mixed_acid	atgtctaagaatcatcaaaaagttgttcttgttggtgacggtgctgtcggttcaagttacgccttcgcaatggctcaacaaggaattgctgaagaatttgctattgttgatattattaaggaacggactgaaggagacgcaatggaccttgaagacgctactgccttcactgctcctaagaacatctactcagcagattacgacacttgcaaagatgctgatttagttgttattactgccggtgctccacaaaagcctggtgaaactcgtcttcaattagttgataagaacttgaagatcattaagtccgttgtagaaccaatcgttaagtctggctttgacggaatcttcttagttgcagctaacccagttgatatccttacctatgctgttcaaaag…	MSKNHQKVVLVGDGAVGSSYAFAMAQQGIAEEFAIVDIIKERTEGDAMDLEDATAFTAPKNIYSADYDTCKDADLVVITAGAPQKPGETRLQLVDKNLKIIKSVVEPIVKSGFDGIFLVAANPVDILTYAVQKLSGFPKNKVVGSGTSLDSARLRVALGKKLHVDPRDVIANIMGEHGDSEFAAYSSATVGGKPLLDIAKDEGISEDELLKIEDEVRNKAYEIINRKGATFYGVATALMRISKAILRDENSVLPIGAPMNGEYGLNDLYIGTPAVVNASGVAKVIEVPLNDREKKAMADSAKQLEEVAKNGMAKLQGNN
NODE_11_length_60807_cov_739.698_ID_9495	fig|1358027.6.peg.97	peg	NODE_11_length_60807_cov_739.698_ID_9495_55186_55007	55186	55007	-	FIG00747882: hypothetical protein		FIG00747876	ff	gtgagtctcttaattgctattcttatctgctggttgttatggaagattgggattttaacagttaagttcattggtttaatccttcttattctattaatcgggacattaattcatgttttactttggccagcaatccttttagcagtcattatcttaggagcaggcttatttactaactaa	MSLLIAILICWLLWKIGILTVKFIGLILLILLIGTLIHVLLWPAILLAVIILGAGLFTN
NODE_11_length_60807_cov_739.698_ID_9495	fig|1358027.6.peg.98	peg	NODE_11_length_60807_cov_739.698_ID_9495_55380_55685	55380	55685	+	FIG00743825: hypothetical protein		FIG00743824	ff	atgcgcgacaatgatttaatgtataaaaaagagtacattcggccaatgatgacaccccaacacgtatatgtgttccgctttggcaaacacagactaaataatcgggtaattgttcgttattcccatacttggaccggacgattaaaaattaacgagatcgatgttcggttgcaccaccaacatcatccccgcattttcttgactgaatccgacttaatcaattacttgagtcatcatttagaaaaagaaaagaaacgcgaacaagaacgaccacatattagtaaagttgacaatgaaaatgattaa	MRDNDLMYKKEYIRPMMTPQHVYVFRFGKHRLNNRVIVRYSHTWTGRLKINEIDVRLHHQHHPRIFLTESDLINYLSHHLEKEKKREQERPHISKVDNEND
NODE_11_length_60807_cov_739.698_ID_9495	fig|1358027.6.peg.99	peg	NODE_11_length_60807_cov_739.698_ID_9495_55763_56722	55763	56722	+	Ribosomal protein L11 methyltransferase (EC 2.1.1.-)		FIG00000346	icw(1);Heat_shock_dnaK_gene_cluster_extended isu;Ribosome_biogenesis_bacterial	atggattggacagcaataaaggtaataacttctagcgaggctgttgaagcagttagctatattttgacagatatgggagcacaaggcgttcaaattgaggatgccgctgattttgaaaacttgaatgaaggaaagtatggggatcacggtgagtttattgatccagcatcaattccccaccgaaaaagtggcgcagcagtatctggatattttccccaaaatgtatttgttcctgaactattgccaactatccatcaacgagtagcaaaattaagggagtacggcttgaatccaggagaaaatgatgtttcggcagcgaccgtcgataatcaacaatgggcaacagtttggcaaaagtattatcacccattaagagtaacggatcagttaacgattgtt…	MDWTAIKVITSSEAVEAVSYILTDMGAQGVQIEDAADFENLNEGKYGDHGEFIDPASIPHRKSGAAVSGYFPQNVFVPELLPTIHQRVAKLREYGLNPGENDVSAATVDNQQWATVWQKYYHPLRVTDQLTIVPQWEEYQPTDSKEKLIFLDPGMAFGTGTHPTTRLMLEALEKTIVGNEYVIDVGTGSGVLSIAAKHLGAGKVDAYDIDEVAVNSAKKNLALNPIAKDVKVGVNSLLDGIHTQADLIVANILAEIIVPLIPQAYENLKPGGKFLVSGIIDDKAPLIRQKLQEQGFVIDDEQQMKDWHGMIAHKPTEVK
NODE_11_length_60807_cov_739.698_ID_9495	fig|1358027.6.peg.100	peg	NODE_11_length_60807_cov_739.698_ID_9495_56723_57463	56723	57463	+	Ribosomal RNA small subunit methyltransferase E (EC 2.1.1.-)		FIG00000248	isu;Heat_shock_dnaK_gene_cluster_extended isu;Cluster_containing_Glutathione_synthetase isu;RNA_methylation	atgcaacgttattttgttaatgcaactccagccgatgaagtaacattaccgcctaaagcagcccaccacttgttaaaggtaatgcgcgcagaggttggcacaactgttgaacttgtgttagctgaccactgtgtttatcttgcaactcttagcgctaccgaaccaacggcgacattaaaaatcaatcagaagttagatgctgatagtgaattaccagtttcagtgacacttgcctgcggacttccaaagactaaagagaaaccagaattaattgttcaaaaggcaactgaattgggggcagacaaaattgtcttcttcgatgcggctcgttccattagtcactggcagggaaataagcagaaacggaagatcgaacgtctgcaaaaaatagctgaatca…	MQRYFVNATPADEVTLPPKAAHHLLKVMRAEVGTTVELVLADHCVYLATLSATEPTATLKINQKLDADSELPVSVTLACGLPKTKEKPELIVQKATELGADKIVFFDAARSISHWQGNKQKRKIERLQKIAESAAEQSHRNKIPQVEYSANLDQLLAKYPATERIVAWEESAKQGETNALAQQFNGLKPGDSILAIFGPEGGLTENEIAKMNEAGVVAAGLGPRILRTETAPLYFMAAISYAMELS
NODE_11_length_60807_cov_739.698_ID_9495	fig|1358027.6.peg.101	peg	NODE_11_length_60807_cov_739.698_ID_9495_57542_57877	57542	57877	+	FIG00746859: hypothetical protein		FIG00746858	ff	atgaattttatgaaaaaagcatgggaacatttagacaaaccattatggctagctagtattttaattgggattgtattgacgcttgttgtcgataagcttccatttgttacgcgggtagcaatggtcgaaattgtcttaatccttattaatggtatttttagtatttggtcaggctattggatttataagcaccagcgaaaatggggcgagttattcatttttccaatcctttacttgataactgcgtatttctttatgccccgatatacttattattttgcccttgcttacttagcgcttgcgtacttatcatgggcaatgcgtcaacaaaagtaa	MNFMKKAWEHLDKPLWLASILIGIVLTLVVDKLPFVTRVAMVEIVLILINGIFSIWSGYWIYKHQRKWGELFIFPILYLITAYFFMPRYTYYFALAYLALAYLSWAMRQQK
NODE_11_length_60807_cov_739.698_ID_9495	fig|1358027.6.peg.102	peg	NODE_11_length_60807_cov_739.698_ID_9495_57896_60133	57896	60133	+	GTP pyrophosphokinase (EC 2.7.6.5), (p)ppGpp synthetase I		FIG00005237	isu;Stringent_Response,_(p)ppGpp_metabolism isu;CBSS-176299.4.peg.1292	atgtcaaaagaaaaggaattgacacatgaagatgttaaaaagatagttagctcttatatgaatgaagaacacgttgatttagttgaaaaagcatatcattttgccgaggtagctcaccatgaccaacgacgtaaatctggggaaccatatattattcatcctatccaagttgcggggatccttgctaatcttcatatggatcccgaaacagtttgtgcaggatatttacatgatattgtagaagatactggagcaaccctagatgatattaaagaactctttgggccaactattgcaatgatcgttgatggtgatacaaagctcggtaagattcgttataaatcaaataaagaacaaatggctgccactcatcgtaaattattacttgcaatgtcaaag…	MSKEKELTHEDVKKIVSSYMNEEHVDLVEKAYHFAEVAHHDQRRKSGEPYIIHPIQVAGILANLHMDPETVCAGYLHDIVEDTGATLDDIKELFGPTIAMIVDGDTKLGKIRYKSNKEQMAATHRKLLLAMSKDIRVMIVKLADRLHNMRTLKHLRPDKQRRISNETLEIYAPIADRLGISTIKWELEDLSLRYLNPQQYYRIVHLMNSRRDQRVDYIDESIKLIKKAIADLDLGPNVEIYGRPKHIYSVYRKMVTQHKQFSQIYDLLAVRIVVDSIRDCYAALGAIHTNWKPMPGRFKDYIAMPKTNGYQSLHTTIIGPEGRPLEVQIRTHKMHEIAEYGVAAHWAYKEGKTNGIQQTQDSQKLNIVKEILELRSESQGTDEFMQGIQSDIFTDKVYA…
NODE_11_length_60807_cov_739.698_ID_9495	fig|1358027.6.peg.103	peg	NODE_11_length_60807_cov_739.698_ID_9495_60144_60581	60144	60581	+	D-tyrosyl-tRNA(Tyr) deacylase (EC 3.6.1.n1)		FIG00000473	ff	gtgcgagttgttttacaaaaagtaaatcatgcagcagtttcaattaatgatgaagttgttggtaaaatcggccttggctattttctcttagtcggttttgctccagatgataccgaagaaaaattagactacttagtgcataaaattactaatcttcgtgtttttgaagatgaaaacggtaagatgaataaggggctgcgggatgttaatggtgcgattttatcagtctcccaatttaccctttatgctgatactaagcatggaaatcgtcctggtttttcacaggcggctagtcctgagattgctgaaccgttatatgatctttttaatcaaaaattagctgctactggtattcctgttgagaccggacattttggcgcaatgatgaaaattgatctg…	MRVVLQKVNHAAVSINDEVVGKIGLGYFLLVGFAPDDTEEKLDYLVHKITNLRVFEDENGKMNKGLRDVNGAILSVSQFTLYADTKHGNRPGFSQAASPEIAEPLYDLFNQKLAATGIPVETGHFGAMMKIDLENDGPTTIIYER
NODE_129_length_803_cov_4330.5_ID_9731	fig|1358027.6.peg.104	peg	NODE_129_length_803_cov_4330.5_ID_9731_58_735	58	735	+	Mobile element protein		FIG01306568	ff	gtggaaagcgaaaaccaaactcttcctaaaacaagtaaatatattggtggcgatttaggacttaagtcattacttaatctttcagatggatgcaaggaaccgatcaatcattttgaagacaaataccgtaaaaagttgtatcgttgggagaaattgcgtagtcgtcggttcttaaaggcccagcaggaaatcgcctgggatcatcataataaagtgttagttccacggcaattagacgattttaagaattatcagaaagctcgtattatggtggcaaagtatcggcaaaagattgccaaccaacggttggatcagctacaaaaattcactactaaattggtcaaaaagtacgacatcattgtgttggaaaaacttaatactaagggaatgatgaagaat…	MESENQTLPKTSKYIGGDLGLKSLLNLSDGCKEPINHFEDKYRKKLYRWEKLRSRRFLKAQQEIAWDHHNKVLVPRQLDDFKNYQKARIMVAKYRQKIANQRLDQLQKFTTKLVKKYDIIVLEKLNTKGMMKNHHLARAIANASWSKLVDILQYKCDWYGKKLIQVNPSYTSQICANCGKNNHRLGLNKSEWLAVREWDCPNCGKHLDRDINAAQVILQKGLAIR
NODE_12_length_55572_cov_633.664_ID_9497	fig|1358027.6.peg.105	peg	NODE_12_length_55572_cov_633.664_ID_9497_210_2531	210	2531	+	FIG00742161: hypothetical protein		FIG00742160	ff	atgacagattcagatctaaaaaagattcatattgtttttaatggtcaggatactccaccattaaagattagccagctttttgatgctaataagttcaatcgtttaacagcagttactggtaacgtgactgccgactttattaatcagtatctaagtcgattcattaaagtcgaagttgcactaagcagccctgaaaattatgaagctaaaactggtgatgaagtgatcactaaggttgctttaaccaatgcattgctatctgctgctaataaaaagcctgctaaagtctttgaagcattaactagtgacaatcaagcaaatgtgttgaacaatctttttcaagttgcaattgcaccaactcaggctatccattcacgtttttacctcctaagtaattcc…	MTDSDLKKIHIVFNGQDTPPLKISQLFDANKFNRLTAVTGNVTADFINQYLSRFIKVEVALSSPENYEAKTGDEVITKVALTNALLSAANKKPAKVFEALTSDNQANVLNNLFQVAIAPTQAIHSRFYLLSNSETHDTRVILGSLNLDSASFDKERNQYEEILVFDDDIRLFQNLDNHYKNDIKPVLRPFFTENLLNAAQNQIDESLKDTKGTKNAVVILDNEVTDQIAAADMTDLISHDVQKQIDENKIPAMITKSMRDITTNRSQDKEEAERQIQQHDTIYTLQKTAVSPRAAKPKLKSREKIFKQVQDALISGMTPQQRSAEKKYTTFLYDRPMERNLVNNNSGLYVPNDTGTHPIQFGKIATISQIRDGLKSIDAVLKGYQQYVVDYNDDYGKRF…
NODE_12_length_55572_cov_633.664_ID_9497	fig|1358027.6.peg.106	peg	NODE_12_length_55572_cov_633.664_ID_9497_2958_3401	2958	3401	+	FIG00748619: hypothetical protein		FIG01592085	ff	ttgacattttatacaatcagctatttatcaaatcatcaacacatgaatcaattgttcaattatgttgctattatcatttttgcactcttgattgcagtaatgacgcttttatatttacgacatcgtcttattacccgttatcgtgatttaggaataattttctttttactattgttgctttttatcggctttcaagttaccgatatggaaaaaagtaccacacagcaatcccagacaacgcagatgattccctttattaaggcagttgctcgggatcataatgtttctccacaaaaagtagttgttaactccacgaatctaacagatgggattcttgtccagattgaagattgcgattatcgcgtcaatttaagtcaaacgggagataactataccctt…	MTFYTISYLSNHQHMNQLFNYVAIIIFALLIAVMTLLYLRHRLITRYRDLGIIFFLLLLLFIGFQVTDMEKSTTQQSQTTQMIPFIKAVARDHNVSPQKVVVNSTNLTDGILVQIEDCDYRVNLSQTGDNYTLTRAHVVNHQVNLMK
NODE_12_length_55572_cov_633.664_ID_9497	fig|1358027.6.peg.107	peg	NODE_12_length_55572_cov_633.664_ID_9497_3411_4049	3411	4049	+	probable membrane protein yetF		FIG01308948	ff	atggataattattcattgatcattataaaatttgttcttggaatgttatgtttgattcttcaaattaatttactggggaaggggaatctcgcaccaacttctgccattgatcaagttcaaaattatgttttaggtgggatcattggcggaatcatttacaacagtgagatttctgttcttgagtttataatggtacttttgatttggacattaattgtatttattgtaaagtttgcaaaggatcataacatttgggtaagaagaatcattgatggacgaccacaaatattaattcaaaacggcaaagtgttggtagagaattgtatgcgggcaggaatcagtgctaatgaccttatgtttcgtcttcgtggtcatggaatctatgaagttgctaaggtc…	MDNYSLIIIKFVLGMLCLILQINLLGKGNLAPTSAIDQVQNYVLGGIIGGIIYNSEISVLEFIMVLLIWTLIVFIVKFAKDHNIWVRRIIDGRPQILIQNGKVLVENCMRAGISANDLMFRLRGHGIYEVAKVKSGILEQNGQLVIIENDEANVRFPLINDGQINIDVMELIHHDEQWVFEQIHKAGYDSVDDIYLGEYINGKLTLIPYPKA
NODE_12_length_55572_cov_633.664_ID_9497	fig|1358027.6.peg.108	peg	NODE_12_length_55572_cov_633.664_ID_9497_4125_4988	4125	4988	+	Cell surface hydrolase, membrane-bound		FIG00628019	ff	atgaaaaaatcgttaaaaattgccggaattagtattggtagtctaattcttcttgcttttggcattcagggtttcttattacgcggaactcctagtcagcacctttcaccacaaaattgtcaaagtaatctggagtattcttctattcccaccttgcttattcctggctggggtggaagcacaattacttataataagatgattaagtactatcagcaaaaaaatattgcgcaaaaagttttaacgatctgggttgcccctaacggacgtatctggactgagggggactttcacggacaaaagaatgccttaattcaagttttatttacttggaactataatggtacctaccatccacagatcaagcaattaacgggtgttctaaattatttgcagaaa…	MKKSLKIAGISIGSLILLAFGIQGFLLRGTPSQHLSPQNCQSNLEYSSIPTLLIPGWGGSTITYNKMIKYYQQKNIAQKVLTIWVAPNGRIWTEGDFHGQKNALIQVLFTWNYNGTYHPQIKQLTGVLNYLQKHYHMQKINVVAHSYGGTEFIHAYMGSKYLQDHMRLNKVVFLGVPVEESLSDQLKYRYHLVNKSTDKNFHQLFLEMKNWQLNYPVEIYNLMGSEEGSKTTDGAVPHIQSEMLKSLIKAHPSIEYHQKVYPKTTHYQLHHRTKILNNIANILWGRN
NODE_12_length_55572_cov_633.664_ID_9497	fig|1358027.6.peg.109	peg	NODE_12_length_55572_cov_633.664_ID_9497_4990_5145	4990	5145	+	FIG00742139: hypothetical protein		FIG00742138	ff	atgaataaagaacatggccaagtaacaggaattatatggcgtggaccggatgacctagctatatatcaacgattaaaagaatatgcagataaaaaaggtatctcagtttcaaaggcagccaagcaattaattaacacagctctcaggaaagattaa	MNKEHGQVTGIIWRGPDDLAIYQRLKEYADKKGISVSKAAKQLINTALRKD
NODE_12_length_55572_cov_633.664_ID_9497	fig|1358027.6.peg.110	peg	NODE_12_length_55572_cov_633.664_ID_9497_5221_5703	5221	5703	+	Purine trans deoxyribosylase (Nucleoside deoxyribosyltransferase-I) (EC 2.4.2.6)		FIG00135639	idu(1);Purine_conversions idu(1);pyrimidine_conversions	atgacaaatcaaaaaagtaagacagtatatttctgtgcagggtggtttactgacaagcaaaataaagcttatgaggatgcaatgaatgcaattaaggctaaccctacagtagatgtagagaattcttatgtgccattacaacaccaatataaaggattacgggttgatgaacatccagagcttttgcaagatcgcgaatggagtacagcaacttacaacggtgatcgtgtaggagtttcaacttctgatatgcttttagcagtctacattcctgaagaagaagatgtaggaatgggtgttgaattaggaatggcacgcgcactaggtaaatatattatggtagtgattcctgatgaggactttggtaaaccaattaatttaatgagttggggaattgca…	MTNQKSKTVYFCAGWFTDKQNKAYEDAMNAIKANPTVDVENSYVPLQHQYKGLRVDEHPELLQDREWSTATYNGDRVGVSTSDMLLAVYIPEEEDVGMGVELGMARALGKYIMVVIPDEDFGKPINLMSWGIADNFIKMSELPNYDFNKPSYNFYDGGVY
NODE_12_length_55572_cov_633.664_ID_9497	fig|1358027.6.peg.111	peg	NODE_12_length_55572_cov_633.664_ID_9497_6586_5768	6586	5768	-	HMP-PP hydrolase (pyridoxal phosphatase) Cof, detected in genetic screen for thiamin metabolic genes (PMID:15292217)		FIG00002113	ff	atgggaaaataccgttttattgcgatcgacgttgatggcaccttactagatgataatgataaatttgacgttaaccgtttaaataaagatattgaattattacaacgacaaaactaccactttattattgcaagtgggaatagttacgatgcattgtcaacgatctttcaaccgtgcccacttgtaacagaatttgtagcagaaaatggcggacgactgataataaacggcaaatctgtatacggcaagactcattcaattgcgacgttgcaacaactttatgcttttattaagcatacgttccctagccctgacatcctatctttatctggcgaaacacgaacaatccttgccgagcagtatcgcgatgttccagtccctttttatccccaccacaca…	MGKYRFIAIDVDGTLLDDNDKFDVNRLNKDIELLQRQNYHFIIASGNSYDALSTIFQPCPLVTEFVAENGGRLIINGKSVYGKTHSIATLQQLYAFIKHTFPSPDILSLSGETRTILAEQYRDVPVPFYPHHTYFSDLQKITEPIYNLNIGWAKRKLSQTIIQGYVNQLNEQFPNLIQATYSGAYGIDILPAGVNKALGLKRLVENYLNGTLDQVVAFGDTSNDIEMLSEAGYGYAMKNATADLLKVADKVTRYDNNHAGLLSEIEHQFINR
NODE_12_length_55572_cov_633.664_ID_9497	fig|1358027.6.peg.112	peg	NODE_12_length_55572_cov_633.664_ID_9497_6969_6607	6969	6607	-	Uncharacterized integral membrane protein		FIG00746494	ff	atgaaaaagcaatctacaaccattgcttcaatcgttattttaattataatcgctatctttgcactattaaatacagcaaccgtagtagtcaatctttttggagcccaagtaaagatgcccctggtgctgctaatttttatctgtttacttattggagctattattatttacttgctatcattttctaatcacctcaaaactaacaaacaattaaaaaaattacaatcatcgcgtgttagtaaggacgaattaaaaaagtatcaaaaaaagattgatcaactgcaaaaagaaaatacacagttaaagcaacaacttaaaagtaaaactactgtagaaaagccacaagattcttctacaaattaa	MKKQSTTIASIVILIIIAIFALLNTATVVVNLFGAQVKMPLVLLIFICLLIGAIIIYLLSFSNHLKTNKQLKKLQSSRVSKDELKKYQKKIDQLQKENTQLKQQLKSKTTVEKPQDSSTN
NODE_12_length_55572_cov_633.664_ID_9497	fig|1358027.6.rna.5	rna	NODE_12_length_55572_cov_633.664_ID_9497_7138_7209	7138	7209	+	tRNA-Arg-TCG				gcgtccttagtgtaatggatagcacatgagatttcggtcctcatgatccgagttcgactctcgggggacgca
NODE_12_length_55572_cov_633.664_ID_9497	fig|1358027.6.peg.113	peg	NODE_12_length_55572_cov_633.664_ID_9497_7887_8159	7887	8159	+	FIG00745270: hypothetical protein		FIG00745268	ff	atgagaaaatgggaagatatagataagcatcaaacggttgcaacaaaagaagaattatcgattattgataccttgtcttttttagaagtacaaagaattaaacagggcatttcgcaaacagaatttgcaaaaaaaatcggtatgacacaacctcaattggctaaaatcgagaatttagattcaatccctacgctgcctacattaaataaatatgctgctggattaggtttgcaaatcaaattatctatttctccattgatggaagccaagtag	MRKWEDIDKHQTVATKEELSIIDTLSFLEVQRIKQGISQTEFAKKIGMTQPQLAKIENLDSIPTLPTLNKYAAGLGLQIKLSISPLMEAK
NODE_12_length_55572_cov_633.664_ID_9497	fig|1358027.6.peg.114	peg	NODE_12_length_55572_cov_633.664_ID_9497_9138_8278	9138	8278	-	Alpha/beta hydrolase fold-3 domain protein		FIG00751658	ff	atgaaacatacgcttaaagttgatcaagtacgtgacggtttatggctagattcagatattacgtatacgcaagttcctggatggcttggtaatacaacgcgagatttgaagctttcagtcattcgacattttcaaactaatgatgatacccgttatccagtaattttttggtttgctggtggcggctggatggatactgatcacaatgttcatcttccaaatttggttgattttgctcggcatggttatattgttgttggcgtcgaatatcgtgatagcaataaagttcagtttcctgggcaattggaagatgctaaggctgccattcgttatataagagctaatgccaagcgctttcaagctgatcctaatcggtttatcgcgatgggagaatcggct…	MKHTLKVDQVRDGLWLDSDITYTQVPGWLGNTTRDLKLSVIRHFQTNDDTRYPVIFWFAGGGWMDTDHNVHLPNLVDFARHGYIVVGVEYRDSNKVQFPGQLEDAKAAIRYIRANAKRFQADPNRFIAMGESAGGHMASMLGVTNGLNQFDKGANLDYSSDVQVAVPFYGVVDPLTAKTGSASNDFDFVYRNLLGAEPENAPELDSAANPLTYVNSTSTPFLIFHGTEDVVVPIKDSEKLYDALVKNNVPAELYEVEDASHMDVKFLQPQVFKIVMDFLDKYLNRP
NODE_12_length_55572_cov_633.664_ID_9497	fig|1358027.6.peg.115	peg	NODE_12_length_55572_cov_633.664_ID_9497_9455_10102	9455	10102	+	Protein disulfide isomerase (S-S rearrangase) (EC 5.3.4.1)		FIG00745540	ff	atggaaattcaatactgggctgatattgcgtgcccatattgctatatgggaattacacaattacaacgggcacttaaagaattaaagattgccgatcagacaccattaaaatttatgtcatttcaactagatccaacgttgccaacaacaactgatctatcaatgacagaatattatgcaaaaactcatcaactaactaagcaagaagctgctacacaaatacaaaaaattgatcaacttgctgccgatattgatttaccaattaagatggaaaatgcgattcctgttaatacattggctgctcatcgcttaataaaatacattgagagtttaaatgaccaagcattacttaataaagctgttaaacgcctttatcaactttattttaatgataatgaa…	MEIQYWADIACPYCYMGITQLQRALKELKIADQTPLKFMSFQLDPTLPTTTDLSMTEYYAKTHQLTKQEAATQIQKIDQLAADIDLPIKMENAIPVNTLAAHRLIKYIESLNDQALLNKAVKRLYQLYFNDNESIADYEALTVAMNEIGLPVANVKKVLESNQYEDEVRKNERRAFMIGMPSAPLFVINNKYSITGAQPYEVFLEALKKVKNITK
NODE_12_length_55572_cov_633.664_ID_9497	fig|1358027.6.peg.116	peg	NODE_12_length_55572_cov_633.664_ID_9497_10235_10588	10235	10588	+	FIG00750412: hypothetical protein		FIG00750410	ff	atgaaggtaacaaaacttattgtaggaattattatgattgtattagccattattatatttgttcaatcgattgtaagaggttttgggaatcctaatcctgcaattcatatttatgccggaacagccgaattaatagtttcgctattatatctggcatcaggaatcgtctatatcgctacttgtggtattgatggtttaggtggcgatattgctggattatcgatgatgctaatcagttgggttttaggtttgttaacatgtactatctatcttccattacaactatggtcatggttggctttaattatcggagtcggcttctttgtctggcatattatgttacgacgtgaataa	MKVTKLIVGIIMIVLAIIIFVQSIVRGFGNPNPAIHIYAGTAELIVSLLYLASGIVYIATCGIDGLGGDIAGLSMMLISWVLGLLTCTIYLPLQLWSWLALIIGVGFFVWHIMLRRE
NODE_12_length_55572_cov_633.664_ID_9497	fig|1358027.6.rna.6	rna	NODE_12_length_55572_cov_633.664_ID_9497_10775_10704	10775	10704	-	tRNA-Gln-TTG				tgggctatagccaagcggtaaggcaacggtttttggtaccgtcatgcgctggttcgaatccagctagcccaa
NODE_12_length_55572_cov_633.664_ID_9497	fig|1358027.6.rna.7	rna	NODE_12_length_55572_cov_633.664_ID_9497_10887_10815	10887	10815	-	tRNA-Val-TAC				ggaggattagctcagttgggagagcatctgccttacaagcagggggtcacaggttcgagccctgtatcctcca
NODE_12_length_55572_cov_633.664_ID_9497	fig|1358027.6.rna.8	rna	NODE_12_length_55572_cov_633.664_ID_9497_10964_10893	10964	10893	-	tRNA-Glu-TTC				ggcccgttagtcaagtggttaagacaccagcctttcacgctggtatcgtgggttcaaatcccgcacgggtca
NODE_12_length_55572_cov_633.664_ID_9497	fig|1358027.6.rna.9	rna	NODE_12_length_55572_cov_633.664_ID_9497_11052_10982	11052	10982	-	tRNA-Gly-TCC				gcgggtatagttcagtggtaaaaccacagccttccaagctgttgtcgcgagttcgattctcgttacccgct
NODE_12_length_55572_cov_633.664_ID_9497	fig|1358027.6.rna.10	rna	NODE_12_length_55572_cov_633.664_ID_9497_11311_11238	11311	11238	-	tRNA-Pro-TGG				cgggaaatagctcagcttggtagagcacctggtttgggaccagggggtcgcaggttcgaatcctgttttcccga
NODE_12_length_55572_cov_633.664_ID_9497	fig|1358027.6.rna.11	rna	NODE_12_length_55572_cov_633.664_ID_9497_11403_11315	11403	11315	-	tRNA-Leu-TAA				gccggggtggcggaattggcagacgcacaggacttaaaatcctgcggttagtgataaccgtaccggttcgatcccggtcctcggcacta
NODE_12_length_55572_cov_633.664_ID_9497	fig|1358027.6.rna.12	rna	NODE_12_length_55572_cov_633.664_ID_9497_11491_11420	11491	11420	-	tRNA-Gly-GCC			idu(2);tRNAs	gcggaagtagttcagtggtagaacaccaccttgccatggtgggggtcgcgggttcaaatcccgtcttccgct
NODE_12_length_55572_cov_633.664_ID_9497	fig|1358027.6.rna.13	rna	NODE_12_length_55572_cov_633.664_ID_9497_11568_11497	11568	11497	-	tRNA-Glu-TTC				ggcccgttagtcaagtggttaagacaccagcctttcacgctggtatcgtgggttcaaatcccgcacgggtca
NODE_12_length_55572_cov_633.664_ID_9497	fig|1358027.6.peg.117	peg	NODE_12_length_55572_cov_633.664_ID_9497_12535_11771	12535	11771	-	Enoyl-[acyl-carrier-protein] reductase [NADH] (EC 1.3.1.9)		FIG00000524	icw(1);Fatty_Acid_Biosynthesis_FASII	atgggaaatatattaacaggaaaaaagatcgttgttatgggagtagctaataagcgttctattgcatggggatgtgcacaaatgatggctgaacaaggtgcccaaattatctatacttatcagaattccagaatgaaaaaaagcctacaacggttagtagatgatgaagatcaattaattgaatgtgatgtagcggatgacgaaagtattgaacaagcctttacaactatcaaagaacgttttacaaaagtagatggaattgtacacgcaattgcttttgccaaaaaagaagaattagctggctcaatccttggtgctagtcgcaaaggttatgcaatcgcgcaagatatttcgtcttattcccttattgctgtcgctaaggttgctaatcagttaaac…	MGNILTGKKIVVMGVANKRSIAWGCAQMMAEQGAQIIYTYQNSRMKKSLQRLVDDEDQLIECDVADDESIEQAFTTIKERFTKVDGIVHAIAFAKKEELAGSILGASRKGYAIAQDISSYSLIAVAKVANQLNLLNNPASIVTLTYFGSERAIPNYNVMGIAKAALEASVRYLARDLGQKLIRVNAISAGAVKTLAVTGIKGHDDLLKMSQARTVDGEDVTISEIGNVCAFLMSDLSTGVTGDTIYVDKGVHLI
NODE_12_length_55572_cov_633.664_ID_9497	fig|1358027.6.peg.118	peg	NODE_12_length_55572_cov_633.664_ID_9497_13322_12546	13322	12546	-	Acetyl-coenzyme A carboxyl transferase alpha chain (EC 6.4.1.2)		FIG00000442	isu;Fatty_Acid_Biosynthesis_FASII	atgaatgaacaattatcagcaagcgagattgttaaacgtgctcgcaacgacaataaaattacggggatggagattattcaaaatattttcccagattttgttgagttgcacggcgaccgggcaggcggggatgatcctgcaatcgttggtggaatcgctactttccatcagcaagcagttaccgtcattaccactgatcgaggaaaaacaacagaagagaaaatcataaagcattttggctcaccaatgcctagtggttatcgcaaggcactccgcttaattaagcaagcagctaaatttaagcgacctgtattctgttttgttaatactgcaggagcatttcctagcaaggaagccgaagaaaatgggcaaggtagtgcgattgcccaaaatatttta…	MNEQLSASEIVKRARNDNKITGMEIIQNIFPDFVELHGDRAGGDDPAIVGGIATFHQQAVTVITTDRGKTTEEKIIKHFGSPMPSGYRKALRLIKQAAKFKRPVFCFVNTAGAFPSKEAEENGQGSAIAQNILQISQLAIPIITIIYGEGGSGGALALACGDEVWMLENSTYSILSPEGFASIMWKDSTKADKAAELMQMVPQALLKQGIIEGIIPESEKHQQTCKNIEQVLLKRLNKLQKLSSNQLLANRKKRYRKF
NODE_12_length_55572_cov_633.664_ID_9497	fig|1358027.6.peg.119	peg	NODE_12_length_55572_cov_633.664_ID_9497_14163_13315	14163	13315	-	Acetyl-coenzyme A carboxyl transferase beta chain (EC 6.4.1.2)		FIG00000437	icw(5);Fatty_Acid_Biosynthesis_FASII	gtgaaattatatgatcaaaataatactttaagtgaacggcacatcaaagcagataaaaatgctgatgaaagggtcccagatcaaatgtggctaagatgtccacattgtcatcaattgctattcgccaagcagttaacacaatatgctgtttgtcccaactgtgactatggattacgaatacctgctcgccaacgactttcatggttagtggattcatttaaagaattcgataaggatctccagacaaagaatccgttacattttcctggataccaagaaaaaattagtaaactccaaagacaaactaagctgaatgattcagtcctaactggtgaagcttcaattaatgatcagctattttcactaggcattatggatccaacatttattatgggatca…	MKLYDQNNTLSERHIKADKNADERVPDQMWLRCPHCHQLLFAKQLTQYAVCPNCDYGLRIPARQRLSWLVDSFKEFDKDLQTKNPLHFPGYQEKISKLQRQTKLNDSVLTGEASINDQLFSLGIMDPTFIMGSLGTVTGEKITRLFEYATTHRQAVVLFTASGGARMQEGIMSLMQMAKVSQAINEHAAAGLLYIVVLTDPTTGGVTASFAMDGDIILAEPHALVGFAGRRVIEQTIHQQIPINLQSAENILHHGFIDRIVKRQDEKKLLEWLLKTGSVANE
NODE_12_length_55572_cov_633.664_ID_9497	fig|1358027.6.peg.120	peg	NODE_12_length_55572_cov_633.664_ID_9497_15530_14160	15530	14160	-	Biotin carboxylase of acetyl-CoA carboxylase (EC 6.3.4.14)		FIG00000420	icw(4);Fatty_Acid_Biosynthesis_FASII	atgttttccaaagtactagtcgctaatcgtggtgaaattgctgtcaggataatacggtcattacgggagctaggaattaagacagtagctatttattcaactgcagaccgcgaaagtcttcacgttcaactagcggatgaagctgtatgcgttggaaccgcccgtgcccaagattcatatttgaatgcgaaaaacattttggaagctgctcttggtacaggtgcccaggcgatccatcctggctttggctttctatcagaaaatgcggaattcgcgacaatgtgtgaagaatgcggaattacgttcatcggtccccaatcctcagttattgacttaatgggaaacaaggagcacgcacgagagcaaatgaaaaaatcaggggtgcctgtaattcctgga…	MFSKVLVANRGEIAVRIIRSLRELGIKTVAIYSTADRESLHVQLADEAVCVGTARAQDSYLNAKNILEAALGTGAQAIHPGFGFLSENAEFATMCEECGITFIGPQSSVIDLMGNKEHAREQMKKSGVPVIPGSDDYITNVNDAVEVANKIGYPILLKAAAGGGGKGIRRINDHNQMRQIFSEAQNEARLSFNDNRMYLEKIMENVKHIEVQVFRDNFGNAVFFPERDCSIQRNKQKLIEESPCVLVNEQERKTLGQIAMRAINAINYHNTGTIEFLMDKDHHFYFMEMNTRIQVEHTVTEMVTGIDLVKAQVIVAANEPLPFTQQEIQVHGHAIECRINAENPKQNFMPVTGTINYLYLPVGNLGMRIDTAIYPGSKITPYYDSMIAKVIALGQDRQE…
NODE_12_length_55572_cov_633.664_ID_9497	fig|1358027.6.peg.121	peg	NODE_12_length_55572_cov_633.664_ID_9497_15973_15539	15973	15539	-	3-hydroxyacyl-[acyl-carrier-protein] dehydratase, FabZ form (EC 4.2.1.59)		FIG00000393	icw(8);Fatty_Acid_Biosynthesis_FASII	atgactaataaaactttagatataactgaaattcaaaaaatccttcctcatcgttacccaatgttactaattgaccaagttgatgaattaatccccggtaagaaggcaatcgcacggcgtaatgtcacgatcaatgaagaggtttttaatggccatttccccaaaaatccagttttaccaggagcattgattgttgaatcattggcgcaaacaggtgccgtcgctctcttatctcaagaagagttccaagggaaaacagcctattttggtgggattcggtcagcagaatttcgtaaagtagtccgccctggtgatacgttaagattagaagtcaacctagaaaaagttcataaaaatattggaattggtaaaggcattgcaacggtcgatggtaaaaaa…	MTNKTLDITEIQKILPHRYPMLLIDQVDELIPGKKAIARRNVTINEEVFNGHFPKNPVLPGALIVESLAQTGAVALLSQEEFQGKTAYFGGIRSAEFRKVVRPGDTLRLEVNLEKVHKNIGIGKGIATVDGKKACTAELTFMIG
NODE_12_length_55572_cov_633.664_ID_9497	fig|1358027.6.peg.122	peg	NODE_12_length_55572_cov_633.664_ID_9497_16418_15966	16418	15966	-	Biotin carboxyl carrier protein of acetyl-CoA carboxylase		FIG00000411	icw(4);Fatty_Acid_Biosynthesis_FASII	ttggaatttaaagaaattcaaacattaatgcaaaattttgaagattctgatattcgtgaattagaaataaatcaagattcctttcagctctatttaagcaaaaacaagcaaactcacaagcatgaaaatcttataacaaccgaaaaaacagagcaaacgacttcagttaagaaaaaagcaaacgaacaaccaactttaccttcgcaaaatataactgcgcccctagttggaactgtctatctccaaccaacccccgatgcagatccctatgttagaagtggcgaccatgtaaaaaagggggatgttgtttgtgtgattgaagcaatgaaaatgatgacagagataaaaagcccttttaacggaatcattacttcaatttgtgtaagcaatgaagaatta…	MEFKEIQTLMQNFEDSDIRELEINQDSFQLYLSKNKQTHKHENLITTEKTEQTTSVKKKANEQPTLPSQNITAPLVGTVYLQPTPDADPYVRSGDHVKKGDVVCVIEAMKMMTEIKSPFNGIITSICVSNEELVEVEQPLFSVQEDKDND
NODE_12_length_55572_cov_633.664_ID_9497	fig|1358027.6.peg.123	peg	NODE_12_length_55572_cov_633.664_ID_9497_17657_16425	17657	16425	-	3-oxoacyl-[acyl-carrier-protein] synthase, KASII (EC 2.3.1.179)		FIG00002246	ff	atgacaagagttgtaataacaggaatgggtgctgttactcctaacggtaacggtattcaagaatttataagtaatagttttgcaggcaaagttggaattaaagcgatcaagaaatttgctgccaagccgacaggaattaccgtggcaggtgaaattgacgattttgaccctaatgatgtcatcgggagaaaagccgcgcgccgaatggatctttattctcaatacgccttacaaagcgctattgaagcaatggaaatggcggagattaacgaaacaaataccaagccagtcgacatgggcgttatctatggatctggaattggtggtttgacaactattcaagagcaaattatcaaaatgcatgataagggtcctagacgggtatcaccaatgtttgtt…	MTRVVITGMGAVTPNGNGIQEFISNSFAGKVGIKAIKKFAAKPTGITVAGEIDDFDPNDVIGRKAARRMDLYSQYALQSAIEAMEMAEINETNTKPVDMGVIYGSGIGGLTTIQEQIIKMHDKGPRRVSPMFVPMSIANMAAGNISIHFNAQNICTSIVTACATGTNAIGEAFRQVKEGRAKVMIAGGSEASVNEIGIAGFAALTALSQATDPLKASLPFDKARQGFVLGEGGATLVLEDLEHAQKRGANILGEIVGYGATSDAYHITSPDPTGAGAARAMELAIKEAGINPSEISYINAHGTATHANDEGESKAINQVFGSDSNVRVSSTKGMTGHLLGAAGAIEAVLTVAALQKGQLPLNIGCFNQDPKCSVNLVTAENSNASNARYAISNSFGFGG…
NODE_12_length_55572_cov_633.664_ID_9497	fig|1358027.6.peg.124	peg	NODE_12_length_55572_cov_633.664_ID_9497_18402_17668	18402	17668	-	3-oxoacyl-[acyl-carrier protein] reductase (EC 1.1.1.100)		FIG00621114	isu;CBSS-246196.1.peg.364 icw(1);Fatty_Acid_Biosynthesis_FASII	atggaactgacagataaagtcgtttttataagcggaagcacacgcggaattggggcagctactgcattagagttcgctaaggctggtagtcggttaattctcaatgggcgtcaagatgacttaccaaaagcgtttaaagaaaagctagatctactaggaacggaatatcactatcttaagggcgatattgcaaacgaagaatcagttagtgaattagcagcagcggcgtggcaaatatacgagaagatcgacattcttatcaataacgcgggaattacgaatgataagttaatgatggggatgaaaacgagcgattttgaccaggtcatcaatgttaatttacgcggaacatttatgttaacgcaacctatttttaagaagatgctcaaaaaaagagcc…	MELTDKVVFISGSTRGIGAATALEFAKAGSRLILNGRQDDLPKAFKEKLDLLGTEYHYLKGDIANEESVSELAAAAWQIYEKIDILINNAGITNDKLMMGMKTSDFDQVINVNLRGTFMLTQPIFKKMLKKRAGCIINLASIVGLHGNTGQANYAASKAGIIGLTKSIAQEGARRGIRCNAIAPGMIASDMTEKLSERVKEQILSRIPLNRLGQPEEVAKAAKFLAENDYLTGQTIVVDGGMTI
NODE_12_length_55572_cov_633.664_ID_9497	fig|1358027.6.peg.125	peg	NODE_12_length_55572_cov_633.664_ID_9497_19336_18386	19336	18386	-	Malonyl CoA-acyl carrier protein transacylase (EC 2.3.1.39)		FIG00000319	icw(5);Fatty_Acid_Biosynthesis_FASII	atgtactacggaatattatttagcggtcaaggtgcacaacgatcgggaatgggagtcgagcttatggccgactcccttttttcaaggattgttagtcgggcaagtgctatttgtgagcttgatttactcaaaattatgaaaaacgagcataacgagttgaataaaacagtatatgttcaaccagcaattgtagcagttagttatggaatctaccaaatgttaaaacgtgatttacctcaactaccaattaaggggatggtcggcctatccttaggcgagtacactgccttaattgctagtaactcactttcgtttgaagaaggaatcaaactagtcgcggaccgtgcgcgctttatgcaacaagacgcggacagggaaataagtacattagcagctgtc…	MYYGILFSGQGAQRSGMGVELMADSLFSRIVSRASAICELDLLKIMKNEHNELNKTVYVQPAIVAVSYGIYQMLKRDLPQLPIKGMVGLSLGEYTALIASNSLSFEEGIKLVADRARFMQQDADREISTLAAVLDPQLQEIKELITAQQENGQRVYIANYNSPRQIVVGGALTDLKATLKKMEEDKLAKRTILLKVNGAFHTPFFNGARQQMHNRLQTVDFHEPQIEVISNTTNSLFHCEDLPGILEKQLAIPTHFGANVKELVKHAKIDTTLEIGPGKTLSRFAHQVDQQLNTQHIENLADYETFIKEQKDGTDR
NODE_12_length_55572_cov_633.664_ID_9497	fig|1358027.6.peg.126	peg	NODE_12_length_55572_cov_633.664_ID_9497_19578_19336	19578	19336	-	Acyl carrier protein		FIG00002328	icw(4);Fatty_Acid_Biosynthesis_FASII idu(1);Glycerolipid_and_Glycerophospholipid_Metabolism_in_Bacteria	atgactaaagaagaaatttttgatactgtaaaaactattactgttgatgaattagatgttgacgaaaatcgtgtaacaatgaacgcacgaattaaagatgatcttgatgctgacagtcttgaggtttttgaaattatgaatgaacttgaggataagtttgagattgaattagatgccgatgaaggaatcgagactattagtgacgttgttgatttcgtaaagaaacaattggatgaaaagtaa	MTKEEIFDTVKTITVDELDVDENRVTMNARIKDDLDADSLEVFEIMNELEDKFEIELDADEGIETISDVVDFVKKQLDEK
NODE_12_length_55572_cov_633.664_ID_9497	fig|1358027.6.peg.127	peg	NODE_12_length_55572_cov_633.664_ID_9497_20572_19598	20572	19598	-	3-oxoacyl-[acyl-carrier-protein] synthase, KASIII (EC 2.3.1.180)		FIG00015100	ff	ttgcaaaatttaagaattactagtactgcgagttatcatccaccacttaatattactaaccagcaattatcaactattatggatacttcagatgagtggattaaaacgcggactggaattcatcaacgttatatcagcaatattgaaaatacttcagacttggctcttaatgttggtaaccagttattgactaatgccagtttgaaggcaactgaacttgatttaattattattgcaacgatgtctcctgatgcctatacgccgtcaactgctgccattgttcaaggaggattaggggcgaaaaatgcaattgcgtttgatatttcagcagcttgtactggctttatctatgccatgaatacagctgaattaatgttgaaaagctctaattggcaaaat…	MQNLRITSTASYHPPLNITNQQLSTIMDTSDEWIKTRTGIHQRYISNIENTSDLALNVGNQLLTNASLKATELDLIIIATMSPDAYTPSTAAIVQGGLGAKNAIAFDISAACTGFIYAMNTAELMLKSSNWQNAMVIGAEVLSKLIDWKDRSTAVLFGDGAGGVLLQKTTTATPLILGRDLHTFGDLGDKIVAGKTTPKAGFPKQLTSLSPFAMAGRDVYRFATHEVPRSIASAVQQANLKLDDIDYFLLHQANERIINQIAKRLGQPITKFPMNISEYGNTGAASEPILLTQAVTHELVKPGNIIAMSGFGGGLSTGTIILNY
NODE_12_length_55572_cov_633.664_ID_9497	fig|1358027.6.peg.128	peg	NODE_12_length_55572_cov_633.664_ID_9497_21038_20592	21038	20592	-	Transcriptional regulator of fatty acid biosynthesis FabT		FIG00005771	isu;Fatty_Acid_Biosynthesis_FASII	atgagtaaagataatgattacgaaaaaatcaataaaggattaatcaaagtctattccggaattctatggattgaagaaaatgagttacggaaaagtacattcaatgatttaacaattaaagagatgcatgcaattgatgcaattacgatgtataaccatcaaacaatttctcaagtagcagaaaagcttcatctaactccaggaacaatgacctcaatggctgatcgtttaattcgaaaaggatatgttgaaagaattcgtgataaagatgaccgccgcattgttcggttacgtttaaccaaaagaggacgggtactatatcgtgcacaccgggcctttcataacatgatggttgaacgttttctcaaaggaatgaatgatgaagaaatgaaggttgtt…	MSKDNDYEKINKGLIKVYSGILWIEENELRKSTFNDLTIKEMHAIDAITMYNHQTISQVAEKLHLTPGTMTSMADRLIRKGYVERIRDKDDRRIVRLRLTKRGRVLYRAHRAFHNMMVERFLKGMNDEEMKVVKKALQNLEDFVDEHA
NODE_12_length_55572_cov_633.664_ID_9497	fig|1358027.6.peg.129	peg	NODE_12_length_55572_cov_633.664_ID_9497_21571_21125	21571	21125	-	3-hydroxyacyl-[acyl-carrier-protein] dehydratase, FabZ form (EC 4.2.1.59)		FIG00000393	icw(4);Fatty_Acid_Biosynthesis_FASII	ttggcaataatgaatgcgcaggagattatggaattaattcctaatcgatatccgatttgctacatcgattatgtagacgaattagttcctgaagaaaagattaccgcaacaaaaaatgtcacaattaatgaatcattttttcgcggtcattttcctaataatcctgttatgcctggagttttaattatcgaaacattggcccaagctgcttcaattttgatattaaaatcaccgcatttttataagaaaacagcttatcttggcgcaattcataaagcgaggtttcgacaaatggtccgtcctggtgatgtattaaaactaaatgttgttatgaaaaaagttcgatcatcaatgggaattgtggaaacacaagcgcttgtgaacgacaaaatagcttgt…	MAIMNAQEIMELIPNRYPICYIDYVDELVPEEKITATKNVTINESFFRGHFPNNPVMPGVLIIETLAQAASILILKSPHFYKKTAYLGAIHKARFRQMVRPGDVLKLNVVMKKVRSSMGIVETQALVNDKIACNAELVFIVAEREEKI
NODE_12_length_55572_cov_633.664_ID_9497	fig|1358027.6.rna.14	rna	NODE_12_length_55572_cov_633.664_ID_9497_21876_21949	21876	21949	+	tRNA-Pro-TGG				cgggaaatagctcagcttggtagagcacctggtttgggaccagggggtcgcaggttcgaatcctgttttcccga
NODE_12_length_55572_cov_633.664_ID_9497	fig|1358027.6.peg.130	peg	NODE_12_length_55572_cov_633.664_ID_9497_22017_23096	22017	23096	+	Tyrosine recombinase XerC		FIG00600726	isu;CBSS-323850.3.peg.3269	atggaagcagataaatatttaaagctaattcaagaggagcttcagaaccttcctgattatgttaacgagtattatttagggaccaaccatgcagtcacaacaacctatcagtacttaactgaaattcggcgattttttgattggttacggtcaagtggacttgtctctgttaactctaataaggacttaccaattgatacgctggctaatttacggcgtagcgatgtaatgctatatatcgattatttgcagcatactaccaatgcacaaggtcggttaaattctcctacgtcaattaatcgctctattaatgcattaaggtcattgtataaatttttaacagtcaccgcagataacaataatggcgagtcttattttgaccgtaatgtaatgctgaaa…	MEADKYLKLIQEELQNLPDYVNEYYLGTNHAVTTTYQYLTEIRRFFDWLRSSGLVSVNSNKDLPIDTLANLRRSDVMLYIDYLQHTTNAQGRLNSPTSINRSINALRSLYKFLTVTADNNNGESYFDRNVMLKIDSLNDTKTLNYRAHTLASHMYRGQMKFDFITFIEKEYPNKCDKRALPSYKVNKERDIAIIALILGTGVRVSEAANVNLGDLNLKQSLLDVTRKGGQRDSVPIAPWAITYIKAYQAIRAQRYHALKKDTAFFLTVYHKQTRRMTANAIEKMVKKYSTAFGHPLTPHKLRHTLASEMYEVTKDQVLVAQQLGQKGTSATDLYTHVDQKQQRDALKEISETSYKKANE
NODE_12_length_55572_cov_633.664_ID_9497	fig|1358027.6.peg.131	peg	NODE_12_length_55572_cov_633.664_ID_9497_23169_23327	23169	23327	+	FIG00747383: hypothetical protein		FIG00747382	ff	ttgggctttattacctcactgtttgggaaaaagcaatatgtttgtccattttgtcatgagcactatactttttctgcaatgcatgcacggaagttagctgacaaagatgggcaaatccactgttattactgtcgcaaggttttacaacaattgcattaa	MGFITSLFGKKQYVCPFCHEHYTFSAMHARKLADKDGQIHCYYCRKVLQQLH
NODE_12_length_55572_cov_633.664_ID_9497	fig|1358027.6.peg.132	peg	NODE_12_length_55572_cov_633.664_ID_9497_25794_23425	25794	23425	-	Fructosyltransfearse Ftf		FIG01414072	ff	atgtataaaagcggtaaaaattgggcagtcgttacactctctactgctgcgttggtgtttggtgcaacaactgtaaacgcatccgcggacactaatactgaaaataatgattcttctactgtacaggttacaactggcgataatgatattgctgttaaaagtgtgacacttggtagtggtcaagttagtgcagttaatgatgcgactattaaaaattctgctaatgcaaatagtgcttcttctgccgctaatacacaaaattctaacagtcaggtagcaagttctgctgcaacaacttcatctacaagttcaacatcttcatcaactaacacagatagtaaagcaactaaagaaaatactaatgtagctaaagaggatgatacacaaaaagctgcaccc…	MYKSGKNWAVVTLSTAALVFGATTVNASADTNTENNDSSTVQVTTGDNDIAVKSVTLGSGQVSAVNDATIKNSANANSASSAANTQNSNSQVASSAATTSSTSSTSSSTNTDSKATKENTNVAKEDDTQKAAPANESSEAKSEPAVNTNDSSAAKNDDQQSSKKNTAAKLNKDAENVVKKAGIDPNSLTDDQIKALNKMNFSKAAKSGTQMTYNDLKKIGEALVDQDPKYAIPYFNASQIKNMPAAYTRDAETGEYADLDIWDSWPVQDPVTGYVSNWNGYQLVIAMMGRPHHEDNHIYLLYNKYGDNDFSHWRNAGSIFGYNESPLTQEWSGSAIVNSDNSIQLFYTINDTNNAINHQKLASATMYLTADNDGVHINNVENNHVVFAGDGYHYQTYDQ…
NODE_12_length_55572_cov_633.664_ID_9497	fig|1358027.6.peg.133	peg	NODE_12_length_55572_cov_633.664_ID_9497_26266_27120	26266	27120	+	Predicted esterase of the alpha-beta hydrolase superfamily		FIG01339489	ff	atgttatataatgcagcattagttttagaaggtggcgcattccgtggccaatacactgccggaattgttgatacatttctcgctcaccatattgaatttcgaagtgtaattggcgtttctgctggttcgctttgtggagttaatttcgtctctaagcaatacggacgtgcggccaatattaatattaatcatcggcacgatcgccaatatatctcgatggctcgcgtatttaaaaagcaaataattaatcttgattacctttttgaggatcacggatattcttggcagaattttaatgaagcagcctatcgtcggtcagcctctcatttcacagccgtcgctacttcagtaaaaacaggaaaaacagttttatttacggatcctgttggtgaggagcta…	MLYNAALVLEGGAFRGQYTAGIVDTFLAHHIEFRSVIGVSAGSLCGVNFVSKQYGRAANININHRHDRQYISMARVFKKQIINLDYLFEDHGYSWQNFNEAAYRRSASHFTAVATSVKTGKTVLFTDPVGEELTNALKASSSMPFLSDPQETSQGPCLDGGITDSIPFDIAQQQGYDKIVVVRTRDVNYRKKPSSSAVKKLYDMVYKDYPEFAKAGINRPLLYNQQIAEINRLSREGKIFNIAPSKPIKIKRIEGNIKKIRALYETGRKEGEEIVPALVDYLEN
NODE_12_length_55572_cov_633.664_ID_9497	fig|1358027.6.peg.134	peg	NODE_12_length_55572_cov_633.664_ID_9497_27137_27784	27137	27784	+	site-specific recombinase, phage integrase family		FIG01307911	ff	atgtcaactaaaaaacgagtttatattcccaaaaataaaactaatggtcaaatcaagggtaaacggaaaatatgggtagaaaatgttaaattcttgactctcgaagaatatgatcagttacgtgagacaattaagctgcattcgcgtcctgaattggttaaccgaaacctattactaattgcaattgccctcaataatggattacgagcatcagacgttgtaacgttaagagttggtcatgttttaaataaaactaaaacccgtgttattgagcaaaaaacaggtaaggctaaaacgctcttttggaataattgtcttgccgagattattgattaccttaatgacttgaattataaagacgagaatgattaccttttccctgggaaacaagaaggtcat…	MSTKKRVYIPKNKTNGQIKGKRKIWVENVKFLTLEEYDQLRETIKLHSRPELVNRNLLLIAIALNNGLRASDVVTLRVGHVLNKTKTRVIEQKTGKAKTLFWNNCLAEIIDYLNDLNYKDENDYLFPGKQEGHFSVHGFYEMLQRMARKTENNKIVAKIGTHSFRKTFGRQLYKKGVNVEIISQLFNHSSERNTRHYLGIEQEDLDKVVQNFKFE
NODE_12_length_55572_cov_633.664_ID_9497	fig|1358027.6.peg.135	peg	NODE_12_length_55572_cov_633.664_ID_9497_27893_28783	27893	28783	+	Permease of the drug/metabolite transporter (DMT) superfamily		FIG00846773	idu(2);Queuosine-Archaeosine_Biosynthesis	atgaatataaaaagtgtaccaaagaagcaactatggggaattgaattaaatctgatttctctcctatttagtagtattagtccggttcttaataaattttcacttactagcttaagtccggttgttgggggaattttcactagtgcgtttgctgcaatttttacttttgcaacaatcctcattactcatcagcatgtttctttgactaatcttaagagcctgtggttatggcttttgggtggaacaaatgcaatcggaattattcttcaatatattgctctctcaaccttaagtccaatcacagttacccttatcgctcggatgtatttagtttatgttttcttcctatcttatatcttcttaaaggaaaagattacaaagtgggattacttagcaatt…	MNIKSVPKKQLWGIELNLISLLFSSISPVLNKFSLTSLSPVVGGIFTSAFAAIFTFATILITHQHVSLTNLKSLWLWLLGGTNAIGIILQYIALSTLSPITVTLIARMYLVYVFFLSYIFLKEKITKWDYLAIILCILGSFFISGSRLQFSDNLLGLICAFIYPLMYAANNIVAKYLVSDEEPNNVLFFNHFTSALLLFCYALITGTSFSHISSQAVAFNFGGAFFNGFMSLLLFYTSLQFITAGKANIVRAFGPVIVIIYSSFFFPVQVTPSLVLGAILVILASTIVTFTRTNYE
NODE_12_length_55572_cov_633.664_ID_9497	fig|1358027.6.peg.136	peg	NODE_12_length_55572_cov_633.664_ID_9497_29543_28854	29543	28854	-	Respiratory nitrate reductase gamma chain (EC 1.7.99.4)		FIG00001079	icw(1);Nitrate_and_nitrite_ammonification icw(1);Denitrifying_reductase_gene_clusters	atgcataatggctggtcaattttcttatgggttatttatccatatataatgttggcatcatttttcattggaacatttgttagatttaaatatttccatccctcaattactgccaaatcaagcgaactttttgaaaagaaatggctaatgatcggaagcgttactttccacattggaattattttagctttctttggtcactgcttaggaatgtttatcccagcaagttggaccgcttattttgggatcactgaacatatgtaccatatctttgggtcattgatgatgggaattccagcagggatccttgcatttgtgggaattgcgattctgacttatcgacgaatgacttgttctcgtgtttataaaacaagtgatatcaatgacattattgtcgac…	MHNGWSIFLWVIYPYIMLASFFIGTFVRFKYFHPSITAKSSELFEKKWLMIGSVTFHIGIILAFFGHCLGMFIPASWTAYFGITEHMYHIFGSLMMGIPAGILAFVGIAILTYRRMTCSRVYKTSDINDIIVDWALLITIALGLACTITGAFIDYNYRTTISPWARSLFVLNPQWQLMRSVPLIYKIHVLCGLAIFGYFPYTRLVHALTLPWQYIFRRFIVYRRRARVY
NODE_12_length_55572_cov_633.664_ID_9497	fig|1358027.6.peg.137	peg	NODE_12_length_55572_cov_633.664_ID_9497_30114_29536	30114	29536	-	Respiratory nitrate reductase delta chain (EC 1.7.99.4)		FIG00001138	icw(2);Nitrate_and_nitrite_ammonification icw(2);Denitrifying_reductase_gene_clusters	gtgattgattttagacgattgacagatttaaaggatacatttgccgttctttcccgtttgattgactatcctgatacagaaacgttttcaccagagattcgtcaattattacttgcggataacgcattatcaactgcaacgcggggagaattattaagcctttttgatgaattagccgcactatcttcaatcgaagtccaagagatgtacgctcacctttttgaaatgaaccgacgttatactctttatatgtcatactataagatgaccgattcccgtgaacgagggaccattttagcacggttgaaaatgctatatgagatgtttggtatatcagaagcgaccagtgaactttctgattatttgcctctattgttagaatttctagcatatggcgat…	MIDFRRLTDLKDTFAVLSRLIDYPDTETFSPEIRQLLLADNALSTATRGELLSLFDELAALSSIEVQEMYAHLFEMNRRYTLYMSYYKMTDSRERGTILARLKMLYEMFGISEATSELSDYLPLLLEFLAYGDYTNDPRRQDIQLALSVIEDGTYTLLKNAVTDSDSPYIQLIRLTRSLIGSCIKMEVQEDA
NODE_12_length_55572_cov_633.664_ID_9497	fig|1358027.6.peg.138	peg	NODE_12_length_55572_cov_633.664_ID_9497_31552_30107	31552	30107	-	Respiratory nitrate reductase beta chain (EC 1.7.99.4)		FIG00001035	icw(3);Nitrate_and_nitrite_ammonification icw(3);Denitrifying_reductase_gene_clusters	atgtggtttaataatgttgaaactaagccaggtgtcggttatccaaagcgctgggaagatgaagatcaataccatggaggatggacccttaattcaaaaggcaaattaaaattacgtgctggaagcaaattaaataaaattgctcttggcaagattttttacaataatgatatgccagagttagataactactacgaaccatggacctatgactataagacattatttggtcctgaacaaaagcaccaacccgtttctcgtcctaagtcgcaaattactggcgaagggatggaattaaccaccggtcctaactgggatgatgacttagcaggatcaactgagtatgtccaacaggatcctaacatgcaaaaaattgaaggggatattaaaaataacttt…	MWFNNVETKPGVGYPKRWEDEDQYHGGWTLNSKGKLKLRAGSKLNKIALGKIFYNNDMPELDNYYEPWTYDYKTLFGPEQKHQPVSRPKSQITGEGMELTTGPNWDDDLAGSTEYVQQDPNMQKIEGDIKNNFEQAFMMYLPRLCEHCLNAPCVASCPSGAMYKRDEDGIVLVDQERCRGWRFCMTGCPYKKVYFNWKTHKAEKCTFCYPRIEEGQPTVCAETCVGRIRYIGAILYDADRVEEAASTPDESKLYEAQLGLFLDPNDPEVVKQALKDGISEEMIEAAQKSPIYKMAVKEKIAFPLHPEYRTMPMVWYIPPLSPVMSYFEGRDSIKNPEMIFPGIDQMRVPVQYLASLLTAGNVPVIKKALYKLAMMRLYMRAKTSGRDFDSSKLERVDLT…
NODE_12_length_55572_cov_633.664_ID_9497	fig|1358027.6.peg.139	peg	NODE_12_length_55572_cov_633.664_ID_9497_35321_31656	35321	31656	-	Respiratory nitrate reductase alpha chain (EC 1.7.99.4)		FIG00001044	isu;Nitrate_and_nitrite_ammonification isu;Denitrifying_reductase_gene_clusters	atgaagtcacggttctttaacaaggttgataagtttaatggaacctttacacaacttgaagaaaatagtcgtcgttgggaaaagctttatcgccagcgatgggcgcatgacaaagttgtccgaacaactcatggagttaactgtacaggctcatgttcttggaatgtttacgtcaagcaaggaattattacttgggaacaccaagccacagattatccatcatgcggccctaatattccaggatatgaaccacggggatgtcctcggggagctagtttctcttggtatgaatacagtcccgttcgaattaagtatccatatattcgtggcaaattatgggagctttggactgctgccaaggaagaacatgaaaatcccttagatgcgtgggcaagtatt…	MKSRFFNKVDKFNGTFTQLEENSRRWEKLYRQRWAHDKVVRTTHGVNCTGSCSWNVYVKQGIITWEHQATDYPSCGPNIPGYEPRGCPRGASFSWYEYSPVRIKYPYIRGKLWELWTAAKEEHENPLDAWASIVEDPEKSKKYKKVRGHGGLIRVHRYEALEMISAACLYTIKKYGPDRIGGFTPIPAMSMMSFSAGARFIALMGGEQMSFYDWYADLPPASPQVWGEQTDVPESAEWYNSSYIIMWGSNVPLTRTPDAHFMTEVRYKGTKIVAVSPDYAENVKFADDWLAPEPGSDSAVAQAMTYVILDEFYQKHPVKRFIDYSKRFTDLPFMVELEPSTANGDHYTPGRFVRISDLVDDDTIVNPAWKTVVYDQNNHKIVVPNGTMGQEYNAKEKWN…
NODE_12_length_55572_cov_633.664_ID_9497	fig|1358027.6.peg.140	peg	NODE_12_length_55572_cov_633.664_ID_9497_35466_36482	35466	36482	+	Molybdopterin biosynthesis protein MoeB		FIG00001230	icw(4);Molybdenum_cofactor_biosynthesis	atgaatcgttacgatcgtcaagaaagggtacatcaaattggtagtattggtcagcaaaaaattagccatgcaactattatgattgtcggtgtaggggcattgggaagttatacagccgagcaacttgtccgtgctggagttaaaagacttgtcttgattgatcctgacactgttgacgtaactaatcttcaacgtcaatcacttttcaccgaagaagatgctagcaaacaacggcttaaggtcgaagcagctaaagaacatttacataaaattaattcagcatgtcaaattactgcgatcccagcgccgattactgctgaccttattgacgaatatcagtttaccctttgtttagactgtcttgataattatcaagcacgggatctattaaacaaatta…	MNRYDRQERVHQIGSIGQQKISHATIMIVGVGALGSYTAEQLVRAGVKRLVLIDPDTVDVTNLQRQSLFTEEDASKQRLKVEAAKEHLHKINSACQITAIPAPITADLIDEYQFTLCLDCLDNYQARDLLNKLAIIKNFDYLFASCAGTYGNVMAISPQNHPCLNCLFPNINELKQNDCDLIGVNTALIPIVAGLQVSLALHYLVDKTQVNFNELITVDNWSMQFSKFAINKNHHCPACAKPSSISLEESGPELHMLCGENAYYTVKEKPINFGRLKEFLAKKELLINANRLFLHFKWENRPVSIFKNGKIVMYDLPTSAIAQKQFKSLNILMKEDLL
NODE_12_length_55572_cov_633.664_ID_9497	fig|1358027.6.peg.141	peg	NODE_12_length_55572_cov_633.664_ID_9497_36479_36976	36479	36976	+	Molybdenum cofactor biosynthesis protein MoaB		FIG00032229	isu;ar-104-EC_Molybdenum_cofactor_biosynthesis_moaABCDE icw(3);Molybdenum_cofactor_biosynthesis	atgaaaaaaatcgcaattttaacggttagcgatagccgaacattagatagcgatacttctggaaaattaattgctatgaagatggctaacgcggacttatcagtagttgatcgggtaatcgttaatgatgatattgtcaatattcaaactgcctaccttcaactagaacaacaagctcttgatgtcatcattactaatggtggaacaggaattgctcagcgtgatgttactattccggctattcgtccactcctcaaacgcctaattccgggttttggggaagcgtttcgccagatatcttttgaggaaattggtactcgtgcgcttgcatcacaagccctagccggatttaatttccgcaatcagcttacctattgtttacctggttcccagaatgcc…	MKKIAILTVSDSRTLDSDTSGKLIAMKMANADLSVVDRVIVNDDIVNIQTAYLQLEQQALDVIITNGGTGIAQRDVTIPAIRPLLKRLIPGFGEAFRQISFEEIGTRALASQALAGFNFRNQLTYCLPGSQNACQTAINKLILPEYEHLLFESSSQRKEVHHHAH
NODE_12_length_55572_cov_633.664_ID_9497	fig|1358027.6.peg.142	peg	NODE_12_length_55572_cov_633.664_ID_9497_36966_38183	36966	38183	+	Molybdopterin biosynthesis protein MoeA		FIG00018218	isu;Molybdenum_cofactor_biosynthesis	atgctcactagaagaattccaatctcagttgccgaggcccagaaaaagattaacgaaattccccttaaaacagctacagagacaatcccgttatcagaagctaaccaccgtgttttagctaaagatgttcatgcccattatgattatcctcattttcgacgggctggaatggatggttatgccattttatccagcgatgatcatgatttccctcgcgaatttaacgtccgaggagagattcaagctggagcaacttgggatcaaccattacaatcaggggatgcggtccgaattatgactggtgcatatgtcccttctgatgtaggaaaagtaattcgaattgaaaaaacgcggcctgctaaagatgaaaataaggttcaaattattacgactgaaagc…	MLTRRIPISVAEAQKKINEIPLKTATETIPLSEANHRVLAKDVHAHYDYPHFRRAGMDGYAILSSDDHDFPREFNVRGEIQAGATWDQPLQSGDAVRIMTGAYVPSDVGKVIRIEKTRPAKDENKVQIITTESKTNITEAGTDVKSGDIVLAKDQEINPGGLAVLTAFGVQEVTVYKKPRIAIIATGTELLGPNATIEPGKIFNSNGIMLKNLVEETGGIVDFETQLPDDADLIKQTLEEQIATHEIVITDGGVSVGDFDFIGDEARKADELLFNKIKQRPGSVTTAFVQNSTLIMALSGNPGACFTGFYLYMEPLIRRYQHQASRIKQVRAILAAPYNKTNGFDRYLRCTYEFKDNQFYVYPNGINRSGSLANLQTTTCLALIPHSTTPMKVGTETDA…
NODE_12_length_55572_cov_633.664_ID_9497	fig|1358027.6.peg.143	peg	NODE_12_length_55572_cov_633.664_ID_9497_38162_38653	38162	38653	+	Molybdopterin-guanine dinucleotide biosynthesis protein MobB		FIG00001323	icw(1);ar-431-EC_Molybdopterin-guanine_dinucleotide_biosynthesis icw(2);Molybdenum_cofactor_biosynthesis	atggctattacccttcaaataatcggtcataaaaaaagcggcaagactcttatcactacgactttaatcgaaaggctctcaaaagaagggtatcgagtagctgctcttaaacatgatgcccataatgccgcaatggatgtgccaactactgatagtgctagaatgagtagtgctggagctaaacaggttattttacaatctgcgactgaatttttctttcatcaaaaaagtaatgtgccgtctttaacggaaatggttgaattattaagtaccgacaatgattttatcttgattgaaggccataaggaagccactcaatatccgcaaattttattattaaagcctggcgaagattctaccaatgttgctcatactccccctcttaaaacaggtagtatc…	MAITLQIIGHKKSGKTLITTTLIERLSKEGYRVAALKHDAHNAAMDVPTTDSARMSSAGAKQVILQSATEFFFHQKSNVPSLTEMVELLSTDNDFILIEGHKEATQYPQILLLKPGEDSTNVAHTPPLKTGSIFNGTTADLLGKDAIVNWCYDYLKQVKGDAE
NODE_12_length_55572_cov_633.664_ID_9497	fig|1358027.6.peg.144	peg	NODE_12_length_55572_cov_633.664_ID_9497_38650_39222	38650	39222	+	Molybdopterin-guanine dinucleotide biosynthesis protein MobA		FIG00000902	isu;ar-431-EC_Molybdopterin-guanine_dinucleotide_biosynthesis icw(1);Molybdenum_cofactor_biosynthesis	atgattggattagtatatgctggtggtaaatctacccgttttgggaaagataaagctacttatcatgttccaggattaccagctaccaatatagagctagctgtcgagaaattaacacccctttgtcagcagatcgttgtttgtgctaatgaaataaatcgagcgcatatattaaagttggttggtcaagaaccggctgtgcagattatctgtgatattccctcttatgatcatcatggtcccctctcagcaattattgcttgtactaaccaattttccattgttcaggattatttaaccttggctgttgattatccatatatcaccaaaaattcacttgccgttcttgcccgtacacctaattcttatattgcaacaagtcagcacaatcactattca…	MIGLVYAGGKSTRFGKDKATYHVPGLPATNIELAVEKLTPLCQQIVVCANEINRAHILKLVGQEPAVQIICDIPSYDHHGPLSAIIACTNQFSIVQDYLTLAVDYPYITKNSLAVLARTPNSYIATSQHNHYSLAHFSVSNEQVTTWVDNNDDWRLRSFITNKCVCHPLTYRSSNEFSNLNYREVDLNEK
NODE_12_length_55572_cov_633.664_ID_9497	fig|1358027.6.peg.145	peg	NODE_12_length_55572_cov_633.664_ID_9497_39212_39496	39212	39496	+	conserved hypothetical protein		FIG00629156	ff	atgaaaagtaaagattcaatgacaaatcctgattttcaaaaactcatttcccttgtcttaaatgacttaacaatcagacgaacaatgttagaaaatcgggaacaagaagtaaaccaacaaatgagttcactggaaaaagatgctgaattagagcaattggatgaccaaattcaacaaattcaagctgattttgatcattaccgcgaattccaggatccggaatttgattttagtgcaaccaagtatttccagggaccatcgatggggttaccacgacatccttaa	MKSKDSMTNPDFQKLISLVLNDLTIRRTMLENREQEVNQQMSSLEKDAELEQLDDQIQQIQADFDHYREFQDPEFDFSATKYFQGPSMGLPRHP
NODE_12_length_55572_cov_633.664_ID_9497	fig|1358027.6.peg.146	peg	NODE_12_length_55572_cov_633.664_ID_9497_39647_39991,NODE_12_length_55572_cov_633.664_ID_9497_39995_40705	39647	40705	+	Sensor protein DegS		FIG00003049	ff	gtgcttgaaacagctaattggatacaaaaatattttaatcaatcaccagatgcaatcttcttatttaaaaatgatgatcttttagtcagtaatgagccggcacaacggttagtcactatgcttaatttagatgtcaattacctattacaaattggaaagaacgcttggtcacaactggaaaatgatgactgtgcgtcatgtctgattaaaaagcggttaaagggagctgcagttccgataacatttcattccaatgctactcatccctttcacttttcgatggtttaccgtcctcttgatgataaagaaaatgtctttgccctaactcttgaaaatcgtgagcaacagcgtctttctcaggttgaagagcaccgaattcttaatcaatacgtaaatgaa…	MLETANWIQKYFNQSPDAIFLFKNDDLLVSNEPAQRLVTMLNLDVNYLLQIGKNAWSQLENDDCASCLIKKRLKGAAVPITFHSNATHPFHFSMVYRPLDDKENVFALTLENREQxQRLSQVEEHRILNQYVNEAHEKERQKISQDLHDSVAQGIYAAIMGIQRLATVQNQRNTEQFQSMSAAIEKQLQTTLKEIKGLALDIRPSVLDNFGLIPAIKALAKRLQNSTGITIDVIALTSAEKLQKNIQNVLYRITQEAINNAIKHAHSTEISIIVTDHSSYLQLEILDNGIGFDIDQHSGFNGHSLGLMNMNERVKAYNGAFTITSKINKGTTVKVKFPYNNALNKDMVRTNV
NODE_12_length_55572_cov_633.664_ID_9497	fig|1358027.6.peg.147	peg	NODE_12_length_55572_cov_633.664_ID_9497_40698_41351	40698	41351	+	response regulator		FIG00826122	ff	atgtataacgttttagttgcagacgaccacgcaattgttcgctcaggaatttcatacttagtcgatcttcaaccgaattttacggtggttgatgggacagcgagtggaactgatacatatattcgagttgaacaaggcgggattgatatcttaattatggatttaagtatgccacctggcgaaaatggcctaattactactcggcgaatccatgataagtttcccaaagttaaaattatcattctctcgatgcatgaagaacaggaatatatcaacaaggcaatggcaaatggcgcaatgtcttatattttgaaaagttcaccagatagcgaaattgttaatgccctaaaacatgttataaatggcgagaaatatcttgatgcaaatatcattgttagt…	MYNVLVADDHAIVRSGISYLVDLQPNFTVVDGTASGTDTYIRVEQGGIDILIMDLSMPPGENGLITTRRIHDKFPKVKIIILSMHEEQEYINKAMANGAMSYILKSSPDSEIVNALKHVINGEKYLDANIIVSKTDIKEINASGNTLKLKGYNSLSKREKEVFPLIALGYSNKEISQKMFISTKTVEAHKANISRKLHLHGRVELVQYAIHHHLIDL
NODE_12_length_55572_cov_633.664_ID_9497	fig|1358027.6.peg.148	peg	NODE_12_length_55572_cov_633.664_ID_9497_41448_41720	41448	41720	+	conserved hypothetical protein		FIG00629156	ff	atggctacgaatctcagtcgagaagatgaattacgaggaattcttagtgatattgctcgcaaacgctttactaatagtcgacaagttaatcctgtttctaacttatttttaacaactaaatacgccattgaaaaacaatatatttctggagcagttatcgacgcatcatttagttcaacattagcagagataaatttaaaaaatgctgttttaactgatcgcggccgtaataagcttgcacaacttcttgctcaatcaacaaaggagaattaa	MATNLSREDELRGILSDIARKRFTNSRQVNPVSNLFLTTKYAIEKQYISGAVIDASFSSTLAEINLKNAVLTDRGRNKLAQLLAQSTKEN
NODE_12_length_55572_cov_633.664_ID_9497	fig|1358027.6.peg.149	peg	NODE_12_length_55572_cov_633.664_ID_9497_41726_42694	41726	42694	+	FIG00747023: hypothetical protein		FIG00747022	ff	atggatattcaagataagctaaaacgagattacgaaaataaatcgatctatactgcaggcttttacgcagacccagataatgaacttgcaaatcgtaaaaaattatttgatgccttaaaatcattagtcaagaatcaagaagcaacaaccccgtttgccttacaaatcatgcttacaaatagtgaaattaatgtaatgcccctcggtcttgttgatcttgatgaacttaaaaaatatgaaaatgaacaacgatccaagcacggtttagatgaacataacgatgatattcctctgctaatccaatatgcccctcatgcagagaaaaaagaagtggtaaaaaaaagaataggcaccgttcaagatcttttcacaaacttcaatgaacaaattgaaaaaata…	MDIQDKLKRDYENKSIYTAGFYADPDNELANRKKLFDALKSLVKNQEATTPFALQIMLTNSEINVMPLGLVDLDELKKYENEQRSKHGLDEHNDDIPLLIQYAPHAEKKEVVKKRIGTVQDLFTNFNEQIEKIWQTVKKFMQDNFALLTIIEKDLIADSQNVMQEYQITFSKMTEAERKEKLGFSVPENEINQFCRYMADMHEVQAIVLSAGAFANHELLGKNSFTEMISDNIRRSTLFWVLDNTFYEIYYYFYMSNDNEKLHKRLKHQREALIVNMRNDAFHRAQEFTEKQIKNVDFNEYFSDIFIPVAEQIIAEVNKFKD
NODE_12_length_55572_cov_633.664_ID_9497	fig|1358027.6.peg.150	peg	NODE_12_length_55572_cov_633.664_ID_9497_42699_43607	42699	43607	+	FIG00742465: hypothetical protein		FIG00742463	ff	gtgaatttaacaccagatgaacggttggtagatgcattaacaactattatttatcaatatcctcccttggttcgcgaaatgattaacttgagtactggtgaagaagaacggcggctaaggttatcgctttttgaggcttttagttatttcaacgaaaaagagctcacaattgatcaaatcacagctgctcaactaccagaactattggcattagcaactcatttgaatcctccttcttttcaaccaaataacctaactcctggggaattcgctagtcaaaaagcttattcatatgttgcgagctacttaatgaatcgctttgtccgttcactaagtactgtgggtaatcctccacaagtaattgaggagttgacaactgacgctggagatgtgatgctt…	MNLTPDERLVDALTTIIYQYPPLVREMINLSTGEEERRLRLSLFEAFSYFNEKELTIDQITAAQLPELLALATHLNPPSFQPNNLTPGEFASQKAYSYVASYLMNRFVRSLSTVGNPPQVIEELTTDAGDVMLAQIRRLQFNYNQQFKVADYLADVKARWGLLGAMTAKQSAVLSGAGKEVVSLAGQIGQALGTASYITHEFQQLSNDLDSFAKMITSGQYPLALLFARQQNPQWFSNFFSSDHRPSQAMFKEAHQLALERIDDVKQLIADIFSQLILDIKVLPAGQTQDALFRLVEKLKKE
NODE_12_length_55572_cov_633.664_ID_9497	fig|1358027.6.peg.151	peg	NODE_12_length_55572_cov_633.664_ID_9497_44851_43667	44851	43667	-	Nitrate/nitrite transporter		FIG00005529	isu;Nitrate_and_nitrite_ammonification	atgtcaagtgttaaagatgttgctcatgggagtaggcgaaatgcttatactgcattgatcctctccacgcttgcaatgattgtttgttttatgtcgtggtctaactttgcgccacttgcatcccaagttgctgagatgttcaatttggatgtatcgcagcgaacgttgttattagcgacaccagtccttttgggatcaattatgcgaattccagtagggatcttaagtgatcgttacggcgggaaaaaggtttatttgatcttaatggcctttattttgattccactaattatgattccacatgttcattcatttggaatgttgctctttgccgcattgcttgttgggatgtcaggaacatcatttgccgttggggtttcttatgcttcagtttggttt…	MSSVKDVAHGSRRNAYTALILSTLAMIVCFMSWSNFAPLASQVAEMFNLDVSQRTLLLATPVLLGSIMRIPVGILSDRYGGKKVYLILMAFILIPLIMIPHVHSFGMLLFAALLVGMSGTSFAVGVSYASVWFPPEQQGLALGIVSMGNAVAAMTLPYISKTAGFDSVYYFLIILTVIFGVLFAVFCKEMPVDKSKTIKGALSVAADSGTWYLSLFYFLTFGLFVAFTNLTPTFLTGMFHYTPVTAGLYSALFAFVCTLVRPFGGYLADRKRPMALLQWVFVAIVIFAIWIMLSFHNQFMFIAGIVLVGLSAGIGNGVVFKMVPYVSQGNTGAVTGFVGAVGGLGGFFPPLIIGYIYQWTGSYELGIALLALTGVICWFALWKHYIHGDVHIVK
NODE_12_length_55572_cov_633.664_ID_9497	fig|1358027.6.peg.152	peg	NODE_12_length_55572_cov_633.664_ID_9497_45143_44898	45143	44898	-	Molybdenum cofactor biosynthesis protein MoaD		FIG00003839	isu;ar-104-EC_Molybdenum_cofactor_biosynthesis_moaABCDE icw(1);Molybdenum_cofactor_biosynthesis	atggaaattaacgttaaattatttgcgtttttacaagatcagttaggaccatctattactcttgatgttgctaatcctattcgagtagatgaccttcttaagcaaattggccagcgggcaccacaactgacgtcaactttagcaaattcgcggatagcaattaatcaagaatttgttaacgcagatataattaccttagaggccaatgatgaaatcgcaatcattccgccggttagtggtggctag	MEINVKLFAFLQDQLGPSITLDVANPIRVDDLLKQIGQRAPQLTSTLANSRIAINQEFVNADIITLEANDEIAIIPPVSGG
NODE_12_length_55572_cov_633.664_ID_9497	fig|1358027.6.peg.153	peg	NODE_12_length_55572_cov_633.664_ID_9497_45544_45143	45544	45143	-	Molybdenum cofactor biosynthesis protein MoaE		FIG00018405	icw(1);ar-104-EC_Molybdenum_cofactor_biosynthesis_moaABCDE isu;Molybdenum_cofactor_biosynthesis	ttgcattatttacgaataagcgatgaacccattgatgtaagtgagatgtataaacagctcgttgctccagaatacggaggaattgatatgtttgtcggcactgttcgtcaatggactggcgagatcgagactactaagattgagtattcagcttatcatcccatggcggaaaaacaattagaaaaaattgcagcaccgattgaagaacaaggaggacgcgttgttgtcgctcaccggactggcgaattgacgcttactgatatcgcggtatttgtaggtgtggcggctccgcatcgtgcagaagcattcaaatggtgccaacatgtgattgatacacttaagcatgaagtaccaatctggaaaaaggaatatgatacagataaggtaaggtggggaaac…	MHYLRISDEPIDVSEMYKQLVAPEYGGIDMFVGTVRQWTGEIETTKIEYSAYHPMAEKQLEKIAAPIEEQGGRVVVAHRTGELTLTDIAVFVGVAAPHRAEAFKWCQHVIDTLKHEVPIWKKEYDTDKVRWGN
NODE_12_length_55572_cov_633.664_ID_9497	fig|1358027.6.peg.154	peg	NODE_12_length_55572_cov_633.664_ID_9497_45675_46124	45675	46124	+	Flavodoxin/nitric oxide synthase		FIG00750174	ff	atgaatactttaattctctacgatacactttacggtcataacttcgaattgggaaactttatttatcaaactatacttccgtctgctatttttctttcttttaaggaggctctccaagtaaaattagatagtattgacttacttatcctctgtccctgtacttatggggaaggacaactcacagcctctgaagaaaagttctataattatctttgtcagttttctgtcccaaggctggtttattatattgcaggtgtaggagataaaaattttggtccagcaaaatttgctaacgcagtaaatatttttgatcgccaattgcggcaacatggtgcctcaccattagcatcttcattaaaaatcgactatgaagacctgccaactgctcagcaaacagtt…	MNTLILYDTLYGHNFELGNFIYQTILPSAIFLSFKEALQVKLDSIDLLILCPCTYGEGQLTASEEKFYNYLCQFSVPRLVYYIAGVGDKNFGPAKFANAVNIFDRQLRQHGASPLASSLKIDYEDLPTAQQTVTDEITNFLRKGRDSNY
NODE_12_length_55572_cov_633.664_ID_9497	fig|1358027.6.peg.155	peg	NODE_12_length_55572_cov_633.664_ID_9497_46162_47112	46162	47112	+	iron chelatin ABC transporter, permease protein		FIG01964187	ff	ttggttattattacagtgattttcgctctttcttgtgggcggatctattattcaccaatcataatccttcaaacgctatttcattcccaaagtaatcctgctgcagcaaacattatttttaaccttcgccttcccagaatcatcggtgcgctgttaattggcgctggcctagcaatggctggttgttctttccagagtgtttttcataatcctttggtctcgcctgatattttaggggtatcatatggttcggctgccggggctgctagtgcaattctcttaggctatggtattggacttacccagctctttgcttttgttggtggaattattgcagtcagtttgactttattgattgcccatactcttcatcaacggggaaccttaattttagtatta…	MVIITVIFALSCGRIYYSPIIILQTLFHSQSNPAAANIIFNLRLPRIIGALLIGAGLAMAGCSFQSVFHNPLVSPDILGVSYGSAAGAASAILLGYGIGLTQLFAFVGGIIAVSLTLLIAHTLHQRGTLILVLAGIVISGFMQALVGLLKYIADPDSQLQSIVYWQLGSLAKVDFSNIIAVLPFLIIGTIILFVLRWHMTILSLGNQQARLEGINVDMEQLLIITASTFLTAATVCLSGNIGWIGLVIPHIARLLVGDNTKETLPLAAVIGALFLLIVDTMARSLSAGEIPLSILTGFIGAPLFVYILIKKKVQLN
NODE_12_length_55572_cov_633.664_ID_9497	fig|1358027.6.peg.156	peg	NODE_12_length_55572_cov_633.664_ID_9497_47109_47885	47109	47885	+	iron chelatin ABC transporter, ATP-binding protein		FIG01431540	ff	ttgaaagtcctcgaagttaataaccttagttttgcctattcaaaaacacatccggtctttcataacgttaactttagcctcgaagctggagaggtatttactatccttggccctaacggtgttggaaaatcaacgcttctccactgtttagtcggacttttgacaccaaatgaaggaaccgtaatagttaacggaaaagagcttggaaatttgaagcacaaaacgcttgcacaacaagttgcctatgttcctcaggattatcatattaattccaatctcacagtacttgattatttattaactggtcgtgcaccttacctttcttttctccaaactccgcatcagaaagacgttcaacttgctgaaacctatttacaacgttttcatctttcacctttt…	MKVLEVNNLSFAYSKTHPVFHNVNFSLEAGEVFTILGPNGVGKSTLLHCLVGLLTPNEGTVIVNGKELGNLKHKTLAQQVAYVPQDYHINSNLTVLDYLLTGRAPYLSFLQTPHQKDVQLAETYLQRFHLSPFRDHPFISLSGGQQQLITIIRALLQEPRLLILDEPMAALDLSRQYEILKLIQDLAQQKITIILTTHLPDHALMLPTTIGLLDSKGSMVTGSCEELMSTEQLERIYHVPLTLTYLPDLQRYTCQIKL
NODE_12_length_55572_cov_633.664_ID_9497	fig|1358027.6.peg.157	peg	NODE_12_length_55572_cov_633.664_ID_9497_48963_47944	48963	47944	-	Periplasmic binding protein		FIG01123870	ff	atgaaaaaattattgaaattcttagcaatctttttactgtttagtagtattattagcagttcggcgatggctagttcaacaagaaccgtaacagatatgacaggggagaaaataaagattccaaagaaagttaaccgcgttgctgacttatggcatgctaataatcaggttgttttgttattaagaggacaaaataagttagtcgccactactccgcctgttaagaaacagcattggttcacagtagtagatccaaaaattgttaaagttgctgcaccgttagcaggcaatcaaattcaagttgaagaattggtaaagacaaaaccggacgttgtaattgcctccgatcaagctcaaataaaggaatcccgtcaagcaaaattaccaacagttaatgca…	MKKLLKFLAIFLLFSSIISSSAMASSTRTVTDMTGEKIKIPKKVNRVADLWHANNQVVLLLRGQNKLVATTPPVKKQHWFTVVDPKIVKVAAPLAGNQIQVEELVKTKPDVVIASDQAQIKESRQAKLPTVNAMYTDFAGLKKSVTLTANILGGNSPRIARQYNKELTNNINLVKQHLKSRESTPTVLHIVNATDLTKVDGQKTIVNEWIKLAGGKNAISKKGNQISVTPEELIKANPDVIIVGSTSTAQARKALRANRQLNQLRAVRENKVYGNPQGTFPWDRYSAEEALQVLWAAKTLHPQEMKNINMVSEVQKFYQKYYHYNLTVKQAKQILAGEN
NODE_12_length_55572_cov_633.664_ID_9497	fig|1358027.6.peg.158	peg	NODE_12_length_55572_cov_633.664_ID_9497_49098_50057	49098	50057	+	FIG00751533: hypothetical protein		FIG00751532	ff	atgaagcgaaatcttaaatcagcagtatataaacacctaaactttgctaatgattttcaaaatttctttgattttccagattttcgtgaaatgagaccaatcatccgtgaagcagttcagcagcttgctaaagatagcttttcgcaaccagtcttacctgttaaaattgagcatcaggcacttgcaattgagcaacaattggaacgggaaactagaaaatatcagcaacaagacggtttctaccctaatcagcagtctgaactccataatttaatccggctctacacaaacctcttacaaacgattagtaaacgtgaaataattgatcaagagattgaagatgttatttatgccgccaaccaaactcgtgaaagtctccgtaaactaaaaaagcttgaa…	MKRNLKSAVYKHLNFANDFQNFFDFPDFREMRPIIREAVQQLAKDSFSQPVLPVKIEHQALAIEQQLERETRKYQQQDGFYPNQQSELHNLIRLYTNLLQTISKREIIDQEIEDVIYAANQTRESLRKLKKLEGSGDLYEDSQDKELVPGTFYDIVTRQLIRPYLLNPQGKMIPKNVNYEGRQLVIQMITYCYRDWDSYLTHQYDEQYNIKNERGLTSREYYDKLEENELKYADHAYAEVIADTFNEFKKILVPKYLAALDIMSTNIEKILIQYPRLRLQFNQVITKNFKLDTHGKMHVMDAPLQDIKNKYNYYRENFS
NODE_12_length_55572_cov_633.664_ID_9497	fig|1358027.6.peg.159	peg	NODE_12_length_55572_cov_633.664_ID_9497_50073_50510	50073	50510	+	FIG00749986: hypothetical protein		FIG00749985	ff	atgaagcccaaaattacaccggaaatgaaattagggatgagagagtttgaaaataccatgtttatgctcaaagcaatccctcgtgaagaaaatatcaatcgttttgcgcttcaaggtaacctcatcccagaacgattagataacattgcctggttcttaccggcatatctttcagccgatttcaacctcttctttgtttttgctccaaacatcaataatcgttgggcaattagctgctcacaagttcatatcgagaatgataaccaaattacagcaatgagcgaaactgttccaactggtcttggtttgaatgcagtaaacgaattgagtcctagttccgcaattgaattggtagcttatctaaaaacactcgaagtaaatggattaggttattttgac…	MKPKITPEMKLGMREFENTMFMLKAIPREENINRFALQGNLIPERLDNIAWFLPAYLSADFNLFFVFAPNINNRWAISCSQVHIENDNQITAMSETVPTGLGLNAVNELSPSSAIELVAYLKTLEVNGLGYFDEEVGKEENVRFQ
NODE_12_length_55572_cov_633.664_ID_9497	fig|1358027.6.peg.160	peg	NODE_12_length_55572_cov_633.664_ID_9497_52506_50605	52506	50605	-	FIG00748120: hypothetical protein		FIG00748118	ff	gtgtttattaacgtcgaaaagaaagcacagaagctatttaatacttatcaaaaatcaacaaacaaagagaatatggcaatggtcttagctaatccgcttttttcatggcatgctacttactatactgctaaacgtaaaaagaacatgattttcttaaatgatgctactacgatggcaattgtcttatttgatgtaaatgctaaaaataaacagacgattaaagagcgctttgagaaacaactagcaataatttggcaagaattagggttgtctaccgactcattggcagattacctagccaccggtggggattggcaaatcggtaaaacgattcaccctttacaaataaaaactataactaatttttatcaagatgtcataaagccacaagccaaaaac…	MFINVEKKAQKLFNTYQKSTNKENMAMVLANPLFSWHATYYTAKRKKNMIFLNDATTMAIVLFDVNAKNKQTIKERFEKQLAIIWQELGLSTDSLADYLATGGDWQIGKTIHPLQIKTITNFYQDVIKPQAKNLVNEVDLAKSLVKKVQQKGRIYVGEDETVRIIEMAQPFSIKHVNLEELYLKEITNKLRRLSQVDGEKLTADGVDNAIQQIQDANNRLLDLFLADAKHNYSTKTIRRYRDNLQFYLNEWVAYRLSTIFNLDIQTSVDELEFHGVGKTERTNIKASLKKLAKYLKDQDILSDNEYDDILVYTQKDPVDLGEEYGDEDDDQVIEDFLASLFSESEKLPVVFDPQTDKMLDEYLKSFIALYGLISAQQAYQIIHSQNPEIDKERFDQYIQ…
NODE_12_length_55572_cov_633.664_ID_9497	fig|1358027.6.peg.161	peg	NODE_12_length_55572_cov_633.664_ID_9497_52812_52507	52812	52507	-	FIG00746897: hypothetical protein		FIG00746896	ff	atggaagaagaaatacgtcagactactgataaagctgaagttgtcattattaatgatgatactagtcaaaagttgacatttagcaacgggggagtagacggcgaatttgagattatcgtcacagataaaaagccggtaccagagctcttccaacctgttggcatcttaccagatggaaagtatacgattaaaggaaactatgctggtcaagactatcgggaaattaaattgaatggtgcttatgaagtctatggaaatccagaagatggaaatgtaatgattacggaaagagatgggggaaactaa	MEEEIRQTTDKAEVVIINDDTSQKLTFSNGGVDGEFEIIVTDKKPVPELFQPVGILPDGKYTIKGNYAGQDYREIKLNGAYEVYGNPEDGNVMITERDGGN
NODE_12_length_55572_cov_633.664_ID_9497	fig|1358027.6.peg.162	peg	NODE_12_length_55572_cov_633.664_ID_9497_53093_53902	53093	53902	+	Hydroxyethylthiazole kinase (EC 2.7.1.50)		FIG00000957	icw(1);Thiamin_biosynthesis icw(1);5-FCL-like_protein	atggtacaacatcaaattgactggtcactgatcgatcgagttcgtactaaaaacccgattgtccttaatctcgccaatttagtaacaattgataaagttgccgatgctgttagtgctgtcggagcgtcgccgatcatgtctgttgagcccactgaagcagatgagatggtggcgctggccaatgccctttctatcaatctcggaacaattaatgaacatcaggcagcacaaattaggacggttttgcgagctgccacgccactaaagcccctcgttttagacccagtagcggtaagtgcggttccatcccgcttagagtttgcccattcattgctaaatgattttcattttgatgttattcgtggtaatgccagtgaaattgctgctttagtagaagct…	MVQHQIDWSLIDRVRTKNPIVLNLANLVTIDKVADAVSAVGASPIMSVEPTEADEMVALANALSINLGTINEHQAAQIRTVLRAATPLKPLVLDPVAVSAVPSRLEFAHSLLNDFHFDVIRGNASEIAALVEADNTSHGIDAGKVPNQVQIAETCARRYHSIVVLTGETDIITDGQVIYENPFSAEMLTMNVGSGDMLSSIIAAFLGTTTNTWDACIVATVLVSAAGVLANRYSVGLGSWQVQFFDQLSIMDKKALLEFFAESEEDYLD
NODE_12_length_55572_cov_633.664_ID_9497	fig|1358027.6.peg.163	peg	NODE_12_length_55572_cov_633.664_ID_9497_53895_54713	53895	54713	+	Hydroxymethylpyrimidine phosphate kinase ThiD (EC 2.7.4.7)		FIG00648618	ff	ttgattaatgattatccccaggctctaacaattgctggaactgatagtggtggtggtgccggtattccagcagatgtaaagacgatgcaaatgcgcggagtatactcagcaatggtagtcgtcgcagtcactgcgcaaaatacattaggagtgcaagatgccctgccaatgcctgaaaaattaattgatgagcaatttgcttcaatcgctggtgatttgaaaattagggcatgtaaaacggggatgctggctgaccctctccgtgtaagagctgttgtacgaaatttaaagaaatatgatttaggaccgcttattgtcgatccggtcatggtagcaaaagggggcgcaaagttacttagtgatgatgcaatttcaattgtaagggatgaacttatcccc…	MINDYPQALTIAGTDSGGGAGIPADVKTMQMRGVYSAMVVVAVTAQNTLGVQDALPMPEKLIDEQFASIAGDLKIRACKTGMLADPLRVRAVVRNLKKYDLGPLIVDPVMVAKGGAKLLSDDAISIVRDELIPLASLVTPNIPEACELTEIAIRDKNDIKKAACELQKHGAKNILIKGGHAESSDKADDYILFEDGNDMWLTAPRVNTKNTHGTGDTISACITAEIAKGHSMEQAIMIGKTYVEKTISKGINVGHGHGPLNHWVKIEGDDLK
NODE_12_length_55572_cov_633.664_ID_9497	fig|1358027.6.peg.164	peg	NODE_12_length_55572_cov_633.664_ID_9497_54710_55357	54710	55357	+	Thiamin-phosphate pyrophosphorylase (EC 2.5.1.3)		FIG00000407	isu;Thiamin_biosynthesis isu;5-FCL-like_protein	atgatgtttgatccaaaaatgttacaagtatacttagttggcggaacacaagatgttcataatgatgttgttaaatttctcgaaaaagtggagctagcaatgaagagcggtatcaccgccttccaatatcgagaaaaaggaaactcaaagttacggcctaatgaacgagtagacttaggactagaattacggactttatgtacgcgctatggaatcccattgattgttgatgacgattatgaattggctcagcaaattaacgctgatggagttcacgttggacaaaatgatactaaaattgaacaagtatctatcgctgtaggtcatcagatgttcatcggctattcctgtaatacaccagaacaagttgaacgtgctaatacaatggactttgttgat…	MMFDPKMLQVYLVGGTQDVHNDVVKFLEKVELAMKSGITAFQYREKGNSKLRPNERVDLGLELRTLCTRYGIPLIVDDDYELAQQINADGVHVGQNDTKIEQVSIAVGHQMFIGYSCNTPEQVERANTMDFVDYIGCGPVFPTKSKPDADAAIGINRLERLNMISERPVVAIGGIDEENMKVVHDTGVAGLAVISLVFDSKDLAATVKKMKNLYK
NODE_13_length_52065_cov_947.763_ID_9499	fig|1358027.6.peg.165	peg	NODE_13_length_52065_cov_947.763_ID_9499_381_1973	381	1973	+	Manganese transport protein MntH		FIG00554286	ff	gtggacgacacaaagaatcaacaccggaagcataaacttattgaatatgctaacggtaaatcactggaggaaatcaacggaacagttgaagttcctcgtggaaaaggcttttggcgaacattattcgcttactctggtcccggcgcattagttgctgtgggttacatggatccaggtaactggtcaacttcaattaccggtggacagagtttccaatataccttaatgactactatcttgatttcaagtttgattgcgatgttacttcaatacatggcggctaaactcggaatcgtgagccaaatggaccttgctcaggcaacacgggcacgtaccggtaaagcattaggtattattttatggattatgactgagttggcgattatggctacggatatc…	MDDTKNQHRKHKLIEYANGKSLEEINGTVEVPRGKGFWRTLFAYSGPGALVAVGYMDPGNWSTSITGGQSFQYTLMTTILISSLIAMLLQYMAAKLGIVSQMDLAQATRARTGKALGIILWIMTELAIMATDIAEVIGAAIALNLLFHIPLIPSVFITVLDVLVLLLLTKIGFRKIEAIVACLILVILFVFAYQVALSNPNWGGVFMGLLPSAKAIAQHPEIGGITPLTGTLGIIGATVMPHNLYLHSAISQTRKIDHNDLDSIRQTVRFTTWDSNIQLSLAFIVNSLLLIMGVAVFKTGAVQDSSFFGLYDALNNTSMLSNPVLIAVAKSGVLSTLFAVALLASGQNSTITGTLTGQVIMEGFIHMRMPLWARRLVTRIISVIPVIACVAMTSGENTI…
NODE_13_length_52065_cov_947.763_ID_9499	fig|1358027.6.peg.166	peg	NODE_13_length_52065_cov_947.763_ID_9499_2239_2922	2239	2922	+	FIG00742445: hypothetical protein		FIG00742444	ff	ttgaataataaagataataatcaaaataacaataagcggcgacctacgcgggttgagctttatgacactcctaagccaggagaagaaaagaaaaaacgttcattctttaatcgtaagcctaaacagactacccctaaccataaacataaaacagcattcactaacaataaaaagaatccatatggaatttcacgtcggatgttcaaggtcattttaggctgtctattagttgtcttaattgcaaccattgttattttcctagttaaacaacaggaccctgtcaatgttgatagtaatgatactactgtctccaccagtacttcatcacgcaagaaacataaaaagaacagcagtagcagtcataaacatcgttcaaattccaatgacagtgatgataat…	MNNKDNNQNNNKRRPTRVELYDTPKPGEEKKKRSFFNRKPKQTTPNHKHKTAFTNNKKNPYGISRRMFKVILGCLLVVLIATIVIFLVKQQDPVNVDSNDTTVSTSTSSRKKHKKNSSSSHKHRSNSNDSDDNDTQDTYSISTPSRSNSTPQTNHPTNQQPTTNSSSTPQQNQPSQEEHHDQGNSQQQSTSQPASSNSGSQPNQSSQSTSSQSNPQPVQPHSQNNQH
NODE_13_length_52065_cov_947.763_ID_9499	fig|1358027.6.peg.167	peg	NODE_13_length_52065_cov_947.763_ID_9499_3251_5056	3251	5056	+	Threonyl-tRNA synthetase (EC 6.1.1.3)		FIG00000101	isu;tRNA_aminoacylation,_Thr	atggctcaggttgctgttatgtccccagatggatcagttaagaagatcgatcgggattcacaagaaggtttagaagcattacgtaagctttctgcattaatgttaaaggctgcattaaaacaagaatttaagggtattcgacttggtgaagctgtcgctgacgaagatggtttccacgttgattctgataaagataatcaacaagtttctgccgacgaattaccagctcttgaagatgtaatcaagggaatggcaaagaacgatgttaaggtagaatttgttgaagtacctgttgacgaggcccttgctgaggtaaaagatgatcgtttctctactgaattgatcaatgaaaatgctaaagacggcaaagtagcaatgtaccaacttggtgatgtcaaa…	MAQVAVMSPDGSVKKIDRDSQEGLEALRKLSALMLKAALKQEFKGIRLGEAVADEDGFHVDSDKDNQQVSADELPALEDVIKGMAKNDVKVEFVEVPVDEALAEVKDDRFSTELINENAKDGKVAMYQLGDVKAVADDDILLYGNVVKNLRLLSVAGAYWKGMSSNPMLQRIYGTVFYKKDALEEDLKKRQEAKERDHRVIGNQLDLFFVDPKVGAGLPYWLPKGATIRRTIERYIIDREVADGYQHVYTPVLMNLDAYKTSGHWEHYRDDMFPPMDMGDGEMLELRPMNCPSHIQVYKHHIRSYRDLPLRIAELGMMHRYEKSGALSGLQRVREMTLNDGHTFVTLDQIRSEFAKILKLIMSVYEDFDITDYSFRLSLRDPKNVKKYYANDEMWEKSQ…
NODE_13_length_52065_cov_947.763_ID_9499	fig|1358027.6.peg.168	peg	NODE_13_length_52065_cov_947.763_ID_9499_5319_5453	5319	5453	+	hypothetical protein				atgtctactatgaacgatttatttaaagcaatgggtaaagctactgaagaacatcatgctagcggtctttcatttgaagctaagactgatgcacctgctggtattggtcaaggtatccttaacgttcgcaagtaa	MSTMNDLFKAMGKATEEHHASGLSFEAKTDAPAGIGQGILNVRK
NODE_13_length_52065_cov_947.763_ID_9499	fig|1358027.6.peg.169	peg	NODE_13_length_52065_cov_947.763_ID_9499_6860_5616	6860	5616	-	membrane protein, putative		FIG00439698	ff	gtgaagtttacaagacaacaatggcaatggattttttatgattgggcaaattctggttatggaattttagttgtgaccgctgttttaccagtttatttcaaagcagtagctgatcatgccggtgttagtgcagcaaattcgacagcgctgtggggatacgcaaatagttttggcacgcttattatttcattacttgcacctttattgggagcattggctgattatccgcatgcaaaaaaacgctggctaaatctctttacttggttggggattatactgacaattgggcttgctcttgttccaaccaaatattggcaggtgcttttacttgtttatattgggtcgatcattggttactcaggaggaaatttattttatgatagtttcctaatagatgta…	MKFTRQQWQWIFYDWANSGYGILVVTAVLPVYFKAVADHAGVSAANSTALWGYANSFGTLIISLLAPLLGALADYPHAKKRWLNLFTWLGIILTIGLALVPTKYWQVLLLVYIGSIIGYSGGNLFYDSFLIDVADNKQMDRVSSTGYGMGYLGGVVAFIIFLVAELSKGFGGLLNSYGVARFSFILAAVWWVIFAWPLLKNGHQRYSVNSVTNPFIDSLRRLRRTMHHINQYKQLTWFLVAYFFYIDGVDTIFTMATVIGKDLGIQTTMLMVVLLVVQLIAVPFSLLYGWLANKFSTRRIIMLGIIVYFFICLYALRLETLIDFWILAILVGTSQGGLQALSRSYFGRLIPKNDSSEFFGFYNILGKFSAILGPFIVGIVTQWTGKSTVGAASLSVLFA…
NODE_13_length_52065_cov_947.763_ID_9499	fig|1358027.6.peg.170	peg	NODE_13_length_52065_cov_947.763_ID_9499_8213_6870	8213	6870	-	Alkaline phosphodiesterase I (EC 3.1.4.1) / Nucleotide pyrophosphatase (EC 3.6.1.9)		FIG00002081	isu;Purine_conversions	atgatttattttaaaatagctaatgagtttgaaaagaaagcagatgaactgatgaaacagcataagctaattgttatttcgctagattcactaggatttcgtgacctaaacgaattgcgtcaattaacaccaacattagcaaatttaatagaaaaaggaacatgggtaaagaaagttgaaggaatctttccaacgttaacttacccatcccatacttcgattattaccggtcagtatccggccgtacatggaattattaacaatactaaattgcagccgcgacggcaatcgcctgactggttctggtatcgaaaagatattcaatcgatgcccctttatgatgttgcaaaagaaaagggcttaacaactgctgcatttttgtggcctgtgactgctggc…	MIYFKIANEFEKKADELMKQHKLIVISLDSLGFRDLNELRQLTPTLANLIEKGTWVKKVEGIFPTLTYPSHTSIITGQYPAVHGIINNTKLQPRRQSPDWFWYRKDIQSMPLYDVAKEKGLTTAAFLWPVTAGSKIDYNLAEIFPNRIWTNQVLVSLKASSPLFLYEMNKKYGKLRHGIKQPWLDDFVTACAVDTIKNKKPDLTLIHLVDMDSMRHRYGVRSPQAKEALQRLDKRVAKIIQATKDAGTYAQTDFVILGDHYQINVDKMIHLNMLFAQQGLLHPLGKKSTYRNNWQVTAKTCDGETYIYTRGAVDRGKLKQMIAGVEGVERIYDNATAIKRGADPKCTFLVEAKPGYYFTDEVNRPAIVEKVDPESIGTHDRYHGVHGYGPTQANYFTTA…
NODE_13_length_52065_cov_947.763_ID_9499	fig|1358027.6.peg.171	peg	NODE_13_length_52065_cov_947.763_ID_9499_8410_9786	8410	9786	+	amino acid permease-associated region		FIG00749522	ff	atgcaaaatcagttacccaagggaaaagagcatgagaaaactctcggcctcttcgacctttctattctaggtattggcgcaatcatcggaactggaattttagttttaactggaattgtcgccgcggaagattcaggtccagcaattgttttctcttttctgattgctgctcttgctagtggtttaattggtctctgttattcagaattaaccactagtttacccaattcaggaagtgccttttactacgcgtgggtttcaattggtaaatttatggcgttccttgctggatggacgctgattggggtctacgttactacaaccgctacggtagccaatgggtggactggatacgtacaatcgttcctagaagtcctcggagttaatttaccacataaa…	MQNQLPKGKEHEKTLGLFDLSILGIGAIIGTGILVLTGIVAAEDSGPAIVFSFLIAALASGLIGLCYSELTTSLPNSGSAFYYAWVSIGKFMAFLAGWTLIGVYVTTTATVANGWTGYVQSFLEVLGVNLPHKLLVTPAAGGYVNLPAVLMILFMTIILTRGTSESKLVNNFLVGVKIFIIVLFIVVSAQHINSANWHPFLPYGYKGIFTGASAVFFSFLGFDALATSAEDAKDVDKNIPRAIILCLVISTALYILVSLVMTGVLSYKDLNVSEAMSYVLLAKGHKYVAEIVSLGAVLGIMAVVFAFIYAGSNIMKSMSRSAFLPQGLAKVNGKTQSPNRAIWLVGLLSAVLAGEFDLHYLALIANIGSLVVFALISLIVIILRYRYPELKRPFKVPFG…
NODE_13_length_52065_cov_947.763_ID_9499	fig|1358027.6.peg.172	peg	NODE_13_length_52065_cov_947.763_ID_9499_10807_9851	10807	9851	-	2-dehydropantoate 2-reductase (EC 1.1.1.169)		FIG00034973	idu(1);Coenzyme_A_Biosynthesis	atgaaatttacagtagttggtgcaggtgcaatgggattacggtttggtgttctattacaagaagcaggcaatgaagttgattttgttgaaggatggttaccacattacaataagatgaaagaacaaggaggcgtttatgtaactcgtgagcataaaaatagacaccttgtccccgttaatgtttatacacctgaagaatacaatgctacagatgctgattttgttttctttgaattaaaacaaatgcagttagatgatatgttaaaacgttgtgaacatttcttgaaggatcaatatgcgatgacagcgatgaatggaatgggacatgttgaaaaattattgaaatatttccccgaagaaaaagtagttgctggaactgccttagtagcaactatctta…	MKFTVVGAGAMGLRFGVLLQEAGNEVDFVEGWLPHYNKMKEQGGVYVTREHKNRHLVPVNVYTPEEYNATDADFVFFELKQMQLDDMLKRCEHFLKDQYAMTAMNGMGHVEKLLKYFPEEKVVAGTALVATILTKPGEVEFVGERGMGTTNWANYTEKPDEKTQELMAELKKANFNPSLKDDFMGTLMAKVVFNSVVNTLCTMFEITMGEYAAFDKADELSRQLIDEAYDVCERAGVQLVNTRAEELESVNYVSKVGCPHHYPSMYQDMSHNRPVEVDYINGYFVKLGRQYNYEAKTHNFVTNLVHLAETTRQNRSVK
NODE_13_length_52065_cov_947.763_ID_9499	fig|1358027.6.peg.173	peg	NODE_13_length_52065_cov_947.763_ID_9499_11072_10956	11072	10956	-	hypothetical protein				atgagtggattagcagagagtccttggttgatggaaaaggataacctgcttataatgaaaatcactttgagtgccatgatgaaattagtaattaatggtgggatcagcccattatag	MSGLAESPWLMEKDNLLIMKITLSAMMKLVINGGISPL
NODE_13_length_52065_cov_947.763_ID_9499	fig|1358027.6.peg.174	peg	NODE_13_length_52065_cov_947.763_ID_9499_11568_12704	11568	12704	+	Methionine synthase II (cobalamin-independent)		FIG01338335	ff	atgactgaattcactacacgtactacatcaccatttcgttatgacatcgttggaagcttccttcgtcctcaagagctaaaagaagctcgcgcaaaatttgcaaacggcgaaataacacaagcagacttaacagctgttgaagataaagcaattattaatttgattaaacaagaagaagctgctggcctaaaagcagttactgacggtgaattccggcgtagttactggcatttagatttcttctggggattgcaaggagttaagcatgttaacctagagcacggttactttttccatgacgaagaaacccgaaatgattctgctcaaattagcggaaaaatctccggcgaaaaccacccctttgtcgaacatttcaagtttacccaagctcatacctct…	MTEFTTRTTSPFRYDIVGSFLRPQELKEARAKFANGEITQADLTAVEDKAIINLIKQEEAAGLKAVTDGEFRRSYWHLDFFWGLQGVKHVNLEHGYFFHDEETRNDSAQISGKISGENHPFVEHFKFTQAHTSDGVQVKQTIPAPAQFLEEFLRPENQANAKEFYPNQEDLDHDVAAAYHQVIEDLYAAGCRTLQLDDCTWGISVNAFANLKKKDPNADVSQLEALQKRFLKVNNEAIANLPADLTINTHVCRGNYHSTWAAAGGYGPVADTLFAKENVNAFYLEYDSERAGGFEPLSKVPDDKYVVLGLITSKSGELEDKAAIIKRIHEAAQFHPLDKLCLSPQCGFASTEEGNILTEEQQWKKVALVKEIATEVWG
NODE_13_length_52065_cov_947.763_ID_9499	fig|1358027.6.peg.175	peg	NODE_13_length_52065_cov_947.763_ID_9499_13127_12882	13127	12882	-	Cytochrome b5		FIG00746523	ff	atggcaaatcaaacatttaccagagatgagttgcgcaaatataatggacagaatggaacagctgcatatattgcaatcgatggaattgtttacgatgtgactcatagtcctgcttggaaaaatgggattcatcatggatatcaagccggttatgatttaacggatgcgctgtataaggtttctccacataaagaccgtgtattggcaaatctacccaaggtgggaactttagtgggagaagaataa	MANQTFTRDELRKYNGQNGTAAYIAIDGIVYDVTHSPAWKNGIHHGYQAGYDLTDALYKVSPHKDRVLANLPKVGTLVGEE
NODE_13_length_52065_cov_947.763_ID_9499	fig|1358027.6.peg.176	peg	NODE_13_length_52065_cov_947.763_ID_9499_13358_13140	13358	13140	-	FIG00743665: hypothetical protein		FIG01458524	ff	atggctgagaaaaaatttacacgagatgaattagctaaatataatggggatggcgaaaagccacattacatggcaattgatgggttagtttatgacattacagatgctcctaaaaaaggaatcagtataaaagagttaatggaagtcgtttttggtcgttcaaaagagaaagatgaaattctaaaaaagctaacagttgttggaaaattagctgattaa	MAEKKFTRDELAKYNGDGEKPHYMAIDGLVYDITDAPKKGISIKELMEVVFGRSKEKDEILKKLTVVGKLAD
NODE_13_length_52065_cov_947.763_ID_9499	fig|1358027.6.peg.177	peg	NODE_13_length_52065_cov_947.763_ID_9499_14292_13855	14292	13855	-	acetyltransferase, GNAT family		FIG01315364	ff	atgaatgttgaagtgaaaacactaagtgaaatgaccgttcaagaatggtgtagattagcagaagaacggataaaagtatttgttgttgagcaagaatgtccttatcaagaaatcgatgaacaggattatcaagctcaccatttaatgttaaaggacgagcgaggagaattagtgggttatacgcgaattatggctaaggatagctctcatgcgacttttggccgcgtattagttttaaaacaatttcgtggacatgaatacgggcgtcagctagttcaggcaacgatcgatgaaactaagcgtcttttcccaaataagacaattcaaattcaagctcaagcatatcttaaagaattttacgcatcgtttggatttaagccgatttcagatgtttacctt…	MNVEVKTLSEMTVQEWCRLAEERIKVFVVEQECPYQEIDEQDYQAHHLMLKDERGELVGYTRIMAKDSSHATFGRVLVLKQFRGHEYGRQLVQATIDETKRLFPNKTIQIQAQAYLKEFYASFGFKPISDVYLEDNIPHLDMVLD
NODE_13_length_52065_cov_947.763_ID_9499	fig|1358027.6.peg.178	peg	NODE_13_length_52065_cov_947.763_ID_9499_15127_14471	15127	14471	-	FIG00742771: hypothetical protein		FIG00742770	ff	atggcaagagaagttttgattctgggtgcaacgggaaaaattgctggacacgcaattgatgcattgttagcaaatggtaatgatgaattattactatttacccggcatccacaaaatatgaatgttgtcgatgaaaatcgcgaaacagttattaaaggggatgtcctaaatattggtgatttagagccagcaattgaacgggcagatgtggtttatgctaatctacgtaatcctgaaattacgcaacaagctaaaaatattgtcagcttaatggaaaaatatgctgtaaagccattagtctggatttcttcgattggaatctatgatgaagttccaggtaaatttggtgagtggaataatgagatgttaggtggcggccaagaagatagctatttagga…	MAREVLILGATGKIAGHAIDALLANGNDELLLFTRHPQNMNVVDENRETVIKGDVLNIGDLEPAIERADVVYANLRNPEITQQAKNIVSLMEKYAVKPLVWISSIGIYDEVPGKFGEWNNEMLGGGQEDSYLGTYRSAADVIENSTLDYTIIRPAWLTDKDEVDYETTAKGEAFKGTEVSRKSIGNFVAKIIDDPAPYARKNFGVDKPNTDGDKPAWY
NODE_13_length_52065_cov_947.763_ID_9499	fig|1358027.6.peg.179	peg	NODE_13_length_52065_cov_947.763_ID_9499_15566_15255	15566	15255	-	transcriptional regulator, HxlR family		FIG00745775	ff	atggtcgaaaaagattgtccgattgagaatacgcttaagttaataaacggaaagtggaaaagcgtaattatatatcaaattagtgaatatgagccttgtcgtttttcggagttgcaaaaattaattccggagtgttcaaagagaatgttggctcttcaactaaaggacttagaggaagcaagtattattcaaaagcgtgtttactcgacagtgccgcctaagactgagtattcattgacggaagtaggaaaaagtttggtaccaataattaggtcaattaaccagtggggcaaaaaatataataaaaaataa	MVEKDCPIENTLKLINGKWKSVIIYQISEYEPCRFSELQKLIPECSKRMLALQLKDLEEASIIQKRVYSTVPPKTEYSLTEVGKSLVPIIRSINQWGKKYNKK
NODE_13_length_52065_cov_947.763_ID_9499	fig|1358027.6.peg.180	peg	NODE_13_length_52065_cov_947.763_ID_9499_15664_16266	15664	16266	+	Nitroreductase family protein		FIG01316199	ff	atgaattcacaatttaatagtttatctgcaaatcgtcgttcaatctatgcgcttggtgataatctttcacaaacaccagaagaaatttttgacttagtgaagcaaacagtcaaaaactcaccaactgctttcaatagtcaaacagtacgggcagtcgtattatctggcaagtcatcagacaaagtatgggaaattgttgaggacgctttacgcaaaatcgctaagagtccagatgcctttgaacaaacaaaggccaagattgatagtttcaaagctggttatggaacgatcctctactttaccgacactacaattgtgcaccaattagagaatgattatccatcatatgcagctaattttgcaaactgggctgaacaaggcctcggtggtgctcaacaa…	MNSQFNSLSANRRSIYALGDNLSQTPEEIFDLVKQTVKNSPTAFNSQTVRAVVLSGKSSDKVWEIVEDALRKIAKSPDAFEQTKAKIDSFKAGYGTILYFTDTTIVHQLENDYPSYAANFANWAEQGLGGAQQAVWTALAEQGIGASLQHYNPLIDDAIHQTFNLPADWQLRAEMPFGSIETPAGEKTHLDDEEMFKLIK
NODE_13_length_52065_cov_947.763_ID_9499	fig|1358027.6.peg.181	peg	NODE_13_length_52065_cov_947.763_ID_9499_16331_16783	16331	16783	+	Transcriptional regulator, HxlR family		FIG00906075	ff	atggaacggcaacccaaaatgtataatactggagcagactacgctctagcaatcattggtggtaaatggaagtctgtcatcctctatctcttagctggtcatcctcgacgaacaagtgaactagttaagcaactaggtacctcgtataaagtcttgagtgaccaacttcgtgaaatgtcagatgccggcctcgttatccgtaaaagtttcaatacaatccctccccacgttgaatatcgcttaactcctgagggtgaaaatctttatgctgcccttcgttatttaaattactggggtgaaaacagagcaaaacaaactaatgacatcaaaatcatgtgtactgacgaaatgaagcaggtcggcgatgatggtttgtgtgtcatcactaaaaaacatctt…	MERQPKMYNTGADYALAIIGGKWKSVILYLLAGHPRRTSELVKQLGTSYKVLSDQLREMSDAGLVIRKSFNTIPPHVEYRLTPEGENLYAALRYLNYWGENRAKQTNDIKIMCTDEMKQVGDDGLCVITKKHLNHWRQEIVKSKDKDISI
NODE_13_length_52065_cov_947.763_ID_9499	fig|1358027.6.peg.182	peg	NODE_13_length_52065_cov_947.763_ID_9499_18089_16776	18089	16776	-	FIG00747106: hypothetical protein		FIG00747103	ff	atgaaaaaattagaaaagttgactggtgtctgtagtttattattaaatttaatgccttttttgctgtatatttctcttactaaagaacagtctgatatctttgttggtgccttacctttcgccattttttatgcttttcggcatacgattttattgttttgtcgtgatttagaatacgattatcaacgactggcctggattggtctttatagtggaattattggttactttttagggatgtttggtggatttcaaccaatcttctgggacttgtcaggtgtagggacaggaattgcttctcaactatttccaaccgcaataaatcagcggaaacgattaacgaaacaaggactattgcctaaacaggatcatcttaaaccactttttcaagttattata…	MKKLEKLTGVCSLLLNLMPFLLYISLTKEQSDIFVGALPFAIFYAFRHTILLFCRDLEYDYQRLAWIGLYSGIIGYFLGMFGGFQPIFWDLSGVGTGIASQLFPTAINQRKRLTKQGLLPKQDHLKPLFQVIIVLIGVGIIMWIKKPVISFALMLIITFGAMGSIWETPHAIRPLPVRLHWANYLLALILLGAMLLLRLGRSLGFGKPLEWGTALLLIFLITMILTLLVNHRRLLHYPNHLRQRIMLYGACGQYWTLYSTVFIGILYGTKMYSWTIVAYLFAFVFGGLLVKQTHHLFHFKDCQINLVMLTIGIFLTFWLPTYFIGVFIIRSFAGAERKTAIDDYEKVTHNYSISSIVNYYYASIAGIISQLVMWGSLFIFAGPTGMNRIFGAFSVGKTS…
NODE_13_length_52065_cov_947.763_ID_9499	fig|1358027.6.peg.183	peg	NODE_13_length_52065_cov_947.763_ID_9499_19275_18100	19275	18100	-	Permeases of the major facilitator superfamily		FIG00613966	ff	atggcgaaggaaaaatcgatttttacgaaagatgttgtgctcgtaatggcagcctcattcttttttatgtttagtaatatgtactgtaacccattgattaacggttatgctcaggatttgggggcatcaagtgcttttgcgggaataatcgtcggaatgatgagcattgtttcaatgtttttgcgaccaattgctggtaatctgactgatcgtttttcgaaatattcattagctttttggggtggaatattgtgctttattggggttgcaggttatgtgttaacgcctaatagcactttcctgttaatatgtcgtttggttaatggcttaggatttgtgttatgtacggtttgtatgacaacatggctatcatatttggttccctttaatcatgttggc…	MAKEKSIFTKDVVLVMAASFFFMFSNMYCNPLINGYAQDLGASSAFAGIIVGMMSIVSMFLRPIAGNLTDRFSKYSLAFWGGILCFIGVAGYVLTPNSTFLLICRLVNGLGFVLCTVCMTTWLSYLVPFNHVGEAMSFYGLMNALAMACAPAVSINLYKVIGYRAAMVISALSALLVVVTIQFVSNRAQPVAHSVKQSGLHIKIIQRDAIPVALLTALFAIPYFATQADIVEYAEQRHLSIAVGAYFLIYAVVLLLSRLFLRTQFDTVRFEPWLILSTVATIFYLIMLSIMKNNIEMALAAAGMAFGYGIIYSVCQSTAMMLAPDNERGLASSTFFLGLDIGMTLGPIIGGIIDSMLPVKYFYPVMLFIIPLVIIIFLVNRKKLNSAIDQH
NODE_13_length_52065_cov_947.763_ID_9499	fig|1358027.6.peg.184	peg	NODE_13_length_52065_cov_947.763_ID_9499_20747_19425	20747	19425	-	Aminopeptidase C (EC 3.4.22.40)		FIG00001732	idu(1);Protein_degradation	gtgactgaagaacacgatttaacctcaaaaatggttgaaaaattaaagaaagaatttcattcacgtaaagatgcagaaattattgcccgggcaatacaaaaaaatgggattaaagctgcgagtgaagatccaacggcaagcgaacgtcttcatcgagcattttcttatgaaattaagacggggaagccaaccaaccagcgtcatagtggacgttgctggtcttttgcagcattaaatacattacgtcataagtttgcaacaaaatataagttcaaggactttgaattgtcacaaaattatctgtttttctgggatcgaattgaacgggcaaatatgtttttccagaagattattgcaactgctgataagcctttgcatgatcgaaccgttgatttctac…	MTEEHDLTSKMVEKLKKEFHSRKDAEIIARAIQKNGIKAASEDPTASERLHRAFSYEIKTGKPTNQRHSGRCWSFAALNTLRHKFATKYKFKDFELSQNYLFFWDRIERANMFFQKIIATADKPLHDRTVDFYLSFALNDGGQWANAASIIEKYGVVPEYVMPDTHNTKDTSDVAEVFDSLMRKDAIELRAMVQTNASATELQEAQERMMGDVYKIAAYSFGEPPAKFDLEYRDDDKKFHQVLGLTPLKFYHEYFDTNLSDYVVVTNAPDHEMDRSYLMPAQDSVVDGLPIKFVNVPFAELQEGAIKQLQAGETVWVGNDVLQQMDRKRGLMDAKLYHREELLDVDFVMDKKHRLETKQAVVSHAMTLTGFDMVNDQPTRWKIENSWGKDNGDNGYFVM…
NODE_13_length_52065_cov_947.763_ID_9499	fig|1358027.6.peg.185	peg	NODE_13_length_52065_cov_947.763_ID_9499_20966_21607	20966	21607	+	contains predicted nucleoside-diphosphate-sugar epimerase domain		FIG00750522	ff	atgaagaaagtatttgttgtcggtggttcaggccgtgttgctactgacttaattaaagatttagttgctactggtaatgaagttacagctggtgctcgccatccggaaaaagttattaaattaaaccacgttactgctgttgaattgaacctacatgatagtgttgaaaaaatcgctgaattaatgaaaggcatggatgcagtttactttgttgccggatcacgtggcaaagatttactgcaaactgatgcgatgggagcagttaaaacaatgcaagctgccgaaaaagacggcattaaacgttacattatgttaagctctctctatgctttacaacccgaaatgtggtcaaaagttccatcattagcttcaattatggactacaatattgccaagttt…	MKKVFVVGGSGRVATDLIKDLVATGNEVTAGARHPEKVIKLNHVTAVELNLHDSVEKIAELMKGMDAVYFVAGSRGKDLLQTDAMGAVKTMQAAEKDGIKRYIMLSSLYALQPEMWSKVPSLASIMDYNIAKFFADNYLISNTNLDYTILQPATLTEEPGTGKIQIGEGSATSNPIPDVAQTLADILQHDNTIGHVIMMRSGDTPIEEALDQI
NODE_13_length_52065_cov_947.763_ID_9499	fig|1358027.6.peg.186	peg	NODE_13_length_52065_cov_947.763_ID_9499_21753_24284	21753	24284	+	Lysyl aminopeptidase (EC 3.4.11.15)		FIG01313294	ff	atggcaaaactcgaacgcttttataatactttccaacctgaccattatgatgtttttatcgatattaatcgagcaaagaaaaccattaatggaaaaacaactatcactggtaacgcgactgatcctcaaattgcaattaatcaaaagaatttgcaggtcaccagcgttcaagcagacggtcaagaattagactttaagattgataatgatgccgaggcagttcggattacccttccgcaaactggtaaagtaacttttactgtaacttataatactaagttaactgattcgatgatgggaatttatccatcatactatgaggttgatggggagaaaaagcaaattatcgggactcaatttgaaacaacttttgctcggcaagcttttccctgtgtcgat…	MAKLERFYNTFQPDHYDVFIDINRAKKTINGKTTITGNATDPQIAINQKNLQVTSVQADGQELDFKIDNDAEAVRITLPQTGKVTFTVTYNTKLTDSMMGIYPSYYEVDGEKKQIIGTQFETTFARQAFPCVDEPEAKATFSLAIKFDEHPGETIIANMPEDHVENGIHYFEPTVRMSTYLVAFAFGELQSKITETKGGVKVGVFATKAHQPKELDFALDIAKRAIEFYEDFYQTPYPLPHSWQLALPDFSAGAMENWGLVTYREAYLLLDPDNTSLEMKQLVATVITHELAHQWFGDLVTMKWWDDLWLNESFANMMEYVAVDALQPDWHIWELFQTSEAPMALQRDATDGVQSVHVDVNNPAEIDALFDGAIVYAKGSRMLVMVRALLGDKALREGL…
NODE_13_length_52065_cov_947.763_ID_9499	fig|1358027.6.peg.187	peg	NODE_13_length_52065_cov_947.763_ID_9499_24797_24345	24797	24345	-	Rrf2 family transcriptional regulator, group III		FIG00001194	idu(1);Rrf2_family_transcriptional_regulators	atgaaatattcatataaactaagtgatgctgttcacttattaagttatttgcacatttatcaggatggtgacttatctagtaaagcgattgctgatagtattgagtcgaatccgagtgttgttcgtcaattaatgtcagatttgaggactgctggtttgatcgtaactagaaagggggctgctgaaccgcgattagctaaaaagccacgagagattaacctgtttgatatctaccaggcaataaatatggaccatgatttacttcatgttgatcccaaaactaatttgaagtgtattgttggtggaaatattcaggcgtcattagaaaagtattatgatcagattcaagcagcagcttttaatgagatgaagcaaatttcattagcagatgtaatcgac…	MKYSYKLSDAVHLLSYLHIYQDGDLSSKAIADSIESNPSVVRQLMSDLRTAGLIVTRKGAAEPRLAKKPREINLFDIYQAINMDHDLLHVDPKTNLKCIVGGNIQASLEKYYDQIQAAAFNEMKQISLADVIDDILQRQSTKLDLLKKQI
NODE_13_length_52065_cov_947.763_ID_9499	fig|1358027.6.peg.188	peg	NODE_13_length_52065_cov_947.763_ID_9499_25129_25689	25129	25689	+	Substrate-specific component FolT of folate ECF transporter		FIG00051957	isu;ECF_class_transporters isu;Folate_Biosynthesis	atgtctacgttatcatttgccggaccgcgttttactacaaagaatttaactttagctgctatgttggtcgcactgcaggtaatcttaaataagctttcaattggagatccagcggttttaaaatttagttttggttttattgccaccgcacttattggctactgtcttggaccatggattggtggctggtcaatggtcgtatctgatatcataagtaatactattttaaattcaggaagcttattctttcctggctttaccctctcagcatttatcgctggtgtaattgcaggaatgttcctataccaacaacggataagctggcaacgaattttaatatatgagtttttccaaattcttcttactaatgttatcggcacaactttatggctttacctt…	MSTLSFAGPRFTTKNLTLAAMLVALQVILNKLSIGDPAVLKFSFGFIATALIGYCLGPWIGGWSMVVSDIISNTILNSGSLFFPGFTLSAFIAGVIAGMFLYQQRISWQRILIYEFFQILLTNVIGTTLWLYLMSLSSSSTGHTFMALLSIRLPKELIMWPIETLLVLVILRQLSRLNLIAKKSEK
NODE_13_length_52065_cov_947.763_ID_9499	fig|1358027.6.peg.189	peg	NODE_13_length_52065_cov_947.763_ID_9499_26067_27077	26067	27077	+	Aspartate--ammonia ligase (EC 6.3.1.1)		FIG00001406	isu;Glutamine,_Glutamate,_Aspartate_and_Asparagine_Biosynthesis	atggacttaactattccaaaggattacgatccacgtctttcaattagagaaactgaagctgctattcgttatattcgtgaaactttccaagacgaatttggtaaagagttaaaccttcaacggatgtctgcaccaatgtttgttgaaaagagtactggattaaacgataacttaaacggtgttgaacaaccagtatcgtttgaaatgaaggacatgccaagcgaaactgttgaaattgtccattctctcgctaagtggaaacgtcttgctcttaagcggtacggttttgggatacatgaaggtctctacaccaacatgaacgccattcgtaaggaagaagacctcgataacttccactcaatttatgttgaccagtgggactgggaaaagattattagc…	MDLTIPKDYDPRLSIRETEAAIRYIRETFQDEFGKELNLQRMSAPMFVEKSTGLNDNLNGVEQPVSFEMKDMPSETVEIVHSLAKWKRLALKRYGFGIHEGLYTNMNAIRKEEDLDNFHSIYVDQWDWEKIISKDERTEETLKDTVRDIFKVIKHMEHEVWYKFPQAVYHLPDEIHFVTTQELEDRWPDLTPLEREDKIAKELGAVFVMKIGDKLQRSGKPHDGRAPDYDDWSLNGDIIFWYEPLQRRIEISSMGIRVSPESMKYQLEQADATDREKLPFHKMLLNGELPYTIGGGIGQSRLCMLLLGKAHIGEVQASIWPEDMVKKCEENHIQIL
NODE_13_length_52065_cov_947.763_ID_9499	fig|1358027.6.peg.190	peg	NODE_13_length_52065_cov_947.763_ID_9499_27097_28395	27097	28395	+	Asparaginyl-tRNA synthetase (EC 6.1.1.22)		FIG00000636	isu;tRNA_aminoacylation,_Asp_and_Asn	gtggaaactattacaattagtgaagcaccaaagcatgttggggaaacagttaaaatcggtgtttggttaactgataagcgttcaagcggtaagattgcattcttgcaactccgtgacggaactggatttttccaaggaatcatccgtaaaaatgatgtttctgaagaaaaatttgattctgctaaacacgatttacaccaagaaaccagtttttgggtaaccggtgaaatcgctgaagacaagcgttcaaagtttggttatgaaattcacatcaaagactttgacattgttggcgaaagtgaagattacccgatcggtaacaaggaacatggaattgatttcttgcttgataaccgtcatttatggttacgttctcgcaagccgtgggcattaatgcgg…	METITISEAPKHVGETVKIGVWLTDKRSSGKIAFLQLRDGTGFFQGIIRKNDVSEEKFDSAKHDLHQETSFWVTGEIAEDKRSKFGYEIHIKDFDIVGESEDYPIGNKEHGIDFLLDNRHLWLRSRKPWALMRIRSRVKLATMEFFEKHGFTQFDAPELTGSAPEGTTELFETDYFDRSAFLSQSGQLYAEAGAMALGRVYTMGPTFRAEKSKTRRHLMEFWMIEPEMAWMHQDESLKIQEQYIAYLVQDLIDHCARELEIVGRSVESLKPFTELPYPRITYKEAIEMLQKGGFDVEYGADFGSPEETYLADQFQKPVFILNYPKEIKAFYMPEDPEDSRQVICADLLAPEGYGEIIGGSERSYDYEYITNKLEENGLSKEDYGWYDDLRKYGSIPHSG…
NODE_13_length_52065_cov_947.763_ID_9499	fig|1358027.6.peg.191	peg	NODE_13_length_52065_cov_947.763_ID_9499_29271_28579	29271	28579	-	FIG00746228: hypothetical protein		FIG00746227	ff	atgtacaatatatttcagccaatccttagtgttgatcaagcgatgaatgctgaaattgacacttatgaaatgcttattcgaaataataatggcgaatttccaggaattaatttcttgcacagtctcacaacacaagagggtaacgatgcatggattaaggcaagccgtaaatcattaaaaaatgctttaaacgagcaacaaaatcgcaaaatatatattaatttagaaccatgtcaaatgaaatttgaaagtatttggcaatttttagaagagattcgcgaagcatatcacgatcacgtggccattgagattacggaacgccgcgaaacgattcatagtcttgattacttagatagagaaatccaacggcttaaggaaatgggctttgaattggcgatt…	MYNIFQPILSVDQAMNAEIDTYEMLIRNNNGEFPGINFLHSLTTQEGNDAWIKASRKSLKNALNEQQNRKIYINLEPCQMKFESIWQFLEEIREAYHDHVAIEITERRETIHSLDYLDREIQRLKEMGFELAIDDVCAGSNSYAFIKRQLKVVSRIKLSLLLFKNEDYELMISFVDAWLAFAKKHHLTFVIEGISNRQLAKKFAGNPVILQQGFYWGKGTAHFNSKEKVN
NODE_13_length_52065_cov_947.763_ID_9499	fig|1358027.6.peg.192	peg	NODE_13_length_52065_cov_947.763_ID_9499_30396_29287	30396	29287	-	diguanylate cyclase		FIG01963395	ff	atgattattagtcaaatttattttgaacggtattgggtttcgtataagaattcacggttaactagttgggggctaggagccgttattataataacttactttattcaagaattttgtttgtttcagttgtctttgtttaatattgggcaagttgttttcatgcaggttgtttctgtcacaatgctttttcgcgataaagtatataaaatttggtgggtattattagctctaaccccgttatttgtgaatgtcgtggaatacttaatggggattttaccgctaaaggactggtggtattggatcattgaatcgattgtttttacgacaatttgtttgattttaacgcggtggcacagaatttcaaaacgaatcagttatttttatgccattgcaatgttg…	MIISQIYFERYWVSYKNSRLTSWGLGAVIIITYFIQEFCLFQLSLFNIGQVVFMQVVSVTMLFRDKVYKIWWVLLALTPLFVNVVEYLMGILPLKDWWYWIIESIVFTTICLILTRWHRISKRISYFYAIAMLGIVELISLGITHSFSPVSIAAATLGLFVIAMFEEQHFYSEKKNEQKIKLLEKESERDDLTGLLNYRALSQEINRLANNSEIHNIVIGALDIDHFKKINDTYGHFVGNEVLNYFSTVFREQIHSAFPKHGYVYRFGGEEFTIVVSNHSLEEVYQLLQSIEKFFNNKSIVTKEGMKLTISFSCSLTDRLNDELLDTTLKRADKMLYGVKNNGRGWIVTDQHHQRPRKTSSERKINNNY
NODE_13_length_52065_cov_947.763_ID_9499	fig|1358027.6.peg.193	peg	NODE_13_length_52065_cov_947.763_ID_9499_30626_31123	30626	31123	+	unknown				atgaaaaataattaccatgatatgtattttgagcaccaccactggctcttaaaaattcgacaaacactaattatgctccttagctggtgcattttacttatccccattattatcactacttcaacctatgtggcttaccggacgaatggtcatcgcgggcattttttctgggattatgctgaaggatttcgtgaacttaattttttagtaatcattttgctatttgctttaggaatgattggggtattctgcattacaatgggatatatccaagctcaaaggactcgtggactaactacaaaatggcccatgttcgacattaacaaaagttatttacaacgccaacgagctgaatcattcatgactaagcagtttggtgattttgagatgcgaataaat…	MKNNYHDMYFEHHHWLLKIRQTLIMLLSWCILLIPIIITTSTYVAYRTNGHRGHFFWDYAEGFRELNFLVIILLFALGMIGVFCITMGYIQAQRTRGLTTKWPMFDINKSYLQRQRAESFMTKQFGDFEMRINTRNFVVKPEQNLAKNKLRDIINKPIGDDKDGF
NODE_13_length_52065_cov_947.763_ID_9499	fig|1358027.6.peg.194	peg	NODE_13_length_52065_cov_947.763_ID_9499_31113_32444	31113	32444	+	glycosyl transferase		FIG01963397	ff	atggtttctaacattttctatgaagcatttcaaactaactccccatggatgatctctcttataataatcaatttaattttatgtatatatcctattttaggagcgatgttctggttctttggtgcaatatcatatgttctctttcgccaaaaagaagaattaccaccaaaagctgaaattaccaccgaaccttttatcacgattatgattccagctcataatgaagaaatagtaataaaaagcactttagagtatttattaacccaattgaattaccataattatgaagtgctggtaatggatgacggaagcgatgatcgcacccctgagattcttcgctcaatgcaagcaaaatattctcgcctcagagttattagaatcgaacaaaatcaaggaaag…	MVSNIFYEAFQTNSPWMISLIIINLILCIYPILGAMFWFFGAISYVLFRQKEELPPKAEITTEPFITIMIPAHNEEIVIKSTLEYLLTQLNYHNYEVLVMDDGSDDRTPEILRSMQAKYSRLRVIRIEQNQGKAHAFNIGLFFAKGEYILSNDADTIPETDALIKYMQYFTSTNGINYAAITANMDVYNRSSLWGKSQTVEFSSIVGIIKRSQTAINNTMYAYSGANTMYRRDFLINVGGFRQDRATEDISIAWDHTFINATPKFAPDIVFHMNVPETFHDLYRQRKRWAQGGSEVWLSNFLKVFRHPWQYRFVIPMLTDTTLSIIWSFFFWITSIIFIITMLSSAITGNYERVWHGIVMSIIFINFQLIAGLFQVLAALILDFNGSKLRYLMFSPLYL…
NODE_13_length_52065_cov_947.763_ID_9499	fig|1358027.6.peg.195	peg	NODE_13_length_52065_cov_947.763_ID_9499_32431_33228	32431	33228	+	conserved hypothetical protein		FIG00629156	ff	atggcaagttttgaaaattttctttggtggatatttattatctttaccctaatttgtggtggcttttgcattgaggctcactatcgatataaaaataaaaatggtattgataatgaacacaaattttcaaataaatataaatattttggccaacccgtttatgacaaacaaaataaaattcatggttatgaacttttattacgggaatacgatcagcacactaataaatggcaattaccacggaatgttgtggactttcccctcagtaaaattgtttctacaattcaagaaatcaatccacaattaaaagatatcgcaaacttatcgttaaatatgaccgtcagccaaattactgattttcgtgctgagtatttctttacttgggtcttaggaacgacc…	MASFENFLWWIFIIFTLICGGFCIEAHYRYKNKNGIDNEHKFSNKYKYFGQPVYDKQNKIHGYELLLREYDQHTNKWQLPRNVVDFPLSKIVSTIQEINPQLKDIANLSLNMTVSQITDFRAEYFFTWVLGTTNIKQLVIELDANDIKHANIFKRKEILQILRKLKQLQIKVTIENVDSSKMTYNLLQRYLPYITYLKFNIHSFNKSANHWIDITLAQWQRRIAIFNIEMIVGKIEDANQVALVNQLNIPFRQGYAYGHPKNFKK
NODE_13_length_52065_cov_947.763_ID_9499	fig|1358027.6.peg.196	peg	NODE_13_length_52065_cov_947.763_ID_9499_33976_33305	33976	33305	-	contains glutamine amidotransferase class-I domain		FIG00750602	ff	atgagaatcaatgttttgcaacatacgccaaatgaaggaccaggaacaattcaagaatggtcacaggatcgcggacacgagatgtatatttatcatccttatcagtttggtaacttaccgactgctgacgagactgatatgttgattattcttggcggtcccatgagccctaatgacgacttaacgtggatcaagcaagagcgagttttaattcagcgactattggatgctcataagccaatttttggcgcgtgttatggggctcaacagatcgctaagacactcggttatgccgtaaagaaggcaccacataaagaagttggttgggcgccggtgtatctaaaaagcgatcttatttccgatattcccccaaaattaactgctctgcattggcacgaa…	MRINVLQHTPNEGPGTIQEWSQDRGHEMYIYHPYQFGNLPTADETDMLIILGGPMSPNDDLTWIKQERVLIQRLLDAHKPIFGACYGAQQIAKTLGYAVKKAPHKEVGWAPVYLKSDLISDIPPKLTALHWHEEMFEVPAQADLLFSSDLVKNQGFVMNGNVIGLQFHFEPTADNVREIAVNDDQYPLDHNDLHQTGREIIQHGVPAENKRVMYRLLDFIANS
NODE_13_length_52065_cov_947.763_ID_9499	fig|1358027.6.peg.197	peg	NODE_13_length_52065_cov_947.763_ID_9499_34440_34078	34440	34078	-	FIG00751838: hypothetical protein		FIG00751837	ff	gtgcaattaattattactgatgctgctagcaagtggttccaacaaaaatttaacctcgctagtggaaatggagtaaaattttatggtaaaacaattcaaccacacaatgttaaacatggtcctaagcaagggtataaacctgaatcgacgctcgatgaggcaacaatcgtcataaaaaaagatggtattaattaccatgttaactttgcggatgcttggttcttctcagggctagttgttactgttgattatcagcaagagacagaagagccagtttttatttttaggcgtgaagataacggtggagcagatgttgatgctgcaactggggcatcacgaaagtatgaagaatattgggaataa	MQLIITDAASKWFQQKFNLASGNGVKFYGKTIQPHNVKHGPKQGYKPESTLDEATIVIKKDGINYHVNFADAWFFSGLVVTVDYQQETEEPVFIFRREDNGGADVDAATGASRKYEEYWE
NODE_13_length_52065_cov_947.763_ID_9499	fig|1358027.6.peg.198	peg	NODE_13_length_52065_cov_947.763_ID_9499_34701_35552	34701	35552	+	Oxidoreductase		FIG01964097	ff	atgaaatatgctgtaactgccgctactggtaacttaggacaagctgctgttaaagaattaaacaagttagctggtgcagaaaatgttattgttattgcccggaacactgacaaggctgctaagctctttcctaataatgaagttcgtcacggagattacgaagataagtcatcaatgatcaatacttttaatggaattgatcgcgttctctttatttcatctcaaccgggtggtaaggttgatcgtgctactgctcatgctaatgtagttgatgcattaaaggaaaacaatattaaatttgttgcctatactagttttcccgacgcacaaaattctactgctgcccttgcaactgaccaccgccttacagaaaatgcaattaaagaagcaggcattgat…	MKYAVTAATGNLGQAAVKELNKLAGAENVIVIARNTDKAAKLFPNNEVRHGDYEDKSSMINTFNGIDRVLFISSQPGGKVDRATAHANVVDALKENNIKFVAYTSFPDAQNSTAALATDHRLTENAIKEAGIDHSFLRNNWYLENEIGFLQSGAASRDALYWANNKAGWALERDYAEGAAKVITSEAPREVYEFTGKTRTYDELGKALQEATGNDFAIKQISHDDYVKSLEEAGLDTPTAELFASFQDPINSGNLNKESNDLEEVLGHPVTPLVDAIKEVLTR
NODE_13_length_52065_cov_947.763_ID_9499	fig|1358027.6.peg.199	peg	NODE_13_length_52065_cov_947.763_ID_9499_36514_36308	36514	36308	-	hypothetical protein				atgattaaccataccaataatctaaacgttttgaatcaaattatcaacgaaaccactaatcgtattcataattttactaatttaggacatgatttcacacgtaatcgtaagttgcctgctaaaacaatcattaaaacgatcctgaatatgtggaacaacagccttaatgctgaattatttgataccttccctgatcttaatgactaa	MINHTNNLNVLNQIINETTNRIHNFTNLGHDFTRNRKLPAKTIIKTILNMWNNSLNAELFDTFPDLND
NODE_13_length_52065_cov_947.763_ID_9499	fig|1358027.6.peg.200	peg	NODE_13_length_52065_cov_947.763_ID_9499_37350_36706	37350	36706	-	Flavin reductase (EC 1.5.1.30)		FIG00138908	isu;Heme,_hemin_uptake_and_utilization_systems_in_GramNegatives	atgaaactatttattcttggagcaactggacgaacgggacaggaattagttcggcaagcgctatcagatggacatgaagtggtagcatatgtgcgttctcctgaaaaattaaattcacaagaaaaattaacgataattcaaggaacacttgaggagacaacaaagcttcagcaggcaatgatgtcttgcgatgcagtattagttgccctgggaaatccaattaaggatagttcagctgatttatttgctagttttatgccgcaattaattaagataatgagactagctgctgtatcacggattattgttttatcaagtttgggaactggtgaaactatcagaaatgtaacttatccatataaaatcggggttcaaacatttttgaaggggaatcaggct…	MKLFILGATGRTGQELVRQALSDGHEVVAYVRSPEKLNSQEKLTIIQGTLEETTKLQQAMMSCDAVLVALGNPIKDSSADLFASFMPQLIKIMRLAAVSRIIVLSSLGTGETIRNVTYPYKIGVQTFLKGNQADHEKGERHLIASNLNWTLVYPGPLFDGPKTEHPLVRNAASGYKMPGAPRTNRADVAAVMLSQLNREESYQQKLLMCSKQKK
NODE_13_length_52065_cov_947.763_ID_9499	fig|1358027.6.peg.201	peg	NODE_13_length_52065_cov_947.763_ID_9499_38492_37350	38492	37350	-	FIG00750690: hypothetical protein		FIG01386025	ff	atgttaaaactattaaaaaataaatttttatggttgccaattatagtagctttatttattggagcttacttttcaattactgcaataccttcaactcatgttaaagttaacgatttgccaatcgctattgtaaatgaagatagcggagcaactggagaaaatttgacgaaacaaataacagaaacaactagttcttcaaactcttcagcaatgagtattaaatggacagtgtttgactctgaaaaaaagctattgaaagatatgaatcgggaaaaatattatggggcaattgttatccctaaagatttttcagaaaagctccaaagcttaacaacacctaatgcacaaaaagcagaattaaagattattattaatcaggggatgggaacagctgttaca…	MLKLLKNKFLWLPIIVALFIGAYFSITAIPSTHVKVNDLPIAIVNEDSGATGENLTKQITETTSSSNSSAMSIKWTVFDSEKKLLKDMNREKYYGAIVIPKDFSEKLQSLTTPNAQKAELKIIINQGMGTAVTTQVNTALTQMTTQLNNKLSTNLLQNVANRSTSIPSTMALNLSNPLTIKKEKVNKTGDLANGGAHFFQSVWLGSLGTSMLLGFAFSKIRFKSLKEKFSALFVQLIAAGISALVIGYGVPALQSWILDVNIPNFTELGLFMSLCAFAFIIFINGVESWVGIISIPVFMLLLFFAAPLLTAVPESLNGFYSTLADWLPMSYMYRGVKSIMYFNHGPANSVVMGLIYTIITGLILIITAQFKKDNKKEGSN
NODE_13_length_52065_cov_947.763_ID_9499	fig|1358027.6.peg.202	peg	NODE_13_length_52065_cov_947.763_ID_9499_38585_39163	38585	39163	+	TetR family regulatory protein of MDR cluster		FIG00004504	idu(1);Multidrug_Resistance,_2-protein_version_Found_in_Gram-positive_bacteria	atgaaaaaatctaaaactgagaaaaaaattcaagatgccttactattacttttaaaaacggaaagtattaaccacatcaccatgagccagattgctcaaaaagctaatcttaatcgtgtcactctctatcgacactacaacgataaatgggacattttagagaatatagaacaagaatttcttcataagttagacactccgcatgcaaaaatgatcactaatcttcagctaactactcagtctttacatcctcatcctaatttaagagcactaacaagcttctttaaggtctttcaagataattttcctcttttgcaagttcttatgggcccaaatgccaacttaggctttactaataaattaatgacttatttaatcaacttagaagaaaaatcacat…	MKKSKTEKKIQDALLLLLKTESINHITMSQIAQKANLNRVTLYRHYNDKWDILENIEQEFLHKLDTPHAKMITNLQLTTQSLHPHPNLRALTSFFKVFQDNFPLLQVLMGPNANLGFTNKLMTYLINLEEKSHPYIPVSIQKLNPDMFSYYSISSLIGIIQFWQKNQNYSPSQMAEFFFKIRIGAIKEFQNK
NODE_13_length_52065_cov_947.763_ID_9499	fig|1358027.6.peg.203	peg	NODE_13_length_52065_cov_947.763_ID_9499_40141_39263	40141	39263	-	oxidoreductase, aldo/keto reductase family		FIG01327425	ff	atgataaatgtaccaacagtaaaattaaataacggagtagaaatgccaacccttggatttggagtattccaagttccagacttaagccaagctgaacaagcagttaccgatgctcttgaagtcggttatcgtttaattgatactgctgctgcttaccaaaacgaagaagcagttggaaaggcaattaagaatagtagtgtaaaccgtgaagatgtctttgtaacttctaagttatgggtgtcggattttaactataagcgggctaaagcggggattgacgcttcactgcaaaaacttggccttgattacatggatctttaccttctccaccaaccatatggcgatacaatgggtgcttggcgagcattgcaagaagcacagaaagaaggtaagattcgc…	MINVPTVKLNNGVEMPTLGFGVFQVPDLSQAEQAVTDALEVGYRLIDTAAAYQNEEAVGKAIKNSSVNREDVFVTSKLWVSDFNYKRAKAGIDASLQKLGLDYMDLYLLHQPYGDTMGAWRALQEAQKEGKIRAIGVSNFYADQLKDLELTMPVKPAVNQIEVNLWYQQDQEVKFAQSEDIRVEAWAPFAEGKHDIFTNETIAEIAAKHDKSNGQVILRWLLQRGITVIPKSVHKNRMKENIDVFDFELSNDDMKKMASLNKNESQFFDHRDPVTIEQIFGSSLKMVQNDEK
NODE_13_length_52065_cov_947.763_ID_9499	fig|1358027.6.peg.204	peg	NODE_13_length_52065_cov_947.763_ID_9499_40262_41134	40262	41134	+	Aromatic hydrocarbon utilization transcriptional regulator CatR (LysR family)		FIG00006874	isu;DNA-binding_regulatory_proteins,_strays	atgatcgacaattacttgcttgaagaattagtgacctttgccagtgaaaaaacacttgctaaaaccgctgaaaaacttaacgttacccaaccgaccgttacccgggggatgcaaaaattagaagacgagcttggaattcaattatttgaccgccaacccaaccgcatcgtccttactgataccggaaaattagctgctgaaaaagctactgaagttctcgccgtcaaccgcaactttgttcaacagcttcaaaattatgctgctcgacaatcagtaattaaaattgcatcaattgctccaggcccattaattctgcttcgcgtaaaaagtgcagctttctctacacaaattttgattgacgagaagtttattacgcctgaccaaatcaccacttcactt…	MIDNYLLEELVTFASEKTLAKTAEKLNVTQPTVTRGMQKLEDELGIQLFDRQPNRIVLTDTGKLAAEKATEVLAVNRNFVQQLQNYAARQSVIKIASIAPGPLILLRVKSAAFSTQILIDEKFITPDQITTSLLNNENSIIISDQEIQTDQIESRYLGTENLYVNLDKFMYLANSQQVSFKDLAGLSFVVLNDIGPWKEIIQKYIPNAKFLYQEEWAALTEITKYSSFPYFSTNITTANPQQRTSNDDRVRLLITDEAATMTFYANYLKKQRKSLTPLLNEINQNWPNLS
NODE_13_length_52065_cov_947.763_ID_9499	fig|1358027.6.peg.205	peg	NODE_13_length_52065_cov_947.763_ID_9499_41211_42200	41211	42200	+	L-asparaginase I, cytoplasmic (EC 3.5.1.1)		FIG01274668	isu;Glutamine,_Glutamate,_Aspartate_and_Asparagine_Biosynthesis	atgacgaaaaaattattactcctttcaacaggtggaactattgcctcggttgtctctgatgaaggactagctccaggcgaatctggtgaagaattaatcaaaatgcttggccggctggaatatgacattactgttcgtgatattctcgaattagattcatctaacatccagccagaagaatggaaaattattgccgaagcgatctatgaccatcgtaatgaatatgatgggatagtcgtttcacatgggacagatacgatggcttatactgcttcgatgctgactttcatgcttcaacatattaatattcctgttgtgctaactggaagccaagttcctatgaatgtgattcttagtgatgcccctgataacttacgacttgcctttgcagccgctgct…	MTKKLLLLSTGGTIASVVSDEGLAPGESGEELIKMLGRLEYDITVRDILELDSSNIQPEEWKIIAEAIYDHRNEYDGIVVSHGTDTMAYTASMLTFMLQHINIPVVLTGSQVPMNVILSDAPDNLRLAFAAAANCEPGVYIAFNRKVMRGCRSVKVRTTAFDAFESVNVPPVGEVTSDGFSIKDHQHPQPGKSQLNTKIDTHVSLVKLFPGFDPALLHAMAKNGCHGIVIEAYGLGGMTSIRRNMVAAVGELIQNGIPIITSSQCLYERSDLTKYEVGRLALLEGAISARDMTSESAITKLMWGLGQGMDVKEIADFFNTDVAGEVTLD
NODE_13_length_52065_cov_947.763_ID_9499	fig|1358027.6.peg.206	peg	NODE_13_length_52065_cov_947.763_ID_9499_43398_42397	43398	42397	-	secreted protein-like		FIG00747828	ff	gtgcgctcaaataagttaaccaaaatcattattacttcgactcttgcactatctttattagcagtgccagttagccaggccacagttttggcggctgaaacaactagtgaaagtacgagtagcagttcaactacccagactcatacgttaaataaatcatatgttgtatatggagcaggggctgccgagaagaatgaattaaataatgtactagcagtcgatgataactttacaacgttaaccgctactgccagtgattatcagaagtatatcaatccgaatggttcgacaactaatgctgccatggttagttcggtagcaattgtccccaccgatccaggttcagggattaaagttaatgtaaaaaagtttaatggtgaggataatattactaaagta…	MRSNKLTKIIITSTLALSLLAVPVSQATVLAAETTSESTSSSSTTQTHTLNKSYVVYGAGAAEKNELNNVLAVDDNFTTLTATASDYQKYINPNGSTTNAAMVSSVAIVPTDPGSGIKVNVKKFNGEDNITKVTAQQYAMVAQMAGVTDVTITVSANRAVSGESALTGVYKAIAADGVSLNEQNTQSANQMLTATNGAIEANKDDSKYPGKLMAAVGDTTKEINQQKKQGTTPTQNQIQVIFNQKLEKRNIYNETKNHEQPIINALVQFNNAPISSSKDYSSHVTDTINNVKNSSGDMMNKAKKFLNSQDGQAVKQQAQSWWTQFVNWIRSWF
NODE_13_length_52065_cov_947.763_ID_9499	fig|1358027.6.peg.207	peg	NODE_13_length_52065_cov_947.763_ID_9499_44749_43556	44749	43556	-	Transcriptional regulator, GntR family domain		FIG01306665	ff	atgaccaagtttaatttttccaaacgcgtgccagcagatggaacagatgcagtcggtgtaatcttaaaagcagcggcggatccaaagattatttcttttgctggaggattgccggcgcctgagcttttccctgtcaaagcgatgaaagaagctgttgaccaggtgtttgctgaacgtggtcaagaagtaatgcagtatggagccgctaaaggggtgacagccctccgtgaattggttctccaacgtgtcaaagaaaaagaaaacgtgaccgggcagctagacaatgtgttgatgacgacaggttcagaacaagctcttgacttagtcgggaaggcctttgttaatcctggtgataccgtactggtcgaacagccaacttatctttgtgctcttgatgtc…	MTKFNFSKRVPADGTDAVGVILKAAADPKIISFAGGLPAPELFPVKAMKEAVDQVFAERGQEVMQYGAAKGVTALRELVLQRVKEKENVTGQLDNVLMTTGSEQALDLVGKAFVNPGDTVLVEQPTYLCALDVFKSYGANFVGVEMDEAGMKMDALEEALKAHPEAKLVYTVPNFQNPTGRTMALKRREKLAELAAKYDVYVLEDNPYGEIRFKGQHVPAVKSFDKTGHVFYMGTFSKTLAPGFRLGWVVADEAVVNKLTVLKQSADLHTDNLAQYAVVEFLKHNDLDAHVKQISDLYGQRKALMTEGLEKYFPQGVKYTDPEGGMFLWVEVPGVEDTVELFKQCLEHNVAFVPGDPFYAGEPQPGAFRLNYSNAQEDQIKAGMKQLGEALQDEGEN
NODE_13_length_52065_cov_947.763_ID_9499	fig|1358027.6.peg.208	peg	NODE_13_length_52065_cov_947.763_ID_9499_45745_44795	45745	44795	-	L-lactate dehydrogenase (EC 1.1.1.27)		FIG00000812	idu(6);Fermentations:_Lactate idu(6);Fermentations:_Mixed_acid	atgacgagaaaagtagcagtagtcggaatgggtcacgttggggcaacggtagcgcactatttagttgctggtggctttgtcgatgacctcgcattatttgatactaatgaagctaaggtgcaagcggatgctttggacttacgagatgcaatggccaatttgccttaccatactaacctgactgttaatgatgaaagccaattgcgtgattgtgatgtggtcgtgtcagccctaggaaaatcaaagttggttgatacgccagatcatgatcgctttgctgaatttaagtttacgcggacccaagtgcccttggtagcgaagatgttagtagacaatggatttcacggtaagttagttgatgttactaacccttgtgatgtgattacctcaatgtaccaa…	MTRKVAVVGMGHVGATVAHYLVAGGFVDDLALFDTNEAKVQADALDLRDAMANLPYHTNLTVNDESQLRDCDVVVSALGKSKLVDTPDHDRFAEFKFTRTQVPLVAKMLVDNGFHGKLVDVTNPCDVITSMYQKLTGLPKEHVMGTGTLLDSARMRARVGEALKVDSRSVVGFNLGEHGNSQFTAWSTVRVLGKPVTELAKERGLKLSELEERARQGGYLVYQGKKYTNYGVATAAVRLTNALLNDARTEMPVSNYREEYGTYLSYPAVVGRDGVVEQLHLDLTPEEEAKLATSATYIKERLKKEEERANQLAQAE
NODE_13_length_52065_cov_947.763_ID_9499	fig|1358027.6.peg.209	peg	NODE_13_length_52065_cov_947.763_ID_9499_46608_45796	46608	45796	-	Hydratase/decarboxylase		FIG00745621	ff	atgactgcaaataaaaacgttaccttaaatgaagaacaagaagcttttgctcaagaacttttccaagcttaccaaagcaagaaaccactggtaatggatgaatgggcagaggtcgttagcgatgataatacagcttatgcccttcaagatcgtttcgttgaattaaagggactcccaactggtgggtataaagtttccttaactagtaagaaaactcaggacatgtttgattctgatagtccgctctatggacaacaagttgatgcccacttcttaccatcacctgccgttctctctctcaaagaacaaacgatggctccgttagtggaagttgaactcggcttccgtgctaaaactgacttgcacgccagtgactcgatggaagatttattacataag…	MTANKNVTLNEEQEAFAQELFQAYQSKKPLVMDEWAEVVSDDNTAYALQDRFVELKGLPTGGYKVSLTSKKTQDMFDSDSPLYGQQVDAHFLPSPAVLSLKEQTMAPLVEVELGFRAKTDLHASDSMEDLLHKTTVCGTLEVPDSRFADWFPDLNKFSVMSDCAVGGYVVYGQERPTDEVFKTVDDAANVNVTLYHDGKEVDSGASSEVLGNPLKSLQWLVRKLEEQGKTFRAGQLVSSGTFLLPPHLTAGKWEAKFDNGFGTVSVDVTD
NODE_13_length_52065_cov_947.763_ID_9499	fig|1358027.6.peg.210	peg	NODE_13_length_52065_cov_947.763_ID_9499_46859_47035	46859	47035	+	hypothetical protein				atggcaattaatcggcaagataatggctgctaccagtatgttctactattatttcggcatacaactcgcgagggatttgtcgcaactacctcctaccggtttccaccaaccaccggctctcttaattcagcagaattgacgattctcggtcaacgttttttaatttctcttaattga	MAINRQDNGCYQYVLLLFRHTTREGFVATTSYRFPPTTGSLNSAELTILGQRFLISLN
NODE_13_length_52065_cov_947.763_ID_9499	fig|1358027.6.peg.211	peg	NODE_13_length_52065_cov_947.763_ID_9499_48010_47144	48010	47144	-	cell surface hydrolase (putative)		FIG01363184	ff	atgaaaaagtattatcagttattattaggacttagtgccatttttgttggtttattaggaataagttcgcgcgttcgtgcggtgacccactatgtgcaatccgcgaccccgacgatttttgtgcatggctgggggagcggttctcatgctgaagaaaagatggccaatgcggcccgtgatgccggtgtaatcaagacaattgtgcgggcgaatgttgacaaaaaagggagggtaacttttaaccgcccaattcccgcaaatgccgttaatcctattgtggaagttaaccttgaagataataaattaagtgcatatcgagataattatacgcaaggttatcatcatggtggtgaatatgtaaaaaatgtagtattagctttagaaaaacaacaccattat…	MKKYYQLLLGLSAIFVGLLGISSRVRAVTHYVQSATPTIFVHGWGSGSHAEEKMANAARDAGVIKTIVRANVDKKGRVTFNRPIPANAVNPIVEVNLEDNKLSAYRDNYTQGYHHGGEYVKNVVLALEKQHHYKQINLVGHSMGNLEIINYINDNVNDKSLPQVAHLVAIAGHYNGLVGQSETQNAKINPKTGEPEKMDSAYRELLGLRQTFPKNTAVLNIYGDVGDGSHSDEDVPVNSAKSLKYLVSDRAKSYREVEIHGKNAQHSKLHNNSQVNRELIKFLWEESN
NODE_13_length_52065_cov_947.763_ID_9499	fig|1358027.6.peg.212	peg	NODE_13_length_52065_cov_947.763_ID_9499_48710_48180	48710	48180	-	COG0110: Acetyltransferase (isoleucine patch superfamily)		FIG01670688	ff	atgaaagagattcaaaaagaagaattggctgcaatcagggccacggctttaaaaaatcaagacttgcttcaacaattgaatagtcgaccagcatcacaaagagaaattcgccacgtccttaatgatgtaactggtcaaaaaatagatgactctgttgaaatttgcttaccgatccgtagtgattacggagctaacctgaaaattgggaaacaagtatttatcaacagtggtgcgatgtttactgatcttggcggaattgaattagaagataaagtgttagtcggacccaatgtcacaattatttcggtaaatcatcccctagatccagaaaagcgccatggggttgaattgaaggcagtccttattaaggaaaatgcatggcttggcgcaaacgctaca…	MKEIQKEELAAIRATALKNQDLLQQLNSRPASQREIRHVLNDVTGQKIDDSVEICLPIRSDYGANLKIGKQVFINSGAMFTDLGGIELEDKVLVGPNVTIISVNHPLDPEKRHGVELKAVLIKENAWLGANATILPGVTVGENAVVAAAAVVSKDVPANTVVAGVPAKVIKKIGGE
NODE_13_length_52065_cov_947.763_ID_9499	fig|1358027.6.peg.213	peg	NODE_13_length_52065_cov_947.763_ID_9499_49093_49266	49093	49266	+	fhu operon transcription regulator		FIG00744484	ff	gtggcctgtcttgccctaacttacgaaaatttgatcaatgttactgggaccaaccttgtctttcgtcctctaacccctactgttacagatcaaaataatctgatttggaataaaaaccgtcaattatctaacgttgcacaggttttcttgaactatttaaaggaagtgcaatga	MACLALTYENLINVTGTNLVFRPLTPTVTDQNNLIWNKNRQLSNVAQVFLNYLKEVQ
NODE_13_length_52065_cov_947.763_ID_9499	fig|1358027.6.peg.214	peg	NODE_13_length_52065_cov_947.763_ID_9499_49809_49324	49809	49324	-	Flavodoxin		FIG00010844	idu(2);Flavodoxin	atggcaaagacccttgttttatactattccgcaactaatactacgaagaggattgcagaacaagttgcgcaaaagctaaacgctgagatagcagaaattcatccggcacaagcgtataccgtggctgatcttaattggcatgatgaaagtagtcggacaacagttgaacaacacgagcacaatcgccgtgttgatattaaggatgatttaccagatattactaactacgataatatcgttattggtcatccgatttggtgggcaattccaccgcggatgattagtacggtgattgatcatcttgatttaaacgggaagaatttagcactatttgctacttctggtgggacaaactatgagcgttcacaaagttatgttgaacgtactatcgatgaaaat…	MAKTLVLYYSATNTTKRIAEQVAQKLNAEIAEIHPAQAYTVADLNWHDESSRTTVEQHEHNRRVDIKDDLPDITNYDNIVIGHPIWWAIPPRMISTVIDHLDLNGKNLALFATSGGTNYERSQSYVERTIDENGYDTKVNQGAILNNPRQIDGWIDSLNFE
NODE_13_length_52065_cov_947.763_ID_9499	fig|1358027.6.peg.215	peg	NODE_13_length_52065_cov_947.763_ID_9499_50371_50610	50371	50610	+	4-carboxymuconolactone decarboxylase (EC 4.1.1.44)		FIG01304850	idu(1);Protocatechuate_branch_of_beta-ketoadipate_pathway idu(1);Pyrene_degradation	atgatgatgtattggtcacgggaaaaggaattaagccttcgtgatcggagcctgctaacagttacggctttaattaccaagggatcctttgaacaactcccttaccacatgcaaactgctaaaaacaacggcattacaaaagatgaaattgcggaaattattactcaattggctttctacgttggctggccaaatgcttggtccgcattcaacgttgctaaaaaagtatgggacgattaa	MMMYWSREKELSLRDRSLLTVTALITKGSFEQLPYHMQTAKNNGITKDEIAEIITQLAFYVGWPNAWSAFNVAKKVWDD
NODE_13_length_52065_cov_947.763_ID_9499	fig|1358027.6.peg.216	peg	NODE_13_length_52065_cov_947.763_ID_9499_50877_51014	50877	51014	+	hypothetical protein				atgtcaaaagaaactgctttaattactggtaccactggtgatctgggaatggaatttgttaagatccatgcacaaaaaggcggtaacctggttttagtcagacgaaatccgcaaaaagcttgcccagctcgagtatga	MSKETALITGTTGDLGMEFVKIHAQKGGNLVLVRRNPQKACPARV
NODE_13_length_52065_cov_947.763_ID_9499	fig|1358027.6.peg.217	peg	NODE_13_length_52065_cov_947.763_ID_9499_51695_51354	51695	51354	-	Flavodoxin reductases (ferredoxin-NADPH reductases) family 1			isu;Anaerobic_respiratory_reductases	gtgttttacgggttgggatcagggttagcgccccttcttagcttggcagaacaatatggaaatcaacgacaaataaaaatattatggtcttcatcaaaaaagaacggcttatattttgaaaaagctctggaaaaattaaagaaaaatcctaatattacggttattgcaaaagaaggtcgttttacggaagaatcaataaaaaaagaattgtcacctaaagaaattgatcaagggctctactttatcgtgggaccagctcatgtcatcttaaatgtcgaaaagatgcttcggaaacttaatgttaagtcaccacacataattgatgaaagattaacaatgtaa	MFYGLGSGLAPLLSLAEQYGNQRQIKILWSSSKKNGLYFEKALEKLKKNPNITVIAKEGRFTEESIKKELSPKEIDQGLYFIVGPAHVILNVEKMLRKLNVKSPHIIDERLTM
NODE_14_length_51414_cov_752.085_ID_9501	fig|1358027.6.peg.218	peg	NODE_14_length_51414_cov_752.085_ID_9501_816_310	816	310	-	Dimeric dUTPase (EC 3.6.1.23)		FIG00014760	isu;Housecleaning_nucleoside_triphosphate_pyrophosphatases	atgttagatattactaaaatgcttcaccaaattatcgatttagaattaaagattgatgatgaaaaggaattaatgattgggccagaaacaagaaagcaaacaatttttgttgaccttgatatttctttatcaaatatggctgaagcagcagggtggtataaggtagttaatcctagagaagcagacaaagaagatttgctaaaatcgtatgttcaatcggtagcgctacttttattgtatagtgcaaagatgcaatggacacacctagttgtactcgatgatcaagcctggcaacggattacggatgcaaagagctctacaaagttagcagaccttaataaatcgtatctggcaattaaacacttcttgagtgatgcctatttcaatcatcaacaagaa…	MLDITKMLHQIIDLELKIDDEKELMIGPETRKQTIFVDLDISLSNMAEAAGWYKVVNPREADKEDLLKSYVQSVALLLLYSAKMQWTHLVVLDDQAWQRITDAKSSTKLADLNKSYLAIKHFLSDAYFNHQQESFRHAWHLLLKMGINDWQLTPDQISSAYQAMINQY
NODE_14_length_51414_cov_752.085_ID_9501	fig|1358027.6.peg.219	peg	NODE_14_length_51414_cov_752.085_ID_9501_1874_846	1874	846	-	FIG00742372: hypothetical protein		FIG00742371	ff	atgagcaataatcgaatcgtgacttctcctagtgaacgggtccaagctctttctgattcctttaaagatgttttaagccttggacaaaaatatgttgaccttttagaccagttagcccagacaaaggatgctaagaatctattatcagccgctaataaactaaccaaaatggatttggcaaacgcgtttattaatttcccaccacactataaggcggctgactattatctgatttttatggatcgcctattaaaaatgcatggggatatagcggttaatgttgcagaaaatgaattaaatcatgaatttgaagcgactgttgcggctattggcagtgaagctatttttaaatttgaagttgatagtcgaggagaagcggcttttacagagcaaagtcag…	MSNNRIVTSPSERVQALSDSFKDVLSLGQKYVDLLDQLAQTKDAKNLLSAANKLTKMDLANAFINFPPHYKAADYYLIFMDRLLKMHGDIAVNVAENELNHEFEATVAAIGSEAIFKFEVDSRGEAAFTEQSQHEPLFYLSLEDKLMQFNNRALVNYFIVYALKQHTDLELRDAVKPLIDFAKYLQKDLDFTIDLGILATANDRRFMLDKPELPLTVIDRLFVATADEDYMLMNLPRNNGAELLLDQGTKLDIAFDPDDYSQEWAFLVKDSDEQISFFDVLLHYDLVREWYLANRSALAVRTDHMEIVDEESPATTEVVEDESSDEPSSAEPSEDPVPDEEE
NODE_14_length_51414_cov_752.085_ID_9501	fig|1358027.6.peg.220	peg	NODE_14_length_51414_cov_752.085_ID_9501_2751_1864	2751	1864	-	FIG00629062: hypothetical protein		FIG00629060	ff	atggcgagtgtagaaactaatagtgattcacttgatgttactcaagtcatcaatcaacaaattattacaaagataaagtatttgcgacgctttaatgatgcaatttcaaaccatcgtgatcgggaaatctaccaattactagataaccaacgctatgctaaagagattgaacatcgggaacaacaaccaaatgataaaggtgtaatgaatctagtcgatgatttagccgatcaattaagtaattaccttagtgaaaacttaattaaatatttgggcaaaacttatccgttcttttattatgaagaataccaaactggccactatcggatttattttggtaactggtgggatcggcgtcaatttggtgaattagacgttttgaatgttcgcttttctttt…	MASVETNSDSLDVTQVINQQIITKIKYLRRFNDAISNHRDREIYQLLDNQRYAKEIEHREQQPNDKGVMNLVDDLADQLSNYLSENLIKYLGKTYPFFYYEEYQTGHYRIYFGNWWDRRQFGELDVLNVRFSFDQTEYDKLRTAFELARDNKRYNSDRISKISSENDRLQDLIDHQREREERKEALQEQLKEVSSRSGIWESSRNKESRQELVEQLQKLEDQEEEARNAAQTIKDNERVVLSLSKENTILSYEQKSIIDTFGSFEDFELANRNLYANYLASLNRSEGKQVDDDEQ
NODE_14_length_51414_cov_752.085_ID_9501	fig|1358027.6.peg.221	peg	NODE_14_length_51414_cov_752.085_ID_9501_3253_2939	3253	2939	-	probably aromatic ring hydroxylating enzyme, evidenced by COGnitor; PaaD-like protein (DUF59) involved in Fe-S cluster assembly			idu(1);Iron-sulfur_cluster_assembly	atgagagacaaacaatcaattaagaacgatattgttcaacgattagcaacagttattgatcctgaacttcatatcgatattgttaatttgggactcgtttatacaattgatctcgataatgatggaatatgtttgattgaaatgacgctaacgacaatgggatgcccattaacaaatgtattggctgatatggtgattaaagcggtaaaagaggttccagaggtaaaaaatgttgatgtagaatttgtctgggaaccagcttggacgattgatcggatgagccgttttgctaaattatcgttaggggttcattga	MRDKQSIKNDIVQRLATVIDPELHIDIVNLGLVYTIDLDNDGICLIEMTLTTMGCPLTNVLADMVIKAVKEVPEVKNVDVEFVWEPAWTIDRMSRFAKLSLGVH
NODE_14_length_51414_cov_752.085_ID_9501	fig|1358027.6.peg.222	peg	NODE_14_length_51414_cov_752.085_ID_9501_3738_3256	3738	3256	-	Peptide methionine sulfoxide reductase MsrA (EC 1.8.4.11)		FIG00002199	isu;Peptide_methionine_sulfoxide_reductase isu;Putative_sugar_ABC_transporter_(ytf_cluster)	atggtccagccgtttgatacttatccgggaattgagaaagttgaatcaggttacactggtggccatgttgccaatccaacctatgagcaggtatgttctggaacgacaggccatacagaagcagtaaagattacttttgaccctgataaaatttcatacaaagacttagtagagatttattggcaccaaactgatccgactgatgcaagtggccaattccaggatcggggagataattatcgtcctgtaattttcgttaaaaatgatgaacaacgtaaaactgcagaagagtcaaaaaaggctttacaggaaagtggccgttttggtgatgcgaagattgtaacaacaattgaggatgcgcagccattctatcccgcagaagactatcatcagggcttt…	MVQPFDTYPGIEKVESGYTGGHVANPTYEQVCSGTTGHTEAVKITFDPDKISYKDLVEIYWHQTDPTDASGQFQDRGDNYRPVIFVKNDEQRKTAEESKKALQESGRFGDAKIVTTIEDAQPFYPAEDYHQGFYKKDPQRFALEEAGGRQQFIEKYWKNN
NODE_14_length_51414_cov_752.085_ID_9501	fig|1358027.6.peg.223	peg	NODE_14_length_51414_cov_752.085_ID_9501_4651_3800	4651	3800	-	Methionine ABC transporter substrate-binding protein		FIG00047509	idu(2);Staphylococcal_pathogenicity_islands_SaPI idu(2);Methionine_Degradation idu(2);Methionine_Biosynthesis	atgaaacgaaagagaagaacaggattaattatttttagtattttagtaattattgtagggattgggattggtggtattattcaccagcgttttgataaaacctcaactaaaactgttcgtttaggattagtagggacagattcggaaccagtctgggataatgttcgtaaaagattgaagaaacaaggaatcaatattgagtatgtggttttcaatgactatgttcaaccagacgttgcgttaaaggaaggtaaaattgatatgcactcatgtttaacgcgttattattttgaatcatataacaaagagcaaaacgcacacttaacatcaattggaaatactgtgatttcaccattaggagtttattcccacaagtatcaaaaaattcaagatcttccg…	MKRKRRTGLIIFSILVIIVGIGIGGIIHQRFDKTSTKTVRLGLVGTDSEPVWDNVRKRLKKQGINIEYVVFNDYVQPDVALKEGKIDMHSCLTRYYFESYNKEQNAHLTSIGNTVISPLGVYSHKYQKIQDLPEGATIAIPNEPTTLGRGLNVLQSAGLIKVKKGSGIKPSLKDIVSNPKHLQFKEVDPATTARALNSVDASIINGNYAVAAKLNPKKDSIYLEPVNKAAKPYVNIIAVQEKNKDNKVYKEIVKAYQTEQTEKAINKTYKGAQEAAWPIYGRN
NODE_14_length_51414_cov_752.085_ID_9501	fig|1358027.6.peg.224	peg	NODE_14_length_51414_cov_752.085_ID_9501_5139_5264	5139	5264	+	hypothetical protein				atggcacttagtaagcaagaacgtaaggaaatggctcgtaaagctatggaaaagcgtggcagcaagaagccagatggttctggttttgcaaagattgatgctgacgccaagaaactgagcgaataa	MALSKQERKEMARKAMEKRGSKKPDGSGFAKIDADAKKLSE
NODE_14_length_51414_cov_752.085_ID_9501	fig|1358027.6.peg.225	peg	NODE_14_length_51414_cov_752.085_ID_9501_6514_5333	6514	5333	-	Aromatic amino acid aminotransferase gamma (EC 2.6.1.57) @ N-acetyl-L,L-diaminopimelate aminotransferase (EC 2.6.1.-)		FIG01955948	idu(2);Lysine_Biosynthesis_DAP_Pathway,_GJO_scratch idu(2);Lysine_Biosynthesis_DAP_Pathway idu(1);Phenylalanine_and_Tyrosine_Branches_from_Chorismate	atggttgaaatgagtgaacatatgcggaagatcttaaatgatgttccaacgttaaaagtatttgatttttcccaatacgtttcaaaaattccaggaattattaagtttacaattggtgaacctgattttgatacaccagaatatatcaaaaaggccggaattgagagtattgaaaacaatcgcactcactatgctccccaacgtggaacaatgggattgcgtcaagcgattgcagatacgttagctaataaatatggccttcagtatgatcctgcaacagagattcttgttacaaatggtgtaacggaaggaatttttgctgcgattactgcaattactaatcctggagatataattttagttccaacgcctaccttttcaatctacacgcctgatgta…	MVEMSEHMRKILNDVPTLKVFDFSQYVSKIPGIIKFTIGEPDFDTPEYIKKAGIESIENNRTHYAPQRGTMGLRQAIADTLANKYGLQYDPATEILVTNGVTEGIFAAITAITNPGDIILVPTPTFSIYTPDVMIAGGTPVEVDTSKTGFKLTPALLKQYLDKYGDRVKGVIFVNPSNPTGIAYTQAEMNELAALIKGKPIFAICDEIYSELNYDGEYSSMAKVIPDQTILANGFSKSYAMTGWRIGYLCAPAKVTDLLFKVHAFAVTDIATFVQDAAEAALKAGDEATKEMDAQYIKRRDYMYKRLTEMGFECSQPMGAFYIFAKIPSFLDQDDNKLIYQLANEAKVAVTAGSNFGKGGEGYLRFSYATEMDQIKEGMDRLTEFCKKEQNNA
NODE_14_length_51414_cov_752.085_ID_9501	fig|1358027.6.peg.226	peg	NODE_14_length_51414_cov_752.085_ID_9501_8311_6806	8311	6806	-	Glutamyl-tRNA synthetase (EC 6.1.1.17) @ Glutamyl-tRNA(Gln) synthetase (EC 6.1.1.24)		FIG00000686	isu;Heme_and_Siroheme_Biosynthesis isu;tRNA_aminoacylation,_Glu_and_Gln isu;tRNA_aminoacylation,_Glu_and_Gln	atggatcaaaaggtcagagttcggtatgcacctagcccaacaggtttcttacatatcggaaatgctcaatcagcattatttaattatttatttgcacgtcacttcgatggaacgatggtattacggattgaagataccgataccaagcggaacgttgaagatggtgaagctagccaacgtgaaaatcttcactggttaggaattgactgggatgaaggtccaaataagccaaatccaaagtatgctccttaccgtcaaagtgaacgaagcaaagaaggtatttaccacaaatacattcaagaattgttagacaagggaattgcgtataaggattattcaacagaggaagaattagctgagatgcgtgaacggcaaaaagctaacaatgaaccgcctcat…	MDQKVRVRYAPSPTGFLHIGNAQSALFNYLFARHFDGTMVLRIEDTDTKRNVEDGEASQRENLHWLGIDWDEGPNKPNPKYAPYRQSERSKEGIYHKYIQELLDKGIAYKDYSTEEELAEMRERQKANNEPPHYDGRWYGKSEEEQKAAEAKGLKPTIRFHFPKDHDYEWDDIARGHVSFNSDNLGGDFIIEKSDGMPTYNFAVVVDDHTMDITHVLRGADHISNTPKQIAIYEALGWDHPTFCHIPLIFNPKTRKKLSKRDKDTLQFISEYKKHGYLHEAIFNFIAFLGWSPVGEREIYSKEELIKVYDPKRMSKAPAYFDQKKLDWMNAQYIKSMSIDELTERTMELIKEGETEEAKRLQSIPEDQLTELLKKTIKVHQRDVNKLLEVIQYAWSYYT…
NODE_14_length_51414_cov_752.085_ID_9501	fig|1358027.6.peg.227	peg	NODE_14_length_51414_cov_752.085_ID_9501_9899_8556	9899	8556	-	Glutamine synthetase type I (EC 6.3.1.2)		FIG00134889	isu;Glutamine,_Glutamate,_Aspartate_and_Asparagine_Biosynthesis isu;Ammonia_assimilation isu;Glutamine_synthetases isu;Peptidoglycan_Biosynthesis	atgggtaaacacgtatttacaaaagatgaagttcgccaaatggtaaaggatgaagatatccatttcttacgagttatgtttactgacctattaggaacgattaagagcgttgacttaccagttagtcagttagataaattgatggataacaaaattatgtttgatggttcttcaattgatggatttgttcggattgaagaaagtgacatgtatctttacccagatatgtccacttggcttgcattcccttggggtgctgaacacggaaaggttgcgcgggtaatctgcagtgtttacaagactgacggcacgccatttgaaggtgacccacgtaacaacttgaagcgggtgcttgaagatatgcggaagatgggcttcaaagactttaacattggacct…	MGKHVFTKDEVRQMVKDEDIHFLRVMFTDLLGTIKSVDLPVSQLDKLMDNKIMFDGSSIDGFVRIEESDMYLYPDMSTWLAFPWGAEHGKVARVICSVYKTDGTPFEGDPRNNLKRVLEDMRKMGFKDFNIGPEPEFFLFKTDEKGNPTTNLNDKENYFDMEPADPGEDCRRDIVLALEKMGFDVEAAHHEVAPGQHEVDFKYSDALEAADNIQTFKFVVKTIAKKYGFHATFMPKPLSGINGSGMHLNMSLFSQDGTNAFFDENDKDKLSATAYHFLGGLMKHARSYTAICNPIVNSYKRLVPGYEAPVYVAWSTSNRSPLVRIPSDRGMGTRLELRSADPSANPYLAIAAVLEAGLDGLRNNLPPIHNVDENIYTMTKAERAEKDIRDLPDTLHNAL…
NODE_14_length_51414_cov_752.085_ID_9501	fig|1358027.6.peg.228	peg	NODE_14_length_51414_cov_752.085_ID_9501_10992_10069	10992	10069	-	tRNA dimethylallyltransferase (EC 2.5.1.75)		FIG00000196	isu;tRNA_processing isu;tRNA_modification_Bacteria	atgaataaagtaattgcaattgtcggcccgaccgctgtaggaaaaaccgcgctatcaataaaactggcacatgaatttgatggggaagtaatttccggtgattcgatgcaagtttatcgccgccttgatattgggacggcaaaagttactcccgaagaaatgggggatgtgccgcaccatctcattgatatctgcaatattgaggagcgtttttctgccgcccgttttaagaaacttgctgatcaaaaaatagacgaaatagctcaacgtaatcatttgccgatcattgcaggtggaactggattttatcttcaaacattaacggataacctagcattgggaagtgaccagtttgaccaacaaacgctcgacattcgtaaccattggaaagaggttgct…	MNKVIAIVGPTAVGKTALSIKLAHEFDGEVISGDSMQVYRRLDIGTAKVTPEEMGDVPHHLIDICNIEERFSAARFKKLADQKIDEIAQRNHLPIIAGGTGFYLQTLTDNLALGSDQFDQQTLDIRNHWKEVAEEKGAEYVWEQLNKLDPVASARIPKSNTRRVIRALEVIKKTGQLFSNQPHFKATNDFLLIGLTTERPVLYDRINKRVDLMIQNGLLEEAKWLFDQGGEDLPAGKGIGYHELFPYFRGEISLAEAVEKIKQDSRHYAKRQLTWFRNKADTHWFDILRHPDDINQIKQFINDWLKK
NODE_14_length_51414_cov_752.085_ID_9501	fig|1358027.6.peg.229	peg	NODE_14_length_51414_cov_752.085_ID_9501_11107_11283	11107	11283	+	FIG00743062: hypothetical protein		FIG00743060	ff	atgaaacaattagcaaaaggtattttagttggtagtttagcaacagttgctgccattgctagcggggttcttactttccataaaactgtcattaagccagcggaagaagaagaagaaaagtttgatcaaaaccgtcgagctgctatccgtaagggccgctcagcacaccaactttaa	MKQLAKGILVGSLATVAAIASGVLTFHKTVIKPAEEEEEKFDQNRRAAIRKGRSAHQL
NODE_14_length_51414_cov_752.085_ID_9501	fig|1358027.6.peg.230	peg	NODE_14_length_51414_cov_752.085_ID_9501_11860_11447	11860	11447	-	Rhodanese-like domain protein		FIG00003495	ff	gtggtacttggagttagctctggcttgatgattcttaatgcagtcattataatcatcttgttagtatggatttttagctgggcatttcagacttaccgtcgaaagagatatgcaactgtccttagtcaagatgactttaagcaaggaatgcgaaaagcacaggttattgacttgcgacaagaaaatgactttaaacaaggtcacattcttggtgcacgtaacttgccttatccatatcttcgtcaacaatatggcgaattgcggaaggacttgccggtttacttatatgatgaaggaatgacattaagtactcaggctgctgcatttttaggtaagcatgggtataaccacctttatattttaaaagatggttatcgtgcatgggacggtaagactaag…	MVLGVSSGLMILNAVIIIILLVWIFSWAFQTYRRKRYATVLSQDDFKQGMRKAQVIDLRQENDFKQGHILGARNLPYPYLRQQYGELRKDLPVYLYDEGMTLSTQAAAFLGKHGYNHLYILKDGYRAWDGKTKKSKY
NODE_14_length_51414_cov_752.085_ID_9501	fig|1358027.6.peg.231	peg	NODE_14_length_51414_cov_752.085_ID_9501_12851_11880	12851	11880	-	Glucokinase (EC 2.7.1.2)		FIG00001065	isu;Entner-Doudoroff_Pathway isu;Glycolysis_and_Gluconeogenesis	atggctaagaaattaattggtgttgaccttggtggtactactatcaagtttgcaattttaacggagaacggtgagattcaacaaaagtggtctttacggactaacattttggatgatggttcacacattgtgccagacatcattaactcaattaatcaccaccttgatttatataaaatgtctcgcgaccaatttattggaatcggaatgggaactcccggaacaattgaccgtgaaaagggaactgttattggtgcctacaacttaaactggaagacaactcaaaatgttaaagaagagattgaacaaggcactgggatgcaatttgctcttgataacgatgctaacgttgctgcacttggtgaacgttggaagggtgctggtaatgaaggtgacgat…	MAKKLIGVDLGGTTIKFAILTENGEIQQKWSLRTNILDDGSHIVPDIINSINHHLDLYKMSRDQFIGIGMGTPGTIDREKGTVIGAYNLNWKTTQNVKEEIEQGTGMQFALDNDANVAALGERWKGAGNEGDDVAFITLGTGVGGGLISNGKLIHGVVGAGGEVGHMIVKPDGYLCTCGNHGCLEQYASATGIVHIAQDKAEEYEGNSRLKAMIDNGDEITAKIVFDLAKENDYLANTVVDEVCFYLGLATANLSNALNPEYLVIGGGVSAAGEFLLKRVKQNFEKFAFPTVRTSTQLKLAELGNDAGVIGAASLARQFVNAD
NODE_14_length_51414_cov_752.085_ID_9501	fig|1358027.6.peg.232	peg	NODE_14_length_51414_cov_752.085_ID_9501_13007_12876	13007	12876	-	FIG00743953: hypothetical protein		FIG00743952	ff	atggccattgagcttgataacctctatcaatcaggagttgtagataactcaacttatacaaaagcaaagattgtcttgcgtaaagaacatcgtgaagaacaaacgagaattaaaaggggtaaactgtattaa	MAIELDNLYQSGVVDNSTYTKAKIVLRKEHREEQTRIKRGKLY
NODE_14_length_51414_cov_752.085_ID_9501	fig|1358027.6.peg.233	peg	NODE_14_length_51414_cov_752.085_ID_9501_13781_13122	13781	13122	-	GlpG protein (membrane protein of glp regulon)		FIG00001436	isu;Glycerol_and_Glycerol-3-phosphate_Uptake_and_Utilization	atgcggacacagggactaagattggcgcctgtgacgcttaccttaataatttttcaggtattagtttattgctggttagtttatgcaggtggctcaactaatacagtaaccctcctgaatatgggtgctcgtagtacgcccttaatcagggaaggtgaatggtggcgtttagtatcacctgtgttccttcatgttggtttatcacacttagtagtcaatagcgttacacttttatatattggccgttacattgaagagtttttcggtcattggcgaatggtagttatatactttatcagcgcgttttttggtaatcttaccagcgcggtcttcatgccatcgacagtttcagctggtgctagtactgctatttttggattatttggcgcatttttaatg…	MRTQGLRLAPVTLTLIIFQVLVYCWLVYAGGSTNTVTLLNMGARSTPLIREGEWWRLVSPVFLHVGLSHLVVNSVTLLYIGRYIEEFFGHWRMVVIYFISAFFGNLTSAVFMPSTVSAGASTAIFGLFGAFLMLGVCFHHNVIVRVLSHTFLLFVIINIVMDFFLSGVDLVGHIGGLFGGFFIAFMVGAPMLGTVDYLKRLLSGAILTVGLVILTLELK
NODE_14_length_51414_cov_752.085_ID_9501	fig|1358027.6.peg.234	peg	NODE_14_length_51414_cov_752.085_ID_9501_14339_13785	14339	13785	-	5-formyltetrahydrofolate cyclo-ligase (EC 6.3.3.2)		FIG00000252	isu;One-carbon_metabolism_by_tetrahydropterines isu;Serine-glyoxylate_cycle isu;Folate_Biosynthesis isu;5-FCL-like_protein	atggcttattcaaagaaagagttacgacaagcatatattgcgcgccttcaacaattagatttaaacacccgtctttacgaagagcgaaaattagcatctttgctatatgatcaacctgaatggacaggggctaagacaattgctgttactttaagtcaatcttttgaaattgatactgcacctattatccttcatgcgcgtcataagggccaacagattgttgttccacggacgctgccacatcgtcaaatggaatttgttgaattaaatgaggataccgatttcgacgagacgtcttttggtattttagagccacatgatggcaaagtttattctccagatgagattgatttgatggtggttcctggagtagcctttaccgcatctggtaacaggttg…	MAYSKKELRQAYIARLQQLDLNTRLYEERKLASLLYDQPEWTGAKTIAVTLSQSFEIDTAPIILHARHKGQQIVVPRTLPHRQMEFVELNEDTDFDETSFGILEPHDGKVYSPDEIDLMVVPGVAFTASGNRLGFGGGYYDRYLKKYKGPKVSMALTTQLAEENEWEPEKFDQRIDKVLYLPGI
NODE_14_length_51414_cov_752.085_ID_9501	fig|1358027.6.peg.235	peg	NODE_14_length_51414_cov_752.085_ID_9501_14626_14477	14626	14477	-	LSU ribosomal protein L33p @ LSU ribosomal protein L33p, zinc-dependent		FIG00906302	isu;Ribosome_LSU_bacterial isu;Ribosome_LSU_bacterial	atgcgtgtcaacattacacttgaatgtacttcatgccacgaacggacttacttaactagcaagaaccgtcgtcacaacccagatcgtcttgaattaaacaagtactgtccacgggaacaaaaggttacattacatcgggaaactaagtaa	MRVNITLECTSCHERTYLTSKNRRHNPDRLELNKYCPREQKVTLHRETK
NODE_14_length_51414_cov_752.085_ID_9501	fig|1358027.6.peg.236	peg	NODE_14_length_51414_cov_752.085_ID_9501_16843_14765	16843	14765	-	Cell division protein FtsI [Peptidoglycan synthetase] (EC 2.4.1.129)		FIG00046929	idu(1);Bacterial_Cell_Division idu(1);CBSS-83331.1.peg.3039 idu(1);16S_rRNA_modification_within_P_site_of_ribosome idu(1);Flagellum_in_Campylobacter idu(1);Bacterial_Cytoskeleton idu(1);Peptidoglycan_Biosynthesis	gtgaaattctttgatcgaataatgaacttatttggctcacgtaccaaaaagcgtcaaaatgcgcagtcaattattccattccggctgaacatgctactatggattgttggtatcttgttattagcgttaactattcgactgttttatcttcaagttctgcaaggaacatcatttaaagcggaagtaaagcgatcagatacaacaacgcagacgaataacgtacaacgggggatgatttatgattcacaagggaacgttcttgttggtaatcaaactcatcaagccattacctatactaaaggggccaatgtaactactgatcagctctatcagattgctaatcgtttaggaaaatatgtgtctgtttctaataaaaattcgcgcttaactgatcgaaat…	MKFFDRIMNLFGSRTKKRQNAQSIIPFRLNMLLWIVGILLLALTIRLFYLQVLQGTSFKAEVKRSDTTTQTNNVQRGMIYDSQGNVLVGNQTHQAITYTKGANVTTDQLYQIANRLGKYVSVSNKNSRLTDRNEEDYYLADKERLKSVLKHVKTSDADSEDTKYNKALEYLSKHPDSWELTDQQKNNARIYAAMSGAYSLSTTYIKETGVSAKELAAVGEHLNEMPGVKIGTSWTRNYPQGTDIQSLTGTVSTTGLPSDEVNSLLAQGYSRNDSVGQSYLEKQFQSTLAGSKSQTEVTTNGNDVTKEKTKYPGKKGDNLVLTINSKFQKQVQSILKNNYSAAGNQYSTGVYAVVMNPNTGAIYAMAGIDRNPETGKETPDEIGAINHPITMGSVVKPAM…
NODE_14_length_51414_cov_752.085_ID_9501	fig|1358027.6.peg.237	peg	NODE_14_length_51414_cov_752.085_ID_9501_17074_19689	17074	19689	+	transmembrane protein Tmp5		FIG00743441	ff	gtgtttttatatcaacatcatcgtttatatcgacgcaaaattttgattacaagtttcctgttaccagttattttgatggcttgctattttgcataccgtcaaatgactccctttggcaaaagcagcttattaaccgttgatcttggtcaacaatatgtcgattttttcagttaccttcgaaatactattctccaccatcccagcagtttcttttattcgtttagcaaagggctgggtggcgaaatgtttggaactaatgcgtattacttgctaagtccattaaacttaattttgttatttttccctgctcaacaccttgcaactgggataaccatcgttacactcgttcgatacggtctagcgggattgagttttgcctggttaatgcaaaaaactgag…	MFLYQHHRLYRRKILITSFLLPVILMACYFAYRQMTPFGKSSLLTVDLGQQYVDFFSYLRNTILHHPSSFFYSFSKGLGGEMFGTNAYYLLSPLNLILLFFPAQHLATGITIVTLVRYGLAGLSFAWLMQKTELQQGWRILAFSTVYSMNGWMIANQLNMIWQDALILLPLIIWGLLKLIYQNHVGTYIAWLAVMLIDNYYMGWMIAIFTFLFFLWQTPALASWRQRGVIFLRYLGSSLLAAGISAVILLPTFYALMQSKGTYTETKIHSRFEYFAPKMLGKLVPGSFNFNQMPSGQPNIYIGMLLMLGACLYFFNNRFDLRRRLIGAAISIFFIFSFCYEPLDLLWHAGQFPVWYPYRFSYLFSFWCIYLAAKVLQPDFKIKKRSALILTLLIIAIYW…
NODE_14_length_51414_cov_752.085_ID_9501	fig|1358027.6.peg.238	peg	NODE_14_length_51414_cov_752.085_ID_9501_20239_19841	20239	19841	-	FIG00742896: hypothetical protein		FIG00628344	ff	atgaaattgattattactgatgctgcaaatcaatggtttcgtgacgaaatgggattagaattaggaaatggaataaagttttacggtaaaacttatggtcaaaccgaagtccatcatggtttttcacaaggattcactcgtgaagatacaccagttgatccaattttagaggttaaaaaggatggtattaactatcacattgattcgctagatgagtggttctttaaggatcttataactaccgttgactatgatccgcaagcagacggaccagtatttcattttcaacatgaagatggcgatacacctgacgtagctggatttgttaatgacgctgatgaccattccgataataaggctgatgcctctactggagcatctcagcctcgctttatatga	MKLIITDAANQWFRDEMGLELGNGIKFYGKTYGQTEVHHGFSQGFTREDTPVDPILEVKKDGINYHIDSLDEWFFKDLITTVDYDPQADGPVFHFQHEDGDTPDVAGFVNDADDHSDNKADASTGASQPRFI
NODE_14_length_51414_cov_752.085_ID_9501	fig|1358027.6.peg.239	peg	NODE_14_length_51414_cov_752.085_ID_9501_20849_20373	20849	20373	-	Transcription elongation factor GreA		FIG00000288	idu(1);Transcription_factors_bacterial	atggctgaagaaaaaacttttccaatgacccttgaagggaagaaaaagcttgaagatgaacttgaagaatatcgcttgaagcgtcgtccagaggttattaagcggataaagattgctcgtagttatggtgatttatctgaaaactcagaatatgaatcagcaaaagatgaacaagcaatggttgaaagccggattgcgcaaattgaaaacatgcttcaatatgctgaaattatcgataacgaagatgttgataaggatgaagtatctatgggacggacaattactattcaagaattgccagatgaagaaccagaagaataccaaattgttggtgaatcagaatctgatccatttaacggtaagatttctaatgaatctccaatggcaaagggattactt…	MAEEKTFPMTLEGKKKLEDELEEYRLKRRPEVIKRIKIARSYGDLSENSEYESAKDEQAMVESRIAQIENMLQYAEIIDNEDVDKDEVSMGRTITIQELPDEEPEEYQIVGESESDPFNGKISNESPMAKGLLGHKVGEVVEVEVPNGTIKLKIVKVD
NODE_14_length_51414_cov_752.085_ID_9501	fig|1358027.6.peg.240	peg	NODE_14_length_51414_cov_752.085_ID_9501_21569_20913	21569	20913	-	Uridine kinase (EC 2.7.1.48) [C1]		FIG00001755	isu;pyrimidine_conversions	atgagtattcaacagagtaagcgtccagtagttattggtgttacaggtggttctggtagtggaaagacaacggtaagtaataaaatctatgaccaattgcatgggcaagcgatccagattattaaccaagatacttactataatgatcagtcagatatgacaatggatgaacgtaaagcagtaaattatgatcatccacttgcatttgataccgattttttaattaagcaactaacggatttgcgaagtaataaggctattgagatgccggtgtacgactatacacaatatacgcgttcagacaaaaccgttcatgtagaaccaaccgatgtcattattttggaagggatcttaattcttgatgatgagcgtttacgtgatttaatggatattaaggtt…	MSIQQSKRPVVIGVTGGSGSGKTTVSNKIYDQLHGQAIQIINQDTYYNDQSDMTMDERKAVNYDHPLAFDTDFLIKQLTDLRSNKAIEMPVYDYTQYTRSDKTVHVEPTDVIILEGILILDDERLRDLMDIKVYVDTDDDIRIIRRIQRDMVERGRSLDSIITQYLATVKPMYHQFVEPTKRYADIIVPEGGENQVAIDLLSTKIRDILVKRGHTELQ
NODE_14_length_51414_cov_752.085_ID_9501	fig|1358027.6.peg.241	peg	NODE_14_length_51414_cov_752.085_ID_9501_22319_21681	22319	21681	-	FIG00746398: hypothetical protein		FIG00746396	ff	atgaaatcaacaacaaagaaaattcttacatcgtcgttaggggtagctggcgcaatgacaatgggtactgtaactgctaaggctgataccactgttacagtcaatgctggcgatagtttaaacgggattgctcaaaagtataatgttagtgcggatgatattgcaaccgctaatcacttgcaaaataaagagttgatttttgcaggacaaaagttgacaattccaaccaaagataaaaatgagacgcctgctaataacactgagaaaaaggatcaggccaacaagaacagtcaaagtctacaagattctgttagcaaggcaatgtcttatttaggaaccccttatgtttggggtggtaataagccaggtggatttgattgttctgggttggttcaatat…	MKSTTKKILTSSLGVAGAMTMGTVTAKADTTVTVNAGDSLNGIAQKYNVSADDIATANHLQNKELIFAGQKLTIPTKDKNETPANNTEKKDQANKNSQSLQDSVSKAMSYLGTPYVWGGNKPGGFDCSGLVQYCYGIPQRTTYEQQALGPHIHDNVLNAPYGALVFYGSDDAPYHVAISLGDGRIIQAPNENETVKITDQQYFPGNYYVVMH
NODE_14_length_51414_cov_752.085_ID_9501	fig|1358027.6.peg.242	peg	NODE_14_length_51414_cov_752.085_ID_9501_24923_22506	24923	22506	-	Phenylalanyl-tRNA synthetase beta chain (EC 6.1.1.20)		FIG00000116	icw(1);tRNA_aminoacylation,_Phe	atgaaagtatcatatcaatggcttcaagaataccttgatttagatgttgcccctcaagatttagctgaaaagattgctcggacctctgttgacattaatgacgtttactcactgagcgacggattaaaaaagatcgttgttggagaagtagtgcaatgtgaaaatcaccctgattcagaccaccttcatgtttgtcaagtggacgttggcgaagaagaaccgatccaaattgtttgtggtgctcctaatgttcaagaaggtaaaaaggtaatcgttgctcttcacggtgcgcgaattgctgataaccaaaagattaagcgtggcaagattcgcggtgttgagtcaaatggaatgctttgtgctcttcaagaaattggctttagcgacaagattgcgcct…	MKVSYQWLQEYLDLDVAPQDLAEKIARTSVDINDVYSLSDGLKKIVVGEVVQCENHPDSDHLHVCQVDVGEEEPIQIVCGAPNVQEGKKVIVALHGARIADNQKIKRGKIRGVESNGMLCALQEIGFSDKIAPKDYEDGIYFLPDDAKNGDPVFKYLGMDDTIIDTDVTPNRGDMLSIYGNVNDIAAFYGLKPHFKEITIKEEGTEKTADLLQAEINDTKIAPTYKLRVIKGVKIAESPLWLQIRLWNSGIRPVNNVVDVTNYVLLKYGQPLHSYDYDQLSGKNFGVRHANEGEKFVTLDGDEQTLKANDIVVTVDDQPVALAGTMGGEGTAVSDDTTTVALEAAIFDPVMVRKQARRLDLHSESSMRFERGINPATVETALNEAAEMIKELAGGTITA…
NODE_14_length_51414_cov_752.085_ID_9501	fig|1358027.6.peg.243	peg	NODE_14_length_51414_cov_752.085_ID_9501_25976_24930	25976	24930	-	Phenylalanyl-tRNA synthetase alpha chain (EC 6.1.1.20)		FIG00000098	isu;tRNA_aminoacylation,_Phe	atgggactaagagagaaattagccgaacttcgtgaagaaggattgcaagatattaaacaatcagaggatttaaagcgaattaatgaaatccgcgtcaagatgctaggaaagaagggacctattacatcagttcttcggggcatgcgtgatcttagtgctgaagaacgtcctaaagtagggcaatttgctaacaaggtgcgggatgaattatcagctgcaattgaagaaaagcgtgctgagctagaacaggccgccatgaatgctaagttagcagcccaaacaattgatgttactcttcctggaacaccagtagcacaagggcaaccccatgttattcagcaaatcattgaccaagttgtggacttgtttgtatcaatggggtatgaagtagcagttggg…	MGLREKLAELREEGLQDIKQSEDLKRINEIRVKMLGKKGPITSVLRGMRDLSAEERPKVGQFANKVRDELSAAIEEKRAELEQAAMNAKLAAQTIDVTLPGTPVAQGQPHVIQQIIDQVVDLFVSMGYEVAVGDEVEQEVYNFEKLNLPKDHPARDMQDTFYVTPSVLMRTQTSPMQARMLEKHDFSQGPLKMISPGKVYRRDTDDATHSHQFHQIEGMVVGKNITMADLKGTLEAVAQNLFGDKLKVRLRPSYFPFTEPSVEADITCFNCLGKGCAICKQTGWIEVLGAGMVHPNVLKMSGVDPEEYGGFAFGLGPDRFAMLKYGVDDIRNFYQNDVRFLNQFDQKG
NODE_14_length_51414_cov_752.085_ID_9501	fig|1358027.6.peg.244	peg	NODE_14_length_51414_cov_752.085_ID_9501_26607_26269	26607	26269	-	Transcriptional regulator, HxlR family		FIG00906075	ff	atggaacaattagtagcagaaaaggcacttgatgaagactgtaaactttgtccgaaatttacacgtacgtttatgatcttgggaaagaaatggaacggattaatcattgaagtactacttaaaaatggcaacatgcgatttaaggatattgccagtagcattgcaaagtgcagcgatcgagtcttatgtgaacgattagaagaactcgaagacgaacaaattgttattcgtaacacttatgaaggttctagtcgggtagattattctttgactgaacgtggtcaagaattgcgtccagtcatggaagctgttcatgcatggagtgacaagtggatttaa	MEQLVAEKALDEDCKLCPKFTRTFMILGKKWNGLIIEVLLKNGNMRFKDIASSIAKCSDRVLCERLEELEDEQIVIRNTYEGSSRVDYSLTERGQELRPVMEAVHAWSDKWI
NODE_14_length_51414_cov_752.085_ID_9501	fig|1358027.6.peg.245	peg	NODE_14_length_51414_cov_752.085_ID_9501_27134_26628	27134	26628	-	FIG005986: HD family hydrolase		FIG00005986	ff	atgaaatcaaaaaatgaatggcgcaccgataaagagtatgtttcaatcgttgccgatcttttagcccagccagctgtccaaaagctagcgaactatactcagcatcatcactctacccgcctgcaacattctattgcggtttcgtatgatagctacaaaattgctaaaaaaatgcatcttgattatcgcagtactgcgcgggcaggcctcttgcatgatctcttttattatgattggcggacgactaagtttaatctagggactcatgcttttattcatccccgagttgcattacgcaatgctgaaaagctaaccccgttaaataaaaaagaaaaggatattatccttaagcatatgtttggcgcaacgctggcagtgccacgctatccggagagttta…	MKSKNEWRTDKEYVSIVADLLAQPAVQKLANYTQHHHSTRLQHSIAVSYDSYKIAKKMHLDYRSTARAGLLHDLFYYDWRTTKFNLGTHAFIHPRVALRNAEKLTPLNKKEKDIILKHMFGATLAVPRYPESLIVSLVDDFEAEHEFFGPLRAKMRRKIKKRRMRTTW
NODE_14_length_51414_cov_752.085_ID_9501	fig|1358027.6.peg.246	peg	NODE_14_length_51414_cov_752.085_ID_9501_27975_27199	27975	27199	-	FIG011178: rRNA methylase		FIG01289107	isu;RNA_methylation	atggaacaattaacatcaattcataatcagcacgttaaagattggaagaagctgcaaaccaaaaaagcacgacggcagactggtacttacctgttagatggctggcacttagttcaagaggcatccaaagcggggatcgagcttttagaggtagtcgggacagctgaacaattagctgcccatccagagcttgaaggaatggctaacgcaacctatgaagttactgaagaaatcatgaagcatattactgatacggtaacgccgcaagggattgccgtggttgttgctttaccagattctcatcggttaccagcaggaccattgcatggagcatggcttttcctcgaccgggttcaagatccaggaaacgtggggacaatggtgcggacagcagatgcc…	MEQLTSIHNQHVKDWKKLQTKKARRQTGTYLLDGWHLVQEASKAGIELLEVVGTAEQLAAHPELEGMANATYEVTEEIMKHITDTVTPQGIAVVVALPDSHRLPAGPLHGAWLFLDRVQDPGNVGTMVRTADAAGFTGVVVGQRSADLFGPKVVRSMQGSQFHLQMFEGDLRKWIDDFKSINAPVYGTQLNPQAKNFRTVDPGDTFALIMGNEGQGMSDDLLSQTTDNLYIPMRGEAESLNVAISAGILMFQLNQNLD
NODE_14_length_51414_cov_752.085_ID_9501	fig|1358027.6.peg.247	peg	NODE_14_length_51414_cov_752.085_ID_9501_28074_28349	28074	28349	+	Acylphosphate phosphohydrolase (EC 3.6.1.7), putative		FIG00614545	isu;Pyruvate_metabolism_II:_acetyl-CoA,_acetogenesis_from_pyruvate	atggttaattatcatcttaccattactggacgcgttcaaggagttggatttcgctggagcgtctatcagttggcacaacaagcagaaatggaagggatcgttatgaataagcatgatgggagcgtttattgcgaattgcagggtcccattgagattgttaaacaattaatctctaaaattaaagctggacccactccttatgctcgaattactaaggttaaaatcatcgaaggaagcctgcaaaactaccatcattcatttcaaatcacgcattag	MVNYHLTITGRVQGVGFRWSVYQLAQQAEMEGIVMNKHDGSVYCELQGPIEIVKQLISKIKAGPTPYARITKVKIIEGSLQNYHHSFQITH
NODE_14_length_51414_cov_752.085_ID_9501	fig|1358027.6.peg.248	peg	NODE_14_length_51414_cov_752.085_ID_9501_28448_29398	28448	29398	+	Inner membrane protein translocase component YidC, OxaA protein		FIG00229604	ff	atgaaacgaaaacgaataacgatcgctgggggtctctttaccctcctgctgcttcttagcggatgtgtacggactactaagagcggtcgaccatacgggtttgtctatgattatatggctaaaccaatgcagcacttgatggaatggttagctagccacatgggcaataactacggttgggcaattattgtcattgtggtagttgtgcgaacaattcttttaccagtgatgttctcgcaaatgaaaaaatcaaccattatgcaagaaaagatgtccaaggttcaaccattgattaaagaactaacagaaaaacaaaaagcagccaagactcctgaagaacaggcggccgttagtcaacaaatgatggctctttaccgggataacaacattagcttaact…	MKRKRITIAGGLFTLLLLLSGCVRTTKSGRPYGFVYDYMAKPMQHLMEWLASHMGNNYGWAIIVIVVVVRTILLPVMFSQMKKSTIMQEKMSKVQPLIKELTEKQKAAKTPEEQAAVSQQMMALYRDNNISLTGGIGCLPLLIQLPIFAALYAAIRYSPDLYHATFFGIPLGKPSIILAVLSFIAYAAQSYLGLVGVPEAQKKQMKAAIWMSPFMTFFISITSSAGLGLYFFIGGLFAILQTLMVNAYRPRIRRQIEEESKKNPIKMPEAPVINTPSSSTKPTDAIDQLRKGDAKPSDKANRNRQRNAGKQQHHKK
NODE_14_length_51414_cov_752.085_ID_9501	fig|1358027.6.peg.249	peg	NODE_14_length_51414_cov_752.085_ID_9501_29462_29872	29462	29872	+	Peptide deformylase (EC 3.5.1.88)		FIG00000017	idu(1);Bacterial_RNA-metabolizing_Zn-dependent_hydrolases idu(1);Conserved_gene_cluster_associated_with_Met-tRNA_formyltransferase idu(1);CBSS-89187.3.peg.2957 idu(1);Translation_termination_factors_bacterial	atgattaaaccaattattaaagatcaacaattactcgccaaaaaagcaacccccacaaccaaagctgatttgccccttgcaaccgatcttagcgatacgcttaatactcaccaagctgaatgtgttggaatggctgctaatatgattggcgtaaataagaatgcaattattgcgcgaatcgggccctttaatgtcgtaatgttcaatccgcaaatcgtcgctaaaagtcatccttatcaaactgcagaaggatgtctttcattaagcggaacacgtcctactaaacgttataagcaaattaccgttaaatttcgcaatcagagctggcaagtgcaaacattagaacttacagattttgctgctgagattgttcaacatgaaattgaccattgtaatgga…	MIKPIIKDQQLLAKKATPTTKADLPLATDLSDTLNTHQAECVGMAANMIGVNKNAIIARIGPFNVVMFNPQIVAKSHPYQTAEGCLSLSGTRPTKRYKQITVKFRNQSWQVQTLELTDFAAEIVQHEIDHCNGIII
NODE_14_length_51414_cov_752.085_ID_9501	fig|1358027.6.peg.250	peg	NODE_14_length_51414_cov_752.085_ID_9501_30011_31330	30011	31330	+	Multi antimicrobial extrusion protein (Na(+)/drug antiporter), MATE family of MDR efflux pumps		FIG00000402	idu(1);Riboflavin,_FMN_and_FAD_metabolism_in_plants idu(1);Multidrug_Resistance_Efflux_Pumps	atggattcaccaatgtcaattaccaaagaagtacggcattatgttgttcgtaatgttgtcgccaccctcgggatgtcaatgtatgttattattgacaccctttttatttcaatcgcggcaggggctttaggcttaactacgcttaacctggtgctccccctatttaacgtttttaatggaactgggctgttgctgggagtcggtggcgccacaatcttttcgttaaataaggttatgcatcctgagagaataaaatcattatttagtcaactgatgatttttgcttttactttcgggcttatcctagcaatcctattaaacatttttgcgactccagtagttaatttccttggggcagatgatgccactcgtcagatggcaatcatttatttacgaata…	MDSPMSITKEVRHYVVRNVVATLGMSMYVIIDTLFISIAAGALGLTTLNLVLPLFNVFNGTGLLLGVGGATIFSLNKVMHPERIKSLFSQLMIFAFTFGLILAILLNIFATPVVNFLGADDATRQMAIIYLRIISWSGPLYMANYIAINFIRNDGNPTLTMKATLTETLSVILIDWFFIFGIGLKLEGAALAVLFSPAISLVVLSFHRKFAGRQLEWHWVVPHLRNIWRSARLGVASALNELSTGVSIYFFNHVLLQLANNYAVAAYGVISNIAIVVLAIANGVALGVQPLASREFGKHEYKNVSMTLKNGMIITLFLATISFIILITFKHPIIEVFNTSHSGQLLAYASVGLPIYFTSVFFSALNLLFILFLTAIGSARASFSLSILRGYIILLPAIF…
NODE_14_length_51414_cov_752.085_ID_9501	fig|1358027.6.peg.251	peg	NODE_14_length_51414_cov_752.085_ID_9501_32908_31415	32908	31415	-	FIG00743995: hypothetical protein		FIG00743994	ff	gtggctgcgaaagagcagaaaaaattaatcacaacgccaacattggtgttaatgattatttcgacaatatatgggtttggtaatgtttcaatagcttatgatcaaatggcatatgcggggatgttttggtacatccttgctggagtttgtttcttcttcccctgttgtttgatgatggctgaatatggttcggcatttaaggacgccaaagggggaatctattcctggttagctggttcgataggggaacggctggcctttatcggaacctttatttggttagcgagttgggttctgtggctagtatcaagtgcttctcgactttggataacattgtcggcactattatttggccatgatactacccaacaatggcatttttggatctttaattctaat…	MAAKEQKKLITTPTLVLMIISTIYGFGNVSIAYDQMAYAGMFWYILAGVCFFFPCCLMMAEYGSAFKDAKGGIYSWLAGSIGERLAFIGTFIWLASWVLWLVSSASRLWITLSALLFGHDTTQQWHFWIFNSNQLIGILAILFVLLVTLLSSQGINGITKISSFGGAFMIGMNAIFIIASLVTIIANKGVTAQPIHGISSFIESPNPAFKTPIAIISFVVYAIFAYGGMENLGGVTDSMRNPAKTFPRGLVIGSLLTIGSYVLMILMTGFSVNYNHVIAKSSVNLGNVTYVVFNQLGYQLGVSLGLSHATNIFLGVLFTRMIALAGLMGMLGAMFLLVYSPIKSFIMGANPELWPKKIVTLNKHGMPAYAMWIQAIFVSCIIFLVAFGGSAAASFYQIL…
NODE_14_length_51414_cov_752.085_ID_9501	fig|1358027.6.peg.252	peg	NODE_14_length_51414_cov_752.085_ID_9501_34572_33097	34572	33097	-	Two-component system histidine kinase		FIG00005774	isu;Two-component_regulatory_systems_in_Campylobacter	atgaagcaaaaagatgaaagacggtttgtttcactaaaaattaagtgggcagctgggacggcattagggtcattaatcatcttttgtatcgttgccatggcattatttagcgcatttacgcaaaatttatttcatcaggaaagacaattattgaatcaagggatgaccaatattagtacacaattaagtactgttgataagcccttaactaaaaagaatgttagtcaccttattgatccagacagaaaccggtcgaatattatttctggagaggaatataaacgaccggtaattaaagaattaagtgatggacacttggttattaacatttataatcctgatggaaagaatattttgagtactggtcgttatattaaaaagccacagtttacgactaat…	MKQKDERRFVSLKIKWAAGTALGSLIIFCIVAMALFSAFTQNLFHQERQLLNQGMTNISTQLSTVDKPLTKKNVSHLIDPDRNRSNIISGEEYKRPVIKELSDGHLVINIYNPDGKNILSTGRYIKKPQFTTNRNIHIAAGPNHDVLVGQMPIYGQNNRQLIGYLQVENNLDAYMQSYHQLALVCILALCLVVIASGLLGYFLSLFLLRPLDGIHDTVKEISADPTKDVRVPTTNRNDELAELITMFNEMLDRMQRYIDQQSQFVSDVSHELRTPVAIIQGHLEMLQRWGKDDPKVLDDSIKATLIETRRMKNLVQEMLDLSRAEQVEINFRNQHTIVNDVVHQVYNNFKMLYPDFTFRLDDDLKEPIMVDIYRDHLEQVLVILCDNAVKYSTDDHKEI…
NODE_14_length_51414_cov_752.085_ID_9501	fig|1358027.6.peg.253	peg	NODE_14_length_51414_cov_752.085_ID_9501_35271_34585	35271	34585	-	Response regulators consisting of a CheY-like receiver domain and a winged-helix DNA-binding domain		FIG01328061	ff	atgagtcgaattttaattattgaggatgaggaaaatttagcaaattttgtagaacttgaattaaagcatgaaggttacgatacagatgttgaacttgatggtcgtgccggactagaagcagctttaaatcaagactttgacgtgattttgctagacctgatgctcccagagttaaatgggattgaagtggcacggcgggttcgtgaattaaaagatacaccgattattatcatgactgctcgtgattctgttattgaccgtgtctctggattagatcacggggcagatgattatattgttaagccgtttgcgattgaagaactccttgcacgggtccgggcgttattgcggcgaatcagtattgaagatggtaataataaggaacatcaaacaacggtc…	MSRILIIEDEENLANFVELELKHEGYDTDVELDGRAGLEAALNQDFDVILLDLMLPELNGIEVARRVRELKDTPIIIMTARDSVIDRVSGLDHGADDYIVKPFAIEELLARVRALLRRISIEDGNNKEHQTTVNYKDLTIEKENRVVRRGDEVINLTKREYELLLILMENINVVMSRKDLLSKVWGYDSKVETNVVDVYIRYLRNKIDRPGEKSYIQTVRGTGYVIRS
NODE_14_length_51414_cov_752.085_ID_9501	fig|1358027.6.peg.254	peg	NODE_14_length_51414_cov_752.085_ID_9501_35675_35496	35675	35496	-	LSU ribosomal protein L32p			isu;Ribosome_LSU_bacterial	atggctgttccagcacggaagacttcaaagactaagaagcgtatgcgtcggggtcacatcaagttaaatgtacctggccttactccttgcccaaactgtggtgaacttcgcaagtcccacatggtatgcccaagttgtggttactacgacggcaagcaagttgttaacactaacaactaa	MAVPARKTSKTKKRMRRGHIKLNVPGLTPCPNCGELRKSHMVCPSCGYYDGKQVVNTNN
NODE_14_length_51414_cov_752.085_ID_9501	fig|1358027.6.peg.255	peg	NODE_14_length_51414_cov_752.085_ID_9501_36287_35730	36287	35730	-	COG1399 protein in cluster with ribosomal protein L32p, Firmicutes subfamily		FIG00008125	ff	ttgaaatggtcgttagctgaattacatcgttaccaagatgaaccacttcatattcaaagtacttttgatctgaacgcatcattaacgaagctgtttccagatattattttagctgttcaaccagttaaagttgatggttacgttacttatgacgatggtgatgcaacgattagcgctcatgttacgacaacgttaaccgttccatctagtcgctcgttaacacccgttcaattaccactcgattttacgttctcagagacgtatatcgatgatcgttcacattttgcccgctatgaggatgaagatgaggttgttttccttattaaaaagggcgattcaattgattttgatactgcattagcggaaaatatcgttgaacaggtaccactacgggttctt…	MKWSLAELHRYQDEPLHIQSTFDLNASLTKLFPDIILAVQPVKVDGYVTYDDGDATISAHVTTTLTVPSSRSLTPVQLPLDFTFSETYIDDRSHFARYEDEDEVVFLIKKGDSIDFDTALAENIVEQVPLRVLSAEEKSGKPMPNGKGWSVISEDDYKAQQQKDDKVDPRLAKLQNLFPDQDNKK
NODE_14_length_51414_cov_752.085_ID_9501	fig|1358027.6.peg.256	peg	NODE_14_length_51414_cov_752.085_ID_9501_37550_36417	37550	36417	-	FIG007079: UPF0348 protein family		FIG00007079	ff	atgaaagcagtagggatggttgttgaatataatccatttcacaatgggcatcgctaccaccttcagcaagcgaaaaaaatttccggggcagatgtaacggtagcggtaatgagtggtaattttacccagcgtggtgaaccgacaatcgttgataaatggtcgcgggctagggctgcagtgatgaatggcgtggaccttgtaattgaactaccggttttttatgctgtccaaccagcacaccggtttgccggaggagcgctgagtctcttaaatgctcttggcgttgactcgattgtctttgggagcgagcatccagaatgggattttgcccgtttggtgaaagctgaagaagcttttaaccaggaaagttttaacaagtataatgcaacttatgccacc…	MKAVGMVVEYNPFHNGHRYHLQQAKKISGADVTVAVMSGNFTQRGEPTIVDKWSRARAAVMNGVDLVIELPVFYAVQPAHRFAGGALSLLNALGVDSIVFGSEHPEWDFARLVKAEEAFNQESFNKYNATYATQFNEQLKEQTGVTLIDPNDILAFAYTKAKINQGYHFELLPIKRQGSNYHDQQIKGKIASASAIRQAINEKGDYRQAVPQVMGDILAAIKSIPSWTDLYPLLRNQLIQAPVSTLQSTYLMAEGLEYRMKEAAQRSLDFNSFMNFTKTKRYTYAHLLRVCLYTILQITQEEVAEHSKHPYLHVLAFNKQGREYLHQVKKQLDLPLITKVDQEMRDQLLNLDYRAGKLYQLFTPIEQDLKHPPIIIN
NODE_14_length_51414_cov_752.085_ID_9501	fig|1358027.6.peg.257	peg	NODE_14_length_51414_cov_752.085_ID_9501_38251_37565,NODE_14_length_51414_cov_752.085_ID_9501_37561_37547	38251	37547	-	FIG145533: Methyltransferase (EC 2.1.1.-)		FIG00113075	ff	atgtatcagaagtgggaagaattcacaattaaaaaccttcctgctgatactaagaacattttagatttagctggcggtagtggacggttgggagtaatgctggctgctcgtggatttgacgtaacggttgctgacttttctgctgagatgctcagtattgccgatcaacatgcgacggaagcaggggctaatctgcatctcttgcaagctgatatgcgcgaccttagtgctttaccgcagtatgacgcgatcacttgttatgcggactctttttgttatttagacgatgcagcggccgtgcaaaagaccttcaatgaaattgctgatcatttgaaagataatggtgtctttttatttgatgtcatttctccttatcaaactgatgtcatttatccgggg…	MYQKWEEFTIKNLPADTKNILDLAGGSGRLGVMLAARGFDVTVADFSAEMLSIADQHATEAGANLHLLQADMRDLSALPQYDAITCYADSFCYLDDAAAVQKTFNEIADHLKDNGVFLFDVISPYQTDVIYPGYMFNYEDEDHQRAFMWQSFKDDDVDHGVIHELAFFTRDNDGRYDRVGETHYERAYELPLLKQMLSQAGFNSVEVGSNFSTSIKEENPTRWFFKCHKxGEFT
NODE_14_length_51414_cov_752.085_ID_9501	fig|1358027.6.peg.258	peg	NODE_14_length_51414_cov_752.085_ID_9501_38658_38302	38658	38302	-	Ribosomal silencing factor RsfA (former Iojap)		FIG00135315	ff	atggatagtaaacaattattagaaatggttgtcaaagctgccgatggtcggcgcgcagaagatatcgtcgcccttaaagttgatgagattagtccaatggctgattatttcgttattatgacgggaggctcagaccgtcaagtacaggcgatcaccaatgctattgttgaaaaagcacatgaagaaaatatcaacattggtagcgttgaaggtaaaaaccatgcgcaatgggtattggttgaccttggtgacgtggttgtccatgttttccgtgaagaaactcgtcaattctataaccttgaaaaattatgggccgacgcaccccttgtcaatattaacgactggattaatgattaa	MDSKQLLEMVVKAADGRRAEDIVALKVDEISPMADYFVIMTGGSDRQVQAITNAIVEKAHEENINIGSVEGKNHAQWVLVDLGDVVVHVFREETRQFYNLEKLWADAPLVNINDWIND
NODE_14_length_51414_cov_752.085_ID_9501	fig|1358027.6.peg.259	peg	NODE_14_length_51414_cov_752.085_ID_9501_39272_38658	39272	38658	-	Hydrolase (HAD superfamily), YqeK		FIG00014849	ff	gtgaataaagaattagtttataataaaagttatatctcaatgacgcggtctgaacttatcgaccgtctcaaaagggcgttaaaggataaacgatttcagcatgtgttacgtgtggaagagacagcgattgagttagctgctcaatacggtgttgatattgaaaaagcaagtatcgcaggcctgtgtcatgattatgccaaacagcgccctgacgaagattttattgctgagattaagaaaaaagggcttaatccactgctcttagattatggtaatgcaatttggcatggagtagttggtgcagagctaatcaaggatgaattagggatttgggatgaagatatcctaaatgcggttcgccaccatactactggggcgccagtaatgacaaaactcgaa…	MNKELVYNKSYISMTRSELIDRLKRALKDKRFQHVLRVEETAIELAAQYGVDIEKASIAGLCHDYAKQRPDEDFIAEIKKKGLNPLLLDYGNAIWHGVVGAELIKDELGIWDEDILNAVRHHTTGAPVMTKLEQVIYMADYIEPGRDFAGVKKARVITAANLQAGVAYQTKHTLAYLIENGKPVYPKTIDTYNAWVPQYEGEID
NODE_14_length_51414_cov_752.085_ID_9501	fig|1358027.6.peg.260	peg	NODE_14_length_51414_cov_752.085_ID_9501_39909_39265	39909	39265	-	Nicotinate-nucleotide adenylyltransferase (EC 2.7.7.18)		FIG01279159	isu;NAD_and_NADP_cofactor_biosynthesis_global	ttgcaaagctgtagtgtagtagataaggtgcaaacccaagcgcaaccggagactaaggttagtggacaccgtaagcgaatcggcctctatgggggaacatttaatcctattcacaatgctcacctatttatggcggatcaagttggtcatgccctctgtcttgatcgggttgattttttaccagatgctaaacctccccatgttgatcataaagattcccttgatccgcaattgcggttgcagatgcttgaattagcagttgcggataacccttttttagggattgagcatgccgaattagagcggggaggagttagctatacttacgatactattaagtatttgttagataagcaccctgatgtggattattactttattattggcggggatatggtc…	MQSCSVVDKVQTQAQPETKVSGHRKRIGLYGGTFNPIHNAHLFMADQVGHALCLDRVDFLPDAKPPHVDHKDSLDPQLRLQMLELAVADNPFLGIEHAELERGGVSYTYDTIKYLLDKHPDVDYYFIIGGDMVDYLDKWYRINDLIRLPHFHFVGVHRQRAKNETQYPVIWVDVPTVDFSSTDIRQRVQHGQSIKYMVPDAVSKFIEEHQLYRE
NODE_14_length_51414_cov_752.085_ID_9501	fig|1358027.6.peg.261	peg	NODE_14_length_51414_cov_752.085_ID_9501_40242_39931	40242	39931	-	FIG004454: RNA binding protein		FIG00001879	ff	atgcaattaagaggaaaacaaaaacgatttttacgagcacaagcaaaccaccttcaaccactattttcggtggggaaagatggtctgactgacaattggcttgctcaactagatggcgcactcgaccgtcgagaattaattaaggttagcattttacaaaattcagatgttacaactgatgaagttcgcgaattgattgaagaaaaaacttctattcaggtagttcaagttattggtcgggtattagttttatttaaagtttcagcaaataaggatgcccgtgaattgtcatcacgagtagctgaaatctaa	MQLRGKQKRFLRAQANHLQPLFSVGKDGLTDNWLAQLDGALDRRELIKVSILQNSDVTTDEVRELIEEKTSIQVVQVIGRVLVLFKVSANKDARELSSRVAEI
NODE_14_length_51414_cov_752.085_ID_9501	fig|1358027.6.peg.262	peg	NODE_14_length_51414_cov_752.085_ID_9501_41393_40266	41393	40266	-	GTP-binding protein YqeH, required for biogenesis of 30S ribosome subunit		FIG00001499	isu;Universal_GTPases	atgactgaacaagaacaacaaactgaagaattacgttgtataggttgtgggagtattatccaaacagaagatcctaatggcttgggttacacgcctaagtcagcccttgagaagggaaaggagacaggagaattatactgtcagcgttgtttccgtttgcggcactacaatgaaattgctccggtatcattaacggatgatgactttttgcgcctattaaatcagattcgggatgccaatgctttaattgtgtatgttgttgatgtttttgactttaatggaagtctaattccgggcttacaccgttttgttggtgataatccagtattattagttggaaataaggaagacttgttgccacgttctctacggcggcccaagttaactgactggattcgt…	MTEQEQQTEELRCIGCGSIIQTEDPNGLGYTPKSALEKGKETGELYCQRCFRLRHYNEIAPVSLTDDDFLRLLNQIRDANALIVYVVDVFDFNGSLIPGLHRFVGDNPVLLVGNKEDLLPRSLRRPKLTDWIRQQANIAGLRPIDTVLVSAKKNHQIDHLLDVIEKYRHNRDVYVVGVTNVGKSTLINQIIKQRTGVKELITTSRFPGTTLDKIEIPLDDGHVLVDTPGIIHQEQMAHVLSPKDLKIVAPQKEIKPKTYQLNDGQTLFLGGVARFDYLHGERAGMVAYFDNNLPIHRTKLSNADNFYAKHLGDLLTPPTSDEKDGFPPLERYEFHITEKSDIVFEGLGWITVPAKTTVAAWVPKGVGALVRRAMI
NODE_14_length_51414_cov_752.085_ID_9501	fig|1358027.6.peg.263	peg	NODE_14_length_51414_cov_752.085_ID_9501_41916_41386	41916	41386	-	FIG001553: Hydrolase, HAD subfamily IIIA		FIG00001553	ff	ttgttagagatatttaaaccaacatggatggttaatacaatatattctgtttctcctgcccaattaaatgagcagggagtgcgagctgtttttagtgacctggataataccttgattgcttggaacaatccagatggaactccagaattaaaggaatggatggatgctttacgagaagcccatattccactaattgttatttctaataatagtaaggaacgagttggaaaagctgttaatagccttgaccttccatttgtttcgcgatcattaaagcccttaagttttgggattgatcgtgcacggaaaaaacttaatttagcaaaagatgaagtggttatggttggtgaccagttattgactgatgttgctgcggctaaccaagcgggcattcgaagc…	MLEIFKPTWMVNTIYSVSPAQLNEQGVRAVFSDLDNTLIAWNNPDGTPELKEWMDALREAHIPLIVISNNSKERVGKAVNSLDLPFVSRSLKPLSFGIDRARKKLNLAKDEVVMVGDQLLTDVAAANQAGIRSILVRPLLNTDKWDTRINRFFERRVWKSLNKKYPDLKWQEDLND
NODE_14_length_51414_cov_752.085_ID_9501	fig|1358027.6.peg.264	peg	NODE_14_length_51414_cov_752.085_ID_9501_42423_42070	42423	42070	-	LSU ribosomal protein L20p		FIG00000216	icw(1);Ribosome_LSU_bacterial icw(2);Mycobacterium_virulence_operon_involved_in_protein_synthesis_(LSU_ribosomal_proteins)	atgcgagttaaaggtggaactgttacgcgtgcacgtcgcaagcgcattatgaagttagcaaagggttaccgtggttcaaagcaccgtcttttcaagactgctaaagaccaagtaatgaagagttacacttacgctttccgtgatcgtaaggtcaacaagcgtaagttccgtgaactttggattgctcggattaacgctgctgcacgtatgaacgacattagttacagcaagttaatgcacggcttaaaggttgctaacattgacattaaccgtaagatgttagctgatttagctgttaacgatgcagatgcatttaaggcactcgttgacgaagctaagaaagctcttaactaa	MRVKGGTVTRARRKRIMKLAKGYRGSKHRLFKTAKDQVMKSYTYAFRDRKVNKRKFRELWIARINAAARMNDISYSKLMHGLKVANIDINRKMLADLAVNDADAFKALVDEAKKALN
NODE_14_length_51414_cov_752.085_ID_9501	fig|1358027.6.peg.265	peg	NODE_14_length_51414_cov_752.085_ID_9501_42665_42468	42665	42468	-	LSU ribosomal protein L35p		FIG00000259	isu;Ribosome_LSU_bacterial isu;Mycobacterium_virulence_operon_involved_in_protein_synthesis_(LSU_ribosomal_proteins)	atgccaaagatgaagagtaaccgtgctgctgccaagcgtttcaagcgtacagctaatggtggattcaagagtggaaactcattcactagtcaccgtttccacggtaagactaagaagcaacgtcgtcaattacgtggtttgagcatgatggacaagaccaacgtaaagcgttacaagaagttattaccatttaagtaa	MPKMKSNRAAAKRFKRTANGGFKSGNSFTSHRFHGKTKKQRRQLRGLSMMDKTNVKRYKKLLPFK
NODE_14_length_51414_cov_752.085_ID_9501	fig|1358027.6.peg.266	peg	NODE_14_length_51414_cov_752.085_ID_9501_43200_42688	43200	42688	-	Translation initiation factor 3		FIG00000206	isu;Translation_initiation_factors_bacterial icw(1);Mycobacterium_virulence_operon_involved_in_protein_synthesis_(LSU_ribosomal_proteins)	atgattgtcaataacggtattcgtgcacgggaagtgcggttaatcggtcaagatggtgaacaattgggcattaagtctaagcgtgaagcgctacaattagctgaagaagctaacttagacctagtattagttgcaccaaaggcacgcccagctgttgcccgcattatggattacgggaagtaccgtttcgagatgcaaaagaaagagcgtgaagctcgtaagaagcaaaagacgataacggttaaggaaattcgccttagtccatcaattgatactaatgactttaatgttaagttaaagcgtgttcgtaagttcattgaaaagggcgataaggtacggatttcattacggttccgtggtcgtgctattacccataaggatatcggtcgtgacatgatt…	MIVNNGIRAREVRLIGQDGEQLGIKSKREALQLAEEANLDLVLVAPKARPAVARIMDYGKYRFEMQKKEREARKKQKTITVKEIRLSPSIDTNDFNVKLKRVRKFIEKGDKVRISLRFRGRAITHKDIGRDMIERMAEETSDIATVVQRPKMEGRSIFLTLAPAADKAKN
NODE_14_length_51414_cov_752.085_ID_9501	fig|1358027.6.peg.267	peg	NODE_14_length_51414_cov_752.085_ID_9501_44367_43426	44367	43426	-	Helicase loader DnaI		FIG00001402	idu(1);DNA-replication	atgcagtcactaaacaaaactttacaagagttaatgcgcggtcaaaatatcgcaaacaatatccaacaaacgatgaagcaagtttatgcggataaagatgttcaagcattcttaaacgaaaatcgtgaccgtcttagtaaagaagcaattaaacggggccaatcaaagctttatgagttttttcatgaaaagcaattaattgaaaaaggcgtgccaactgttgccccaggatattctccgcaattggttatcagtgccgggcagattgacgtaacctacgttccaactaaacagttattagaacgccaacaacaacgttatgttcaacggctagttaactcgattaatatgcctaagttcattaaaaatgcgtcatatgatgattattatctaaatgaa…	MQSLNKTLQELMRGQNIANNIQQTMKQVYADKDVQAFLNENRDRLSKEAIKRGQSKLYEFFHEKQLIEKGVPTVAPGYSPQLVISAGQIDVTYVPTKQLLERQQQRYVQRLVNSINMPKFIKNASYDDYYLNEDTQTDTRTKAIQAAMDFTDNYQKDNFQPGLYLYGKFGVGKTYLLGAIANELAKSKEVPTTMVHFPSFAVEMRNSIKQNNTGEKLDAIKRAPILMLDDIGAGAMTTWIRDDVLGVILEYRMQEELPTFFSSNFSMDELQNNHLAINAQGDNEPLKAARIMERIKYLSREIEMEGKNLRDKG
NODE_14_length_51414_cov_752.085_ID_9501	fig|1358027.6.peg.268	peg	NODE_14_length_51414_cov_752.085_ID_9501_45749_44388	45749	44388	-	Helicase loader DnaB		FIG01312154	ff	atgactgcagcagcttttgatccgcaagccggttatgttgttacggccagcactgcatttattagttttaatgaccagacttttgcaacattttatcagccaattttaggaccagttgcgtttagctttttttatgcgttaaaagcgcgcctgctgcctaatcctacgattgctaaccggaccttgcaaagtgacctgttagcccaggtaaatgctgggggccgacaagtactggaggctcttcatcgtttagaggcagttggcttagtgcagacttatttccagcacgatgagatcggggacgtatacgtttatgaattgcagccgacccttactccagaaaaatttttagctgataacttgctgagtattttacttttagaggaagtaggaaatgaa…	MTAAAFDPQAGYVVTASTAFISFNDQTFATFYQPILGPVAFSFFYALKARLLPNPTIANRTLQSDLLAQVNAGGRQVLEALHRLEAVGLVQTYFQHDEIGDVYVYELQPTLTPEKFLADNLLSILLLEEVGNEAFERLTKQSRQYKLASSNTSLTNVSHNFFEEFHINSQSITETPQAILTARKQAPVEKQPQLTAGMSDDFDWPTLIHLLANQPIVSADLENNRDLILLEHQLYGIDAPTMKTLVLRSIDLQTNHFNPKKFKQIVASAYNIVYSSTTKVAEKEAPVTNGNSELTSKDQELLATAKDYSPVEFLQVLKGQTGGYVTSGERHILTGLVAQEKLTQDAINILTWYVISDRGNSTLTANFVDAIANNWLQHGVINGEQAIVQLKTFNKQSQE…
NODE_14_length_51414_cov_752.085_ID_9501	fig|1358027.6.peg.269	peg	NODE_14_length_51414_cov_752.085_ID_9501_46231_45767	46231	45767	-	Ribonucleotide reductase transcriptional regulator NrdR		FIG00000382	isu;Ribonucleotide_reduction	ttgcgctgtccacattgtcacaaaaatggatcacgggttgtcgatagtcggccaagcgaagacggaagctttattcgtcgtcgtcgtgagtgcattcattgtggctttcgttttacaacctttgaacggtacgaggaaacgccactactagtaattaaaaaagatggtacgcgccaagaattcagtcgcaaaaaaatcctcaatggaattgtacgctcggcggaaaaacgaccggttagtatggagcggttgaccaagattgcagataaagtggaaaaacaaatccggagtattggtgaaagcgaagtctccagtcaaattattggtaaatttgtgatgaacgaattaaaaggcgtcgatgagattgcctatattcggtttgcaagtgtttaccgccaa…	MRCPHCHKNGSRVVDSRPSEDGSFIRRRRECIHCGFRFTTFERYEETPLLVIKKDGTRQEFSRKKILNGIVRSAEKRPVSMERLTKIADKVEKQIRSIGESEVSSQIIGKFVMNELKGVDEIAYIRFASVYRQFKDVDAFMSELESMMKAEHKK
NODE_14_length_51414_cov_752.085_ID_9501	fig|1358027.6.peg.270	peg	NODE_14_length_51414_cov_752.085_ID_9501_46876_46277	46876	46277	-	Dephospho-CoA kinase (EC 2.7.1.24)		FIG00000267	isu;Coenzyme_A_Biosynthesis	atgacaaaaatagttggattaacaggtgggattgcaaccggcaagacaacggtaagcaacattttgcgtcaggctgggattccagtgattgatgctgatcaagtagcgcggcaagtccagacaccagattcggttgggttaacgaggattgtcaaagtattcggtccgaaagtgcttttgccaacaggggagctcaatcggccggccttagcaaaaattgtctttaatgataaagaagcgttgaaaaaactcaatgagattcttcagccattaatttacgatgccatttttgcgcaggccgatactttgaaaaaacagggaatttccctcgtggtgttagatgtaccactattatttgaacagcattatgatgaagattgcgattatgttgtagttgtt…	MTKIVGLTGGIATGKTTVSNILRQAGIPVIDADQVARQVQTPDSVGLTRIVKVFGPKVLLPTGELNRPALAKIVFNDKEALKKLNEILQPLIYDAIFAQADTLKKQGISLVVLDVPLLFEQHYDEDCDYVVVVYIDPQTQLKRLMARDHCSKEEAQARIAAQMPLSEKEARADFKINNNGDQNALQKQVASLINQLKAE
NODE_14_length_51414_cov_752.085_ID_9501	fig|1358027.6.peg.271	peg	NODE_14_length_51414_cov_752.085_ID_9501_47710_46880	47710	46880	-	Formamidopyrimidine-DNA glycosylase (EC 3.2.2.23)		FIG00035634	isu;DNA_Repair_Base_Excision	atgcctgaattaccagaagttgaaactgttcgccgcggtttactgaagattgccgctaagcgtaaaattaacgcgattgatgtttattatggtaaaacgattaccaatgacgttgaagattttcggcaggcgttgattggtcagacgattgagaatgttgatcggcgaggaaaatatcttctttttcgttttactaatgatttgacgatgatctcacatcttcgcatggaaggaaaatattacaaccaaccgattggcagaccaattgataagcatacccatgttgtctttgaatttacggatggcacggaattatgttatcaagatacccgtaagtttggccggatgacattggtaaaaaccggtgatgagatgaatgtcggcggattgaagacgatt…	MPELPEVETVRRGLLKIAAKRKINAIDVYYGKTITNDVEDFRQALIGQTIENVDRRGKYLLFRFTNDLTMISHLRMEGKYYNQPIGRPIDKHTHVVFEFTDGTELCYQDTRKFGRMTLVKTGDEMNVGGLKTIGPEPTEDAFTLPYFTAELKKSRGKIKPFLLNQRHVAGLGNIYVDEVLWMTGINPEQPANTLTANQIAKLRENIIKELATAIKYKGTTVHSFTNAFGDAGAFQDRLKAYGHAGDQCPRCGTKMVKIKVAERGTTFCPHCQVLKE
NODE_14_length_51414_cov_752.085_ID_9501	fig|1358027.6.peg.272	peg	NODE_14_length_51414_cov_752.085_ID_9501_50391_47725	50391	47725	-	DNA polymerase I (EC 2.7.7.7)		FIG00000404	icw(1);DNA_Repair_Base_Excision isu;DNA-replication	atgacaaaacaattattgttaattgacggaaatagtattgttttccgggcattttttgctatgcataatcaaatggacaagtttacaaataaggacggcttgcatacagctgcaatttatggctttaagttgatgcttgaccatgtgttgcaaaactttaaaccggatgcggctttagtagcctttgatgcagggaaggtaacctttcggacgaaaatgtatgatgactataagggtggtcgaaacaagacgcctaatgaattgaccgagcagatcccttatgtgcgtgaattgatcaaagactctgggttacatagttatgaattagctaactatgaagctgacgatattatcggtactttggctaagcaggcggatgatgctggctacaagacgttg…	MTKQLLLIDGNSIVFRAFFAMHNQMDKFTNKDGLHTAAIYGFKLMLDHVLQNFKPDAALVAFDAGKVTFRTKMYDDYKGGRNKTPNELTEQIPYVRELIKDSGLHSYELANYEADDIIGTLAKQADDAGYKTLIVTGDRDLTQLASENTTVAVTHKGVTDTEHYTPAHVEEKLGITPRQIIDMKALMGDSSDNYPGVTKIGEKTAIKLVKQFGSVEELYDHIDDLKKSKMKEHLIEDEEVARQCKTLATILQDAPIKIGLDDLQYQGPQTDDLIKFYKEMGFKSFLKKMDIDGVGEEDEAEIAPIDHTVLTKDNLDELGQLTGEVSFYLEMPEENYHTSPFAGFVIGNEGHWFTSRDVDLLKEAPLKDLLQSDSVKKNVFNAKAQIVGLHRLGIPLENI…
NODE_14_length_51414_cov_752.085_ID_9501	fig|1358027.6.peg.273	peg	NODE_14_length_51414_cov_752.085_ID_9501_50515_51192	50515	51192	+	Protein of unknown function DUF1275		FIG00748001	ff	atggataaactcattaactatcaaaagcctgcagaagcacgtctctttgccctgctcctcacttttagcggtggcttcatcgatgcttttacatatatcaaatgtgggcgcacaatggcagcagcccaaactggcaacattatttttcttagtgccgcgcttgccaatcacaattttctcggcgtcgttgaccggctcggctcattgatcgcatttattcttggattggcaatggtgagcatcctccatgcccatttaagaactgattattggcgagtagtttgtctgttgccgattttattagtaggagcaattatcggttttctcccggatagctttcctgactttctgatggtcccagccgtttcatttggtcttgcaatgcaaagtgccgctttc…	MDKLINYQKPAEARLFALLLTFSGGFIDAFTYIKCGRTMAAAQTGNIIFLSAALANHNFLGVVDRLGSLIAFILGLAMVSILHAHLRTDYWRVVCLLPILLVGAIIGFLPDSFPDFLMVPAVSFGLAMQSAAFSKIEGLGYNSVFTSGSVKKAAVAWSEYYFHHDRSQRSAAFSYLMIVICFTLGAIISAQLLPFFRMKTIWIGTFLILVTDSSYYLTKRKNVNK
NODE_15_length_49551_cov_887.608_ID_9503	fig|1358027.6.peg.274	peg	NODE_15_length_49551_cov_887.608_ID_9503_1033_1623	1033	1623	+	hypothetical protein				ttgcgcgttttgcacattgtcagctgggttattgcttcccgcaccaacatagtggacagtaaacttaacatccttaaggtagtcaacatcttcattagttacctttggtccgtctgggtatttagggttaattggttcacccggtgtacctggtttatccggtttgaaggtcgttgtaccgtgcttcaagacaaccgtgtaagtttgcgttgtattgtcattgttgtcaaatactgcgccagctgggaagtcatcactcacgaggacatagccttgatcttcaagttgcttgatttggtcagcggtactgtagttgattaccgtacctggcttaccagtcaagttaccagaagttgcgatctgagcattgttgttatcttggtcaacatagttaacaac…	MRVLHIVSWVIASRTNIVDSKLNILKVVNIFISYLWSVWVFRVNWFTRCTWFIRFEGRCTVLQDNRVSLRCIVIVVKYCASWEVITHEDIALIFKLLDLVSGTVVDYRTWLTSQVTRSCDLSIVVILVNIVNNSGLIVNDWVVWYWRILTRISWRYRWNTWGVTWYIWHWFVWRYLCWIRWIGWVLWLWYVWNWLT
NODE_15_length_49551_cov_887.608_ID_9503	fig|1358027.6.peg.275	peg	NODE_15_length_49551_cov_887.608_ID_9503_2248_3006	2248	3006	+	hypothetical protein				ttggttattattatcttgatcaacaattgtcaagtcagccttttgtacttggttgtaaacaactggcgtatcttcagttggcttatctggagttactgttggaaccgttggacggtagcctggtacgtctggaactggctcgtttggcgttacctttgttggatctgttggatcgttagggtaacttggcgttggtgcgtctggaattggtgtcttgccatctggaccaactggaacaatcttaccaaccttcttgtaaacgacttctgttgcaacatttggattgtcagtggttgctgtcaatccaccagcagttgtaacttcagaaacataaccatcaattaccggaacgttaattgtgccaaacttgtgactagtttcattccatgcaccgttagt…	MVIIILINNCQVSLLYLVVNNWRIFSWLIWSYCWNRWTVAWYVWNWLVWRYLCWICWIVRVTWRWCVWNWCLAIWTNWNNLTNLLVNDFCCNIWIVSGCCQSTSSCNFRNITINYRNVNCAKLVTSFIPCTVSNYIPGYRINNISRPGKFTGLNIIFMKRVAIFVNKLNRLRCWNVLRILLNRSVIFITNSNSVTLIPMIQCHTLDIIAVRISTNGNHMHPGNTWRFNTLDILSWCPSQLARACNLPIFNGD
NODE_15_length_49551_cov_887.608_ID_9503	fig|1358027.6.peg.276	peg	NODE_15_length_49551_cov_887.608_ID_9503_18730_6380	18730	6380	-	FIG00752224: hypothetical protein		FIG00752222	ff	ttgactcctcaagcagaccaaaaagtaacctttactggaactgctactaaggacttggtaactggcaagactggtgatactgtttggactcctgcaaccggtactttagcgcaagttgctggtcaacaagtagctggctaccacattactggtaacataaatgctaacgctgatggtagtgcgaatgccgttacggtaaacccaacttctggagatattgatgtaacgattgtttacactccagatgctaagacaccagatactccacaaaaagctaaggttactatttacgataagactgaaaacaataggcaattgtctgcttttgaaaataacaatggtacaaagggtagtgcaatcagctttgacggtgaaccacaaacccttcaagcttactta…	MTPQADQKVTFTGTATKDLVTGKTGDTVWTPATGTLAQVAGQQVAGYHITGNINANADGSANAVTVNPTSGDIDVTIVYTPDAKTPDTPQKAKVTIYDKTENNRQLSAFENNNGTKGSAISFDGEPQTLQAYLNSGYVFDSATDANGNSIGTASNITFGNFDSVDGNVQSFNIYLVHGTDTKTESATTNAHVHYVVAGNEANKPAAPADSPVQTINWTRTNTTDRVTGATTEGTWTPDKNGFTSVSSPTLMNYTPDQVVANFTTPQPNRDQVVTVVYNPNPEVAQKADLVIYDKTDNNKELNSFDNSGKTGTQISFSGSANYVADLITKGYKIDSFVNDQNQTSNPTSYDQINFSNFDNNSASDQHFKLYLVHDTENVTDKKTTTSTVRYVVSDGKTNP…
NODE_15_length_49551_cov_887.608_ID_9503	fig|1358027.6.peg.277	peg	NODE_15_length_49551_cov_887.608_ID_9503_20130_18727	20130	18727	-	FIG00752224: hypothetical protein		FIG00752222	ff	gtgaccgatgacgctcatcggatcactattacttgggatcaaggacggccaattgctgacagcattatcccaggcaaaacttggaacagtgcggggtcaaatattcccgataaagttacacaaaatatttggtatgttgatgctcaaactgggaaagttcttagccataaagttagtgatgaagcatttaatggttcaagttatgattccaccagtaatgaattaccaacgattactaaggatggtaagacttaccaattagttgatagagcttcggatgggctttataattcaagtgattttactgacattttgaacaagcaattaactactaataatggcgtaccaattactgttgatgatttactttcaactccacttaagggaatcttaggtgac…	MTDDAHRITITWDQGRPIADSIIPGKTWNSAGSNIPDKVTQNIWYVDAQTGKVLSHKVSDEAFNGSSYDSTSNELPTITKDGKTYQLVDRASDGLYNSSDFTDILNKQLTTNNGVPITVDDLLSTPLKGILGDGRIGNIRASITNHQGTRAYTRLQTKTDGTIDLNTYLFDADSPKGALIPGLSQANVAPGQTVMGAHLADTGSGAFYNGTKPGNRDIIILYKAATPVANKQNANITFVNDDTGASLSPQQNTSGDAGSQISFDNATSTVNNLINQGYVYNGTTGTGVSNGSASGSFARVAFPVYDNDDNTNQAFVVHFKSPAQTTTYHQGVEESKTIQRTINYYDKVTGARIPSRLIAQNPITDSVTFTRTQVLDQNGKVVGYGTVGSDGKSFRTQDW…
NODE_15_length_49551_cov_887.608_ID_9503	fig|1358027.6.peg.278	peg	NODE_15_length_49551_cov_887.608_ID_9503_21242_20223	21242	20223	-	FIG00752224: hypothetical protein		FIG00752222	ff	atgttatcacggaataatcatcaggaacaatttaagaagtatgaacctaaaaaacaacggttcaccattaagaagttatctgttggtgtagcctcagttcttttgggtatttcttttgcaaatggtgtatcagctgatacaactgatgctagcgcagacacaaatgctaataatggtgatggttcagaacaaactgaccacaatttagttttaaattctgctaataatcaaacgttaaaagaagcaactgctgctaatcaagcgagtggtgcaactgcaacttcacaaaatccggctggagatgtacaaaccccagctgcaaatgaatatgaagctgccgttaatgctgcagtagctagtcaaacagcacaaaataatactgttgaaagtgcagctgtt…	MLSRNNHQEQFKKYEPKKQRFTIKKLSVGVASVLLGISFANGVSADTTDASADTNANNGDGSEQTDHNLVLNSANNQTLKEATAANQASGATATSQNPAGDVQTPAANEYEAAVNAAVASQTAQNNTVESAAVANSANSVTTSAASVTQPTSTSTVSQQSAASQTAVETSAAPESTVADTQDASTATQTFSPRSFALNDADMARLLGTSLVATNSATPVNIDSYTPNFNLTENPEYQQYFAAIPADQYAFQSYEVLTTGQKIIVTTDRNNIGDNLRFYNVRNGSAQLVYQISKDTQMDGKGTVKRNHPSLQGTYTTAGVASGSTYQGGLIIGPLIRQTL
NODE_15_length_49551_cov_887.608_ID_9503	fig|1358027.6.peg.279	peg	NODE_15_length_49551_cov_887.608_ID_9503_35285_21693	35285	21693	-	FIG00745602: hypothetical protein		FIG01706069	ff	atgggtaaaaataatcctttacggagcatgactcccaaaaataagaattataaattatacaaagcaaaaaaacagtggattactgcctgtgctacttttatgctggcttttggagcaactgcggtagtaaatgctagtgtccaagcaaatacgaccaccccagcaacaacgcaagaaagtggcagtactgtaactgcagctgaatcgacgcaaccgcaaagtagtgctcagccatctgatgaaacgaagagagatgttgtagctaatactactgatactcctaaaaccagtgaacaaaaagctacaactgctcaggctactgaaaagtcaagttccgcttctgttgcaaataaaactaatagtgaagaagaaaataagattgctgcaacaacagccact…	MGKNNPLRSMTPKNKNYKLYKAKKQWITACATFMLAFGATAVVNASVQANTTTPATTQESGSTVTAAESTQPQSSAQPSDETKRDVVANTTDTPKTSEQKATTAQATEKSSSASVANKTNSEEENKIAATTATTTTNGGYDSATWGTLDTSKWTGQTTTFDGNNYYQLTGYTGDQTHIIVPNEADFEQAGKSTNNLQVSISNDLIKSWQNAATIAFSKTDDKKIKLASTNLDNTFNTNTTLTNLDANSLDTSSVTSMQSTFEGASNLSSLTGISDWDVSNVTNMSLLFQNATGLTSLTGLENWDVQKVTNMTRIFNNVNKVTDLSPLSNWKTDSLQKLNTAFANNSFTNLQGLENWNVSHVTDMGVIFMSDANLTDISALANWDTSNVTDLNLAFNVNG…
NODE_15_length_49551_cov_887.608_ID_9503	fig|1358027.6.peg.280	peg	NODE_15_length_49551_cov_887.608_ID_9503_35595_35470	35595	35470	-	hypothetical protein				atgaaatgggaaagaaaacttgcacaaagcgttgtcacaattgttttacaagcactggttgcacggtttgtatatcacctgttcgaaaaaaagcagccaaaaaaagcaacgaaaaataatgactga	MKWERKLAQSVVTIVLQALVARFVYHLFEKKQPKKATKNND
NODE_15_length_49551_cov_887.608_ID_9503	fig|1358027.6.peg.281	peg	NODE_15_length_49551_cov_887.608_ID_9503_36596_35733	36596	35733	-	Methionine ABC transporter substrate-binding protein		FIG00047509	idu(2);Staphylococcal_pathogenicity_islands_SaPI idu(2);Methionine_Degradation idu(2);Methionine_Biosynthesis	atgatgagaaagaaaaagcataccggttggtggattgttggtattgtagtagtgattttagttgcggctggacttagtgtgggcgctaatggtgggtttacccgcaacgatgagattactgttggaacgattggcccggatgtgcaggtttggcaacacattgcaaatagtaagcaagccaaagatgaaggtttgaagattaaggtcaagagttttactgatcccgtagccttaaaccgggcgactgctagtggtgaaattgacgttaatgctttccaatcatggtcatatctgcaagcttataataaggaaaataagaaagcacagttggcggcgattggaactacctacttagaaccaatgggcttatattcagataagtataagagtgttaaagac…	MMRKKKHTGWWIVGIVVVILVAAGLSVGANGGFTRNDEITVGTIGPDVQVWQHIANSKQAKDEGLKIKVKSFTDPVALNRATASGEIDVNAFQSWSYLQAYNKENKKAQLAAIGTTYLEPMGLYSDKYKSVKDIPDGATVAIANNPANTARGLLLLQSAGLIKLKPGFGATSGTNEIAANPKNLQFKEIDDTTGPRVLKSTDLVLIGNTIALTGHLNVLKDSIYHEQVDQSTKNNINVLATAKKNRDNKEYKKLVKLYHNKQIQQWIAKKYQETKVNVDKPLSYLTN
NODE_15_length_49551_cov_887.608_ID_9503	fig|1358027.6.peg.282	peg	NODE_15_length_49551_cov_887.608_ID_9503_37188_36712	37188	36712	-	S-ribosylhomocysteine lyase (EC 4.4.1.21) / Autoinducer-2 production protein LuxS		FIG00000845	icw(1);Methionine_Degradation isu;Autoinducer_2_(AI-2)_transport_and_processing_(lsrACDBFGE_operon) icw(1);Methionine_Biosynthesis	atggctaaagttgaaagttttacattagatcacacaaaggttaaggcaccttacgttcgtttaattaccgttgaagaaggggcaaagggagacaagattagtaactatgatttacggttagttcaaccaaatgaaaatgcaattccaactgctggtttgcatacgattgaacacttgcttgctggcttgcttcgtgaccgcttggatggcgtaattgattgctctccatttggctgccggactggtttccacttaattacatggggtgaacactcaactactgaagttgccaaggcattgaagtcttcacttgaagaaattgcctacaagactaagtgggaagatgttcaaggaacaacgattgaatcttgcggtaactaccgtgatcattcattattc…	MAKVESFTLDHTKVKAPYVRLITVEEGAKGDKISNYDLRLVQPNENAIPTAGLHTIEHLLAGLLRDRLDGVIDCSPFGCRTGFHLITWGEHSTTEVAKALKSSLEEIAYKTKWEDVQGTTIESCGNYRDHSLFSAKEWSKKILDEGISDKPFERHVVD
NODE_15_length_49551_cov_887.608_ID_9503	fig|1358027.6.peg.283	peg	NODE_15_length_49551_cov_887.608_ID_9503_38262_37576	38262	37576	-	peptidase M10A and M12B, matrixin and adamalysin		FIG00746150	ff	atgcgccgatttttagtagcactcttagtcgctggcatggttggaattgtcgattatcatgtccttgctgatgcagatgcgccttctcaacccttccaatcatcattttttagccaggattcttctaatagtaatgattttcagttttctaatggtgaccaacgaccaaatgcagaccggctaagaatcccagaaaatacaccgacaccgcttgaaggttttaggtggaagaaaaagaatattactatttatatggaaacggctgatccaaaattaaaatgggcttttcgtgatgcggtcaaaaagtggaataagacgaaagcagttcatatccgctggactaagaacgaagataaggccaatattattgcggctgatggtgatctagcacgaaataat…	MRRFLVALLVAGMVGIVDYHVLADADAPSQPFQSSFFSQDSSNSNDFQFSNGDQRPNADRLRIPENTPTPLEGFRWKKKNITIYMETADPKLKWAFRDAVKKWNKTKAVHIRWTKNEDKANIIAADGDLARNNTGSNGVGYTTSELGSTRTEYDPTTNTLHKATSTLDPNQLDYTNKEFRSEVAQHELGHALGLAHAPEYEHSVMIPRNIKNGITKNDAKTLRMLYHE
NODE_15_length_49551_cov_887.608_ID_9503	fig|1358027.6.peg.284	peg	NODE_15_length_49551_cov_887.608_ID_9503_38900_38286	38900	38286	-	sugar specific permease (putative)		FIG00742345	ff	atgcgtcggtatgtatttttagcactggcgattgtcttaaactcaattggtcattcaatgacgattgtaacaaacttagggagtatgccatggccagcctccatcgtcaatattatgcatatgatgggctggaacatgacagagacgatttttacagaaggactatttgtcattggccttaatattcttttggttggtgaatttgtccctaaagaatttggctgggaattaacgtttttagttccgtacagtattttaatgcaactttttgcgaacttatggcgcttttggggaatggatacgatgaacattttcctgcgcttcggttttgacctactcggcttagtgattgcctttgccgggtatgctctttaccaacagtgtgattgttgttttcat…	MRRYVFLALAIVLNSIGHSMTIVTNLGSMPWPASIVNIMHMMGWNMTETIFTEGLFVIGLNILLVGEFVPKEFGWELTFLVPYSILMQLFANLWRFWGMDTMNIFLRFGFDLLGLVIAFAGYALYQQCDCCFHPHDKLTVYLKRRASLKFTKYFNIVLPVIIILLCSLKNHAIFAFNIGTVIGFFSQNWIVSFWQERLEPCCHF
NODE_15_length_49551_cov_887.608_ID_9503	fig|1358027.6.peg.285	peg	NODE_15_length_49551_cov_887.608_ID_9503_40078_39023	40078	39023	-	Alcohol dehydrogenase (EC 1.1.1.1)		FIG01007502	idu(4);Glycerolipid_and_Glycerophospholipid_Metabolism_in_Bacteria idu(4);Fermentations:_Mixed_acid idu(4);5-FCL-like_protein	atgaaaaaagcaatttttgaaaaagcaggtcaaatgaagattgctgatgtcgatcgtccaacaattgaaaaacctgatgacgtgattattaaggtagtgcggacctgtgtttgtggttccgacttatggaacttccgaggaattaattcagttgaaaaagattctgaaaactctggtcatgaagcaattggaatcgttgaagaagttggtgaagatatcactactgtcaagcctggtgactttgtgattgctccatttactcatggatgtgggcactgtgctgcttgtcgcgcgggcttcgatggctcttgccaaagtcacagtgataactttagctctggtgttcaagctcaatacattcgcttccaacatggtcaatgggcgcttgttaaagttcca…	MKKAIFEKAGQMKIADVDRPTIEKPDDVIIKVVRTCVCGSDLWNFRGINSVEKDSENSGHEAIGIVEEVGEDITTVKPGDFVIAPFTHGCGHCAACRAGFDGSCQSHSDNFSSGVQAQYIRFQHGQWALVKVPGKPSDYSEGMLKSLLTLADVMATGYHAARVANVNAGDTVVVMGDGAVGLCAIIAAKMRGAKKIISTSRHADRQALAKEFGATDNVAERGDEAVQKIMELTNGAGTDAVLECVGTEQSTDTAMKVGRPGAIVGRVGLPHTPKMDMTLPFYNNTIVGGGPASVTTYDKDVLLKAVLDGDINPGKVFTKSFDLDQIQEAYEAMDKREAIKSYIIMDGFERD
NODE_15_length_49551_cov_887.608_ID_9503	fig|1358027.6.peg.286	peg	NODE_15_length_49551_cov_887.608_ID_9503_41083_40505	41083	40505	-	FIG00745888: hypothetical protein		FIG00745887	ff	ttgaaaaaattaataggagttcttgcggttgctagcttgggagttgccttagctggttgtggaaaccaaaatacgcaaagcagtagcaataccgcaaagactaattcagaagctagtagcaatcaaaatactaccactgctaataatacaagcagtagtgagtcgcatcacgatagttcattatggaataatcaaaagaacgagcagttggcatcatttatgcaaaaatggggaccaacaatgcatcaatcctatgaacaatatgatggtcaaaatgaattgaaggtttcaacaggaataacctatccagacggtttgagtaaagaattagtagaaggacagtctggtttgattggctgggcaccatcaggcaagggtgattatgaatataatgttgtt…	MKKLIGVLAVASLGVALAGCGNQNTQSSSNTAKTNSEASSNQNTTTANNTSSSESHHDSSLWNNQKNEQLASFMQKWGPTMHQSYEQYDGQNELKVSTGITYPDGLSKELVEGQSGLIGWAPSGKGDYEYNVVAIYNHDGTEPPLPNRITYFFAFHNGKPVVLVDQSNNGDPDCHPTTNTDLESNFERIANQ
NODE_15_length_49551_cov_887.608_ID_9503	fig|1358027.6.peg.287	peg	NODE_15_length_49551_cov_887.608_ID_9503_41266_41150	41266	41150	-	conserved hypothetical protein				atggctaaatacaccgttgaattaagcgaagaagatatccaaatgatcaaggattgtcattcaaagaatccttctatcatgaaggcaatgaacgacgctaaaaaagttgaggattaa	MAKYTVELSEEDIQMIKDCHSKNPSIMKAMNDAKKVED
NODE_15_length_49551_cov_887.608_ID_9503	fig|1358027.6.peg.288	peg	NODE_15_length_49551_cov_887.608_ID_9503_41578_42747	41578	42747	+	Predicted hydroxymethylpyrimidine transporter CytX		FIG00053507	idu(1);Thiamin_biosynthesis	atgcaacgacagacaacaattaccgaaaacagcatgatttggtgtggcgctggaatttcaattgctgaaatcctaaccggtacttacttggctcctcttggttttacaaaagggattgctgtaattatcatcggtcacattatcggctgttttttgctctttttagctggaattatcggcgggcagcaacgtcttagttcaatgaatgctgcaaaaattagctttggacaaaatggtagtaaattttttgccttattgaacgttctccaactgatcggctggaccggaatcatgatttatgacggtgcattagcagccaatggggtctggcaccttaatcaagcattatgggtccttttaatcggcgccctaatcattggctggctgctcgttggggtt…	MQRQTTITENSMIWCGAGISIAEILTGTYLAPLGFTKGIAVIIIGHIIGCFLLFLAGIIGGQQRLSSMNAAKISFGQNGSKFFALLNVLQLIGWTGIMIYDGALAANGVWHLNQALWVLLIGALIIGWLLVGVRHLYYLNLVTISTLLILSGLLCAAIFTHHSASSSTGTLPWAQGMELVIAMPLSWLPLISDYTSVAQRPVPTSGVSAVVYGLTSCWMAFIGLGAAILTHDINIATIILRAGLGIAGLFIIIFSTITTTFMDAYSAGVSSKTIFNKWSGTMAAIGATILGTISALIFPMDNFSNFLYLIGSVFAPMIAIQITDYFILKVDYRQQNCQWTNLILWLIGFIIYRILLNYSFPLGSTVTTIIVIIAMTWSTCRVMKLVKAK
NODE_15_length_49551_cov_887.608_ID_9503	fig|1358027.6.peg.289	peg	NODE_15_length_49551_cov_887.608_ID_9503_43342_42821	43342	42821	-	Histone acetyltransferase HPA2 and related acetyltransferases		FIG00001650	ff	atggcaatttacttacgacgggcaaaccaggatgatcttcaaagggttatggaaattattgagcaagcccgagcgcaattaaaagaaaagggtaatccacaatggcaagatggtcatcctttcccaaaaacgatgaaaagtgatattaaagctggttataattgggtgttaattgataaccaaaaaattgttgggacggctactttacaactaactccggaacaaacgtatgaagagattaaagatggatcatggttaaagccgaatgagccatatgcgatcattcatcgactagcagttcttccttctaaaaatggtcaaggttttggaaaatacatcttttctaacttacttacggttggttatttgcagggagtaaggaatttccgctatgatacg…	MAIYLRRANQDDLQRVMEIIEQARAQLKEKGNPQWQDGHPFPKTMKSDIKAGYNWVLIDNQKIVGTATLQLTPEQTYEEIKDGSWLKPNEPYAIIHRLAVLPSKNGQGFGKYIFSNLLTVGYLQGVRNFRYDTHYKNIPVQKIGQEIGFIKRGTIYIDDKIDNKHMGFELNLK
NODE_15_length_49551_cov_887.608_ID_9503	fig|1358027.6.peg.290	peg	NODE_15_length_49551_cov_887.608_ID_9503_43577_44503	43577	44503	+	Magnesium and cobalt transport protein CorA			idu(1);Magnesium_transport idu(1);Campylobacter_Iron_Metabolism	atgctcaataaatattcaatctctactagtgggccgcaaaaaacaaccatcgcccttaagcaagctgatttaattattctaactcggcctactgacgaagaaattcaacaactttgtcaaacatttaacttaaacaaattttcttttcgctatcgctcttcacctgaagaagtatcacgctttcaccgaactactagtgatgtgttagataacccctttttccttgtagtttatgattatatttcttctttcaaacatattgaaaaacaacttgcaccatcactcattatttttgattctgatcaccttattatttgcactgatagtgaagatagctgtaaaaatattactaatagcaactactctaatttaagtgaaattctttttaactatatttcg…	MLNKYSISTSGPQKTTIALKQADLIILTRPTDEEIQQLCQTFNLNKFSFRYRSSPEEVSRFHRTTSDVLDNPFFLVVYDYISSFKHIEKQLAPSLIIFDSDHLIICTDSEDSCKNITNSNYSNLSEILFNYISQCQYKIMDVLVSYKKQIDDLDSAARRGFSNTRLRELTTLTRKLVFLEHTMVDQTSTIEALVKSDFCQNVPQDICQNLTVEQQRLTKAIHIFRDLLDSISSLFTAMMDSNLNNLMKFLDSAGLVIAVAALVTGFMGMNVGGLPWKDDLYGFWITLGIASILSLLIAYLLHRKQYLK
NODE_15_length_49551_cov_887.608_ID_9503	fig|1358027.6.peg.291	peg	NODE_15_length_49551_cov_887.608_ID_9503_45009_44545	45009	44545	-	FIG00743946: hypothetical protein		FIG00743943	ff	atgcaaaaaaagacaaaagttattatttctgttttagtagcagcaatggttgtcattggtggcttttacctctatgccagtcggacagtggctaaacgccttcctggtcacgtttatgagtatacatcagtgtcgggcaatcagaatgcctatatgacctttgccacaagcggagatcaggttgttgttactccggataaagatacagcaattaaagcaagtaatagcgctagtgattttcaacaagcctaccaagataacgctaaggatggcaagtggaattataaggcgcaaggaaatcgcttgaccctttcgaaactccagaatgggaaggtttcgatgtggcaatataatcacatgttagcattaggcaaaaagatgcggtctggtaactttact…	MQKKTKVIISVLVAAMVVIGGFYLYASRTVAKRLPGHVYEYTSVSGNQNAYMTFATSGDQVVVTPDKDTAIKASNSASDFQQAYQDNAKDGKWNYKAQGNRLTLSKLQNGKVSMWQYNHMLALGKKMRSGNFTYQIANAGQGIDHKATKFEQIR
NODE_15_length_49551_cov_887.608_ID_9503	fig|1358027.6.peg.292	peg	NODE_15_length_49551_cov_887.608_ID_9503_46089_45022	46089	45022	-	Antiadhesin Pls, binding to squamous nasal epithelial cells		FIG01258831	ff	atgaagttaagtaagaagcaactagcagctacttttatgactgctattttagcagggtcagtaatgattggctccgtagcgattgcggaggcggataatgccagtggatcaccagaagagcaggctgatattactaattggattgccaatacccccgaacaaatttctaataatatggcgatgcaacacattaataccaataaccttaatggcactcgttatattattcaatggggtgatactttatcggggatctcagccgcaactggaatctctgtggctaaactttgctacgataacaacattcaaaatgctaatttaatttttgctggggatgttcttatcttaaaccgtgaaggaagcgttcctgctggttatgatcccaacgtaaatccgaat…	MKLSKKQLAATFMTAILAGSVMIGSVAIAEADNASGSPEEQADITNWIANTPEQISNNMAMQHINTNNLNGTRYIIQWGDTLSGISAATGISVAKLCYDNNIQNANLIFAGDVLILNREGSVPAGYDPNVNPNVVAQTKITINNGPTTVNITVQPQSVVKNYDNSDNSDHSTTIYKAGAVNSFNNNDNDNEQSASQSSSTKSAKHQKHTSSVSASDIVSGLNDANNNDKLSFDEGDGGSDADELNVDSAAILKDAKKNDYDAILSEIESALGSKAKKDTTVYIEKDGNEIHVYASVNDDADSSNSSSTKDDEDSDSSSSSESESSDDSSQSSSDDEDSNSQATTSDHDTDTSDDE
NODE_15_length_49551_cov_887.608_ID_9503	fig|1358027.6.peg.293	peg	NODE_15_length_49551_cov_887.608_ID_9503_47340_46180	47340	46180	-	FIG00749456: hypothetical protein		FIG00749454	ff	atgtctaaatttcgcttgcagtccgttgtctttgtcttaaccgcatttttattaggatgtaatgaatttatggttgtgggggttatttctgatattgccaaaagttactatgcttcattatcaacggttggctttttagttactagttttgcaattatttatgctatctgcacgcctttaattaccactttgacaggtaagtttgatcgttttaaggttttgatggtgctaatgctaatctttttaatcggtaacactttaaccgcagttgcgcctaacctattttggctattcgtttcgcggattgtaacagctgcggtcgcggggacaattatttcattgattcttgtatttgtaagtatgattgcccccattgaaaaacgggcaatgctggtcgct…	MSKFRLQSVVFVLTAFLLGCNEFMVVGVISDIAKSYYASLSTVGFLVTSFAIIYAICTPLITTLTGKFDRFKVLMVLMLIFLIGNTLTAVAPNLFWLFVSRIVTAAVAGTIISLILVFVSMIAPIEKRAMLVASTFAGFSIATIVGVPVGTAISNAFSWRDSFALISVLTVIICSFLYWLVPRDSRQENASLSNQVQLFKDRRIILGVIVMVTLMSAEYTFYTYVRPIITTVLGFSTTNLTWLLGLIGIMFILGNICAGVIANRFGITKLTVISSTVLICLLLMNAMFHVAWLGILLLCVICFVLGMPGSILQVMFLNIADREYPEAMNLASSLNPICTNVGVSIGSLTASISINFVQINQIGYVGAIYALIAVFGSLYLIKTSAN
NODE_15_length_49551_cov_887.608_ID_9503	fig|1358027.6.peg.294	peg	NODE_15_length_49551_cov_887.608_ID_9503_47723_48301	47723	48301	+	Hypothetical protein ywlG		FIG00121614	ff	atgacaatagatggaatcaatcttgataaaattaaagaacaaacagcaacaggtttaactgaattattggatcaagctcagttagaaaaagatgatctcgtagtgttaggtctttcaactagtgaagtccatggcggaataatcggaaaggactctaacattgagattgcccgggcgattgtttcgacagttgttaacatcttacgaaaacaccaactccatttagcggtccaaggctgtgaacatcttaaccgggcactagttgtcgaacggagtgtagctaagaaacgcggctttgaacaagttactgtcttcccttcgctccatgcaggtggtgcaggacaaattgctgcttttgagaactttaatgatccgattgaagttgaacacattactgct…	MTIDGINLDKIKEQTATGLTELLDQAQLEKDDLVVLGLSTSEVHGGIIGKDSNIEIARAIVSTVVNILRKHQLHLAVQGCEHLNRALVVERSVAKKRGFEQVTVFPSLHAGGAGQIAAFENFNDPIEVEHITAEAGMDIGDTSIGMHVKFVQVPVRTSIKQIGLAHTTYLRNRPKLIGGARAKYEWDPFDNK
NODE_15_length_49551_cov_887.608_ID_9503	fig|1358027.6.peg.295	peg	NODE_15_length_49551_cov_887.608_ID_9503_49344_48472	49344	48472	-	putative rRNA methylase		FIG00946096	ff	atgcataatttaatttttcttacagatctcacaggatcagatttagatccttatatgcgacttaatgaagcacaactttttcatgctcttgaacctaatccgggtttatttattgcggaaagccccaaagtaattgaacgtgctttacgagcaggttatcggccagcatctcttttaatagaagaaaaggaactagagcgcgacttggctgatttggattatgagatggcaattaaccaaactaggggattagaacaaacgccaatttatgtagttaatagtaaattacttcggcaattggctggtggtggttataatcttttacggggagcattagcagctatgcaccgcgtcgaacgaccaagtctaaataattttttggctactatgcccagtggc…	MHNLIFLTDLTGSDLDPYMRLNEAQLFHALEPNPGLFIAESPKVIERALRAGYRPASLLIEEKELERDLADLDYEMAINQTRGLEQTPIYVVNSKLLRQLAGGGYNLLRGALAAMHRVERPSLNNFLATMPSGHPRIAILESVVNPTNIGAIFRSAAALGIDGVIVTSDSADPLYRRASRVAMGTVFQVPWTYVDAKVWQSEGIDLLHRAGYKTAAMALRHNTVDIDDPQLAEVDRLAIILGSEGPGLRENTIAQSDFTIKIPMAAGVDSLNVAAASALAFWELGNQKVK
NODE_16_length_49442_cov_958.934_ID_9505	fig|1358027.6.peg.296	peg	NODE_16_length_49442_cov_958.934_ID_9505_331_1794	331	1794	+	/ Glutamine transport system permease protein GlnP (TC 3.A.1.3.2)		FIG01225643	ff	atgcatagcagcaagataaaaaatatgatcatcaccattgttgcagttcttggaattgtagtggggtggcaaatggtcgaacctcagcaggtatctgctgccgaaccgacttatacgtttgcaactaataacacctttgaaccttttgaaattcaagatagtaaaggtgggtactcaggaaagaatcctgggattgaaattgaaatacttaagaaaattgctaagcatgagcattttaagtatgaactgaagccaatgagctttaatggtgacttacaagctcttgaagcaggacaagttgatgcagtaattgccggaatgagcgttactgatgaacgaaaagaaaagtatgatttttcaacaccttactatactagtggggttgttatggctgttgca…	MHSSKIKNMIITIVAVLGIVVGWQMVEPQQVSAAEPTYTFATNNTFEPFEIQDSKGGYSGKNPGIEIEILKKIAKHEHFKYELKPMSFNGDLQALEAGQVDAVIAGMSVTDERKEKYDFSTPYYTSGVVMAVAKDSNIKSMSQLKGKTVSAKSGTSAALFLKNNQKKYGYKIRYFDSSNTMWNDVKTGNTAATFDDGPVLEYGIKEGVPLKVVTKKPIDAQPVAVGYQKGKNLELQKKMNDGIKWLKDTGQMDQIIDKYTKSDKTTKDSATDRTILGLIRANYPALLRGLWMTIELTVVGIIFAMIFGVILGVLGIAQNKFANAVSSTLIYIFRGIPMIVLAFFIYMGIPNVIGHKVPLFLAGILTLTFNEGAYIGAIVKGGFESVNIGQWEAARSLGL…
NODE_16_length_49442_cov_958.934_ID_9505	fig|1358027.6.peg.297	peg	NODE_16_length_49442_cov_958.934_ID_9505_1904_2539	1904	2539	+	Glutamine transport ATP-binding protein GlnQ (TC 3.A.1.3.2)		FIG01226599	ff	atgattggaccatcaggctcgggtaaaagtaccttccttcgttgcattaataagcttgaggaaccaaatagcggtcatatttatattgatggctacgatattgctgatccgcaagtaaatattaataaggttcgggaaaatatcggaatggtttttcagcactttaatctctttccaaatatgaatgttttagagaatatcactttggcgcctgttcaacttggaaagatgaccaaggaagaggcagaaaaggacgcaatgcattatcttgatttagttggactagctgataaagcaggagcggatccaaccaagctctctggaggtcaaaagcaacgggtagcgattgcccgtgcccttgcaatgaaaccggatgtaatgctctttgatgaaccaacg…	MIGPSGSGKSTFLRCINKLEEPNSGHIYIDGYDIADPQVNINKVRENIGMVFQHFNLFPNMNVLENITLAPVQLGKMTKEEAEKDAMHYLDLVGLADKAGADPTKLSGGQKQRVAIARALAMKPDVMLFDEPTSALDPEMVGDVLEVMKRLAQEGMTMIVVTHEMGFAKQVADRVVFFHNGDIREQGTPEEIFDNPQHPDTKNFLDKVLNI
NODE_16_length_49442_cov_958.934_ID_9505	fig|1358027.6.peg.298	peg	NODE_16_length_49442_cov_958.934_ID_9505_2668_2540	2668	2540	-	hypothetical protein				atgccatttaattggatccagctttcagcaaatgctagattctctgtcaaccaattattagaagttactcattattataatgattatcctaactttgtcaaatttaaattactaaaagtcagtcgataa	MPFNWIQLSANARFSVNQLLEVTHYYNDYPNFVKFKLLKVSR
NODE_16_length_49442_cov_958.934_ID_9505	fig|1358027.6.peg.299	peg	NODE_16_length_49442_cov_958.934_ID_9505_2845_4191,NODE_16_length_49442_cov_958.934_ID_9505_4195_4254	2845	4254	+	D-serine/D-alanine/glycine transporter		FIG00003984	idu(1);Glycine_and_Serine_Utilization idu(1);Pyruvate_Alanine_Serine_Interconversions	atggacgaaaaacaacaacagaagttagaacgatcgcttaaaagtcgtcacgtgacgatgattgctattggtggggctattgggaccggtctttttcttggatcaggaacagctattcaccaagcaggtccatcaatcattctttcatacctgatcgtcggtatcttttgcttctttatgatgcgggcgttaggggaacttattttagctgatacttcaaaacattcattcattgattcggttaaggaatatttgggtgaccgaatggaattcgttgctggatggatgtactgggcatgttggctgacattagcaatggctgaccttactgcaactggtatttacttgaaatattggtttccgaatttaccacaatgggttgggccgttaattattgtt…	MDEKQQQKLERSLKSRHVTMIAIGGAIGTGLFLGSGTAIHQAGPSIILSYLIVGIFCFFMMRALGELILADTSKHSFIDSVKEYLGDRMEFVAGWMYWACWLTLAMADLTATGIYLKYWFPNLPQWVGPLIIVILLMLVNMVNVGLFGELESWFSMIKVIAILALIAVGAVLLVMHGHVEGRPVTLSNLVNQGGFFPTGPMGFLISFQMVVFAFVGIEMVGLTAGETKDPDKDIPKAINTLPVRIGLFYIGSMIAMMSIYPWFHIKTTSSPFVQVFAAIGVPGAAAILNFVVLTAAMSATNSAIFSTSRSLYSLARSGNAPKRFGELSAKAVPNHALTFSSLILFITVILNYIMPAGIFDVIAGISTITFIFTWIIILVAHIKFRRQNPKGVTNFRMPG…
NODE_16_length_49442_cov_958.934_ID_9505	fig|1358027.6.peg.300	peg	NODE_16_length_49442_cov_958.934_ID_9505_5145_6356	5145	6356	+	nucleoside transport protein		FIG01318622	ff	atgtctatgtatcttattatcaacattattgggttgattgtctttcttggaattgggtggcttttctccaagaatcgaaaggaaatcaactggaagactgtaggaatcatggtagtattgaacttacttttagcatggttcctagtaagttcagcagctggtcgtgctggggttaaagcggccgctgatggttttgcttggattgttaatgtctctgcaaaaggaactgtgtttgcattaggtgattggtacacaccaaagaaccttaacttcatttgttctgcattgatgccaatccttatgattgttccattgttcgatatcttaaactacattggtgtattgccatggattattaagtggatcggacgtggactttcattcattactggtgaacct…	MSMYLIINIIGLIVFLGIGWLFSKNRKEINWKTVGIMVVLNLLLAWFLVSSAAGRAGVKAAADGFAWIVNVSAKGTVFALGDWYTPKNLNFICSALMPILMIVPLFDILNYIGVLPWIIKWIGRGLSFITGEPKFESFFAVEMMFLGNTEVLAVSGMQLRAMNKERNLTIAMMSMSCVTASILGAYIEMMPGQYILTAVPINIINSLIAVSMLNPVKVPAEDDTIEKVGAEVDSDKREPFFSFLGDSILGAGKLILIIIANVVAFVALAALIDAILALFWKDLSLESILGVIMFPFSWLLGLHVHQAWMLSQDMGMKLITNEFVVMGKVTGEINSYAPHLRAVLTVFVTSFANFGTLGMIIGAFKGLVDKENNDYIASNIGYLMLSGILVSLLSAAFVG…
NODE_16_length_49442_cov_958.934_ID_9505	fig|1358027.6.peg.301	peg	NODE_16_length_49442_cov_958.934_ID_9505_6437_7345	6437	7345	+	Inosine-uridine preferring nucleoside hydrolase (EC 3.2.2.1)		FIG00000527	idu(2);Purine_conversions idu(2);Queuosine-Archaeosine_Biosynthesis	atgactacaaagattattatggatactgacccaggtattgatgatgcagctgctttaacgatggctattaatgacccatcattagatttgaaattagttacaacagttgctggtaatgttacggttgataaaaccactgctaacgctttgaagattattcacttcttcggtaaggatattccagttgcagcaggtgccaagcaaccattgattaagccttttgaagatgctgcccgaattcatggtgaatcaggaatgcctggttatgactttggtgacgattatggtaagccacttgataagactgctgttgaagcacttcatgacgcaatcatggctgaagatgaagtcatcctggttccaactggttcatacactaacattgcactactctttagc…	MTTKIIMDTDPGIDDAAALTMAINDPSLDLKLVTTVAGNVTVDKTTANALKIIHFFGKDIPVAAGAKQPLIKPFEDAARIHGESGMPGYDFGDDYGKPLDKTAVEALHDAIMAEDEVILVPTGSYTNIALLFSEYPEVKSRIKQIVAMGGSFSGGNMTSVAEFNVFTDPDAAKIMYNAGVPIVTVGLDVTLKALLTADTIEKLGSLNKTGEMLHGLITHYNDGNDQGRPMHDVNTIFYLLHPEAFTTKDMWVDIQTDGPAIGATVGDIRAAYHDGKTNAKVCLDIDAEYFNKWFLEEVSKMK
NODE_16_length_49442_cov_958.934_ID_9505	fig|1358027.6.peg.302	peg	NODE_16_length_49442_cov_958.934_ID_9505_7448_8332	7448	8332	+	3-hydroxybutyryl-CoA dehydrogenase (EC 1.1.1.157); 3-hydroxyacyl-CoA dehydrogenase (EC 1.1.1.35)		FIG00000819	isu;n-Phenylalkanoic_acid_degradation isu;Polyhydroxybutyrate_metabolism isu;Polyhydroxybutyrate_metabolism isu;Isoleucine_degradation isu;Fatty_acid_metabolism_cluster isu;Lysine_fermentation isu;Acetyl-CoA_fermentation_to_Butyrate isu;Acetyl-CoA_fermentation_to_Butyrate isu;Valine_degradation	atgaagaatattatgattgctggcgctggtgtattgggtagtcagattgcatatcaaacggctttatctggctttaatgttagtgtatataaccaccatattgataccgctgaacgacggattaaggcgctgaaaagtgattatgaacgtgacttgcatttgactgataaggaatttcaacagggccttgataatattaaagttattaccgatgatattgcgactgcagttaaagatgctgatttaatgattgaagcattaccagaatcattagagttaaaggagcagttttacgaagaggtttcaggattagcccctgaaaaaacaatctttgctagcaactcctctacatttatccctagccaactagcttcttatactgatcggccagaaaaattt…	MKNIMIAGAGVLGSQIAYQTALSGFNVSVYNHHIDTAERRIKALKSDYERDLHLTDKEFQQGLDNIKVITDDIATAVKDADLMIEALPESLELKEQFYEEVSGLAPEKTIFASNSSTFIPSQLASYTDRPEKFLNMHFANQIWKFNVVEIMGTSQTNPEVIEETTKFAREIKMVPVILNKEQHGYILNSLLIPLLASGLSLWAKGVADPAMIDKDWMISTGAPMGPFGILDMVGLRTAAQIERNAYAQTKDESHKEIADKMEQMIQEGHEGKESGQGFYNYPNPAFMDPDFLKH
NODE_16_length_49442_cov_958.934_ID_9505	fig|1358027.6.peg.303	peg	NODE_16_length_49442_cov_958.934_ID_9505_8510_9235	8510	9235	+	rRNA small subunit 7-methylguanosine (m7G) methyltransferase GidB		FIG00000521	isu;RNA_modification_and_chromosome_partitioning_cluster isu;RNA_methylation icw(2);Cell_Division_Subsystem_including_YidCD	atgaatcccgaacaatttcaacaagcattagctgatcatggtatcaccttatcagcagaacaaatgcaacaatttgctgactattatcaattattagttgaaactaatgaacatgtaaatttgacacgaattactgaaaaggatgaagtgtatttaaagcatttttatgactcaattacaggagcgtttgctgaaccacgcttagagagcgaagaactgacattatgtgatatcggtgctggggccggctttccttccttaccgttgaagatcgcttttccacaattaaaggtaacgattgtcgattcattaaataagcggattgcttttcttgaagccttagttgccaagctcggtttaaccgacgttacattgatccatgatcgggcagagactttt…	MNPEQFQQALADHGITLSAEQMQQFADYYQLLVETNEHVNLTRITEKDEVYLKHFYDSITGAFAEPRLESEELTLCDIGAGAGFPSLPLKIAFPQLKVTIVDSLNKRIAFLEALVAKLGLTDVTLIHDRAETFSAKNSPYREKFDIVTARAVARLSVLSELCLPAAKVGGEFIAYKASAAPEELQQGGAAIKRLGGKVQKTVTLTLPGTDEERNIIVIDKIKATPNKYPRRPGLPSKKPIQ
NODE_16_length_49442_cov_958.934_ID_9505	fig|1358027.6.peg.304	peg	NODE_16_length_49442_cov_958.934_ID_9505_9253_10221	9253	10221	+	Chromosome (plasmid) partitioning protein ParB		FIG00021843	icw(2);RNA_modification_and_chromosome_partitioning_cluster icw(1);Cell_Division_Subsystem_including_YidCD icw(1);Bacterial_Cytoskeleton icw(1);Plasmid_replication	atggctttttcattatttggtattggaaaaaataattccgataatacaaaaaataaggtcgtagaagtaaaaattgatcaaattattcctaatcgttaccagccacggaaggtatttgatcaagacggtatccgcgaattagcacaaacaattgacgaacatgggttgttacaaccaattgttttacgtgaatacgaaccagcaaaatatgagattattgctggggaacgtcgataccgggcgatgaagctcttgaagtgggaaaaagcgccagcgatcattgaaaagatgagtgatcaagagacggcttcacttgccctcattgaaaatctgcaacggtcgcaattgagttcggtagaagaagcgcaggcttaccggcaattaatggacctgaaccat…	MAFSLFGIGKNNSDNTKNKVVEVKIDQIIPNRYQPRKVFDQDGIRELAQTIDEHGLLQPIVLREYEPAKYEIIAGERRYRAMKLLKWEKAPAIIEKMSDQETASLALIENLQRSQLSSVEEAQAYRQLMDLNHLTQSQLAKGMGKSQSFVANKLRLLRLITPVQTAILDHRITERHGRALLDLDEKQQRDMLMRIVNERLTVRQTEDEVARLLGRPLPSEIAELKAAAKRKELASIEDHTEETVDVEEVPVEKPAEKKRTPKRKTAKKARSKKTQQANDARLALNTIKKSIKLATNEGFEIKMHEKENGDTYQLTIEIPKKQ
NODE_16_length_49442_cov_958.934_ID_9505	fig|1358027.6.peg.305	peg	NODE_16_length_49442_cov_958.934_ID_9505_10234_11004	10234	11004	+	Chromosome (plasmid) partitioning protein ParA		FIG00006461	icw(3);RNA_modification_and_chromosome_partitioning_cluster idu(1);Bacterial_Cell_Division idu(1);Ribosome_post-transcriptional_modification_and_chromosomal_segregation_cluster icw(3);Cell_Division_Subsystem_including_YidCD icw(2);Bacterial_Cytoskeleton icw(2);Plasmid_replication	atgggttctgtaattgcccttgcaaatcaaaaaggcggtgttggtaaaacaacaacgagtgttaatttgggtgcatgcttagctgagactggccagcgcgtcttattaattgatcttgatcctcaaggaaatgcaacgagtggtttgggcgttgaaaaacagaatattaagcaaagtatttatgatgttttaattaatgaagtgccattagaggatgttattcaaaagacaagtcacgagggagttgacattgctcccacaacaattgccttatctggggctgaagtagaattaactaatttaatggcccgagaaacacggcttaaggattcttttggggaaattcgtcaaaaatatgattttattttaatcgattgcccaccatccctagggctcctg…	MGSVIALANQKGGVGKTTTSVNLGACLAETGQRVLLIDLDPQGNATSGLGVEKQNIKQSIYDVLINEVPLEDVIQKTSHEGVDIAPTTIALSGAEVELTNLMARETRLKDSFGEIRQKYDFILIDCPPSLGLLTINAFTACDSILIPVQSEYYALEGLSQLLNTIKLVRKHFNPQLKIEGVLLTMFDRRTNLGQQVNSEVKKFFGDQVYDTIIPRNVRLSEAPSHGLAIIDYDKNSTGAHVYQQLAKEVLANHGKE
NODE_16_length_49442_cov_958.934_ID_9505	fig|1358027.6.peg.306	peg	NODE_16_length_49442_cov_958.934_ID_9505_10991_11875	10991	11875	+	Chromosome (plasmid) partitioning protein ParB		FIG00021843	icw(2);RNA_modification_and_chromosome_partitioning_cluster icw(1);Cell_Division_Subsystem_including_YidCD icw(1);Bacterial_Cytoskeleton icw(1);Plasmid_replication	atggcaaagaataaaaaaggtgggcttggtcgaggtattgaggccctctttgcggaaaatgaagtaactgagcttgcggatgaaacggttcaagatatcaagttatcgttaattcatcctaatccctatcaaccacggcgaacgtttgataaagaggcgttggcagagttagcttcatcgattgaaaaatcaggagtgtttcaaccgattattctgcggcaaacggatccgaaaattaaccgttatgagctaatcgctggggagcgacggtttagagcttctaagatcgccaaacagaaaactatcccagcaattgtgcgtaagatgagcgatgaccagatgatggaaatcgcggttctcgaaaatcttcaacgtgaagaccttacaccacttgaagaa…	MAKNKKGGLGRGIEALFAENEVTELADETVQDIKLSLIHPNPYQPRRTFDKEALAELASSIEKSGVFQPIILRQTDPKINRYELIAGERRFRASKIAKQKTIPAIVRKMSDDQMMEIAVLENLQREDLTPLEEAQAYQMLMDKLSLTQAQVANRLGKSRPYIANYLRLLGLPKVIKEFLNTGKLSMGQARTILGLKDKTKLVPLAQRAVEQNLTVRQLEEIVTQTNGTAKKKEERRTQRKPVYIREAESQLQSKFGTKVAVAQSRKKGAGKIEIPYTSNEDFTRILELLNITLD
NODE_16_length_49442_cov_958.934_ID_9505	fig|1358027.6.peg.307	peg	NODE_16_length_49442_cov_958.934_ID_9505_11889_12086	11889	12086	+	FIG00745276: hypothetical protein		FIG00745275	ff	atggcagcatatgataaaggtgacattgtaatgatgaaaaaggctcacccatgtggaactaaccgttggaagattacgcgagtgggtgcagatattaaaattgaatgccaaggctgtggtcatattgtcatgatgacccgtcagaaatttgataagggattaaaaaaggttatcgaaaaagctgatcaggctgattaa	MAAYDKGDIVMMKKAHPCGTNRWKITRVGADIKIECQGCGHIVMMTRQKFDKGLKKVIEKADQAD
NODE_16_length_49442_cov_958.934_ID_9505	fig|1358027.6.peg.308	peg	NODE_16_length_49442_cov_958.934_ID_9505_12170_13267	12170	13267	+	GTP-binding and nucleic acid-binding protein YchF		FIG00049915	isu;Universal_GTPases	atgtcattaactgcaggaatcgttggtttgccaaacgttggtaagtcaacactttttaacgcaattactaaagctggtgccgaaatggctaactacccattcgcaacaattgaccccaatgtggggatggttgaagttccagatagtcgacttgaccggatccaggaattaattccagcgaagaagatcgtcccaactacctttgaatttaccgatattgctggaattgttaagggtgctagtaaaggtgaaggactaggaaacaagttcttggaaaatattcgtcaaacagacgcaattgttcatgttgtgcgggcatttgatgataatgatattactagtgtttctggtaaagtggacccaattgaagatatcgatactatcaacttggaattagta…	MSLTAGIVGLPNVGKSTLFNAITKAGAEMANYPFATIDPNVGMVEVPDSRLDRIQELIPAKKIVPTTFEFTDIAGIVKGASKGEGLGNKFLENIRQTDAIVHVVRAFDDNDITSVSGKVDPIEDIDTINLELVMADLDAVNKRLAKVQRAAKGRDKDALAELEVLNKIKPVLEDGKSVRSIDFSDDEQKIVKGLFLLTSKPVLYVANIAEEDMADPDSNKYMDAIKEHVKDDGEVIGVAAAAEEQIAEMDEADKADFLEMEGVTEPGLNRLIRAAYKLLGLETFFTAGGPETRAWTYKKGTKAPQAAGIIHSDFERGFIRAEVMSFEDLDELGSESAVKEAGKLRLEGKDYVMQDGDIVEFRFNV
NODE_16_length_49442_cov_958.934_ID_9505	fig|1358027.6.peg.309	peg	NODE_16_length_49442_cov_958.934_ID_9505_13300_14070	13300	14070	+	Integral membrane protein				gtgagtgaagaacaaccacggaatgcacaagctggtcaacgtcaaaaacaattagaaaaagaacggcggcaagcgaatgggaatgcttttagcaactatgatctaacacgaaaaaatgaagattttatgtatcaattaaataaacagttggatcgtctcggtgttccttcagataagaaagactcgatgctaaaggaaaccattgataaattgctagcaggacaaaagaaggggcaaactgcgcgggcattatttggtacgccaaccgaatatgctaaagaattgaagaaccctaagccaactcctgctgaagcaagtaagcaatcaattaagttgttagcaattgataatatgctgattttcttgagtatctttacttttatgtttggtttaatgttc…	MSEEQPRNAQAGQRQKQLEKERRQANGNAFSNYDLTRKNEDFMYQLNKQLDRLGVPSDKKDSMLKETIDKLLAGQKKGQTARALFGTPTEYAKELKNPKPTPAEASKQSIKLLAIDNMLIFLSIFTFMFGLMFWLSPAAMQTKNAGSSGITAILIVAITGGLIFGYVATQVQPQIDKNGKRVSKKPLWQRILLIVAGLAAWLIIYMLVSMLPNVINPRLNPWVYIGIGVITFIGDMYFRSKFHVTGSLYGNRAPRR
NODE_16_length_49442_cov_958.934_ID_9505	fig|1358027.6.peg.310	peg	NODE_16_length_49442_cov_958.934_ID_9505_14283_14957	14283	14957	+	Deoxyribose-phosphate aldolase (EC 4.1.2.4)		FIG00000450	icw(4);Deoxyribose_and_Deoxynucleoside_Catabolism	atgaagttaacgcaagcacaattagcaaaatacatggatcacacaatgcttaaaccagaagctactccagagatgattgataagacagttgaagaagctcggaaatacaacacagcttcagtttgtatcaatccttactgggttaagcgagttcatgaaggattagaaggtactgacattaacacttgtacagttattggcttccctctcggtgcaacttcaacagaaagcaaagtttttgaaactaagcaagcaattgaagatggcgccgatgaaattgatatggttattaatatcggtgaattaaaagcggaaaatgatgatgcagttgttgctgatattaaggcggttgctgatgctactcacgaaaagggtaaacttcttaaagttattattgaa…	MKLTQAQLAKYMDHTMLKPEATPEMIDKTVEEARKYNTASVCINPYWVKRVHEGLEGTDINTCTVIGFPLGATSTESKVFETKQAIEDGADEIDMVINIGELKAENDDAVVADIKAVADATHEKGKLLKVIIENALLTDEEKARASKLTVKGDADFVKTSTGFSTSGAKVDDVKIMREAVGPDFKIKAAGGIHSLQEAYDMIEAGANRLGVSASVQILEEAAKQ
NODE_16_length_49442_cov_958.934_ID_9505	fig|1358027.6.peg.311	peg	NODE_16_length_49442_cov_958.934_ID_9505_15010_16203	15010	16203	+	Phosphopentomutase (EC 5.4.2.7)		FIG00000738	icw(1);Deoxyribose_and_Deoxynucleoside_Catabolism	atgtcatataaacgtgtttttgttattgtaatggactcagttggtacaggtgccgctcatgacgccgcaaagtttgatgatgttggatcagatacgcttggacacgttggtgagtattacaaaggtgccttgaagctaccaaaccttggtaaattagggattagtaatttgcgcgatactccgattgaaggggttccagttgctgatccagctattggtgattacggtaagatggaagaaatttctgccggaaaagatagtatggatggtcactgggaaatgatgggtttaccagtaatgaagccattgtcaacgttccctaatggttttccacaagaaattgttgataagcttgaaaaattctcaggacgaaaggttattgttaacaagccatactca…	MSYKRVFVIVMDSVGTGAAHDAAKFDDVGSDTLGHVGEYYKGALKLPNLGKLGISNLRDTPIEGVPVADPAIGDYGKMEEISAGKDSMDGHWEMMGLPVMKPLSTFPNGFPQEIVDKLEKFSGRKVIVNKPYSGTEVIHDYGERQMETGELILYTSGDSVMQIAAHEDVIPVEELYKICEYARTLVNGPEYTVGRIIARPYVGPDKDHFTRTANRHDFSLKPIGETDMDRLRAAGYDVIGVGKINDIFSGEGIDKGYHNESNMDGMDHVDEVMKQDFTGFCFTNLVDFDAMYGHRRNPKGFGQALMDFDKRLGKVLDEMKPDDLLMVTADHGNDPGFKGTDHTRENVPLLVYSPSMNKPNQSLGLRKTFSDLGATILENFNVEPVKGTSFYKEISND
NODE_16_length_49442_cov_958.934_ID_9505	fig|1358027.6.peg.312	peg	NODE_16_length_49442_cov_958.934_ID_9505_16232_17530	16232	17530	+	Pyrimidine-nucleoside phosphorylase (EC 2.4.2.2)		FIG00038456	icw(3);Deoxyribose_and_Deoxynucleoside_Catabolism isu;pyrimidine_conversions	atgcgaatggttgatatcattgacaccaaaagaaatggcggagtcctaagcgatgagcaattacaattctttgttgatggcgtcgttaatggaacgattcctgactatcaaatcagtgctcttcttatggcaatttacttccaggatatgaccaaagaagaacagacgagcctaacaatgaagatgatggagtctggtgaacgattagacttgagccgaatccctggaattaaggttgataaacattcaacgggtggtgttggtgataaagtgagtttgccacttgcagcaatggtcgccgctacaggaattccggttccaatgatttcaggtcgtggccttggtcatacaggaggcacgcttgacaagttagaagcgattccgggatttcgggtagaa…	MRMVDIIDTKRNGGVLSDEQLQFFVDGVVNGTIPDYQISALLMAIYFQDMTKEEQTSLTMKMMESGERLDLSRIPGIKVDKHSTGGVGDKVSLPLAAMVAATGIPVPMISGRGLGHTGGTLDKLEAIPGFRVELSEDEFINQVAKEKLAIVGATGEVAPADKKIYGLRDVTDTVDSIPLIASSIMSKKIASGTDALVIDVKTGTGAFMKTLDQSRLLAKALVEIGKQAGLKCMAVISDMNQPLGNKIGNALEIEESIDVLKGKGPKDLTELVLTLGSYMVVMGEKAQNTTEARKMLEQTIQDGSALEQFAAMIKAQGGDPTVVDNYQLMPRAKYKIPFKADRDGVLTKLSADEVGTASMLLGGGRQKADDTLDYSVGIELHHKLGDHVKDGEPILTIYS…
NODE_16_length_49442_cov_958.934_ID_9505	fig|1358027.6.peg.313	peg	NODE_16_length_49442_cov_958.934_ID_9505_17552_18262	17552	18262	+	Purine nucleoside phosphorylase (EC 2.4.2.1)		FIG00000659	icw(1);Purine_conversions isu;Adenosyl_nucleosidases isu;Deoxyribose_and_Deoxynucleoside_Catabolism icw(1);pyrimidine_conversions	atgagtacacatattaatgcaaaaatgggtgactacgcagacactgtattacttccaggggatccgctacgtgcaaaatatattgctgaaaacttcctggaaaatgttaaacaagtaaattcagtccggaatgcctttggttatactggtgaatataagggtcaccgtatttcagtacaaggatctgggatgggaattccttcgatgtcaatttatattaatgagttagtacgtgaatttggtgttaaaaccattatccgggttggttcttgtggcggaattgcgccagatgttcatgttcgcgatgttcttcttgcccaagggtcttcaaccgattcagcggtaacggtaaatacatttggaccaggattccattacgcaccattagctgatttcaag…	MSTHINAKMGDYADTVLLPGDPLRAKYIAENFLENVKQVNSVRNAFGYTGEYKGHRISVQGSGMGIPSMSIYINELVREFGVKTIIRVGSCGGIAPDVHVRDVLLAQGSSTDSAVTVNTFGPGFHYAPLADFKLLDTAYHVAGKLGIETKVGDIFAADRFYNDELDMEKLRDYGILGTEMESAGLYLLAAKLHFRALSVLTVSDLIFGDEKATAEERERTFNDMINISLETAIAGK
NODE_16_length_49442_cov_958.934_ID_9505	fig|1358027.6.peg.314	peg	NODE_16_length_49442_cov_958.934_ID_9505_18372_19304	18372	19304	+	Deoxyribonucleoside regulator DeoR (transcriptional repressor)		FIG00011057	icw(2);Deoxyribose_and_Deoxynucleoside_Catabolism	atggatgataaaaataagattgaattagcactgaaagtagcaaccttatattaccgtgatggatggaaccaaagcgatattgcagctgaactgaatatttcccgggcaacagtgtcgcgattattacaatttggtcgggatcgaggattagtaaccattaaaattcataatccagttgctccgcttcaccagttggaagtggacttgctcgctaaatatccatctttgcataaaattattattgttccaggcgcggatgatccacttgaagaagttggcgcagcgggtgctaaatatatcgaacaagtcgtagaagataaagatattattgggttaggctgggggaaaacagtttatcaagtaggattgcatttgaaacctaaagacgttactgatatc…	MDDKNKIELALKVATLYYRDGWNQSDIAAELNISRATVSRLLQFGRDRGLVTIKIHNPVAPLHQLEVDLLAKYPSLHKIIIVPGADDPLEEVGAAGAKYIEQVVEDKDIIGLGWGKTVYQVGLHLKPKDVTDITVVQMKGSMANTNTRNYAFETVNIFANAFNTVPQYLPLPVIFDHAKTRELVANDTHIKHIMKLGEQSNIAVFTVGTVRDSALLFKLGYFTKQEQLTLQHEAVGDVFSRFIDSKGQIVNEDINQRTIGIALPELRKKKHSILVAANVAKVPAVHGVLSAGYANTLVIDQESANSLVNI
NODE_16_length_49442_cov_958.934_ID_9505	fig|1358027.6.peg.315	peg	NODE_16_length_49442_cov_958.934_ID_9505_19388_20530	19388	20530	+	Inosine-5'-monophosphate dehydrogenase (EC 1.1.1.205)		FIG00020613	idu(1);Purine_conversions idu(1);Purine_salvage_cluster	atgtcaaattgggacacgaaatttgccaagaagggcttaaccttcgatgatgtattacttatcccagctgaaagtcatgtattaccaaatgaagttaacttgagtacacagttagctgataatttaaagcttcatattccgttgattagtgccggaatggatactgttactgaaggaccaatggcgattgcaatggccttacaaggggggttaggggttgttcacaaaaatatgtcaatccaagcccaagcaggagaagtggctaatgtaaagagcgtagtcgtacctgcaggcgcaactaaggctgctgttgatgataataatcgattattggttgctgcagcagttggggttactagtgatacttttgaacgtgctgaagcccttttgaaggcgggc…	MSNWDTKFAKKGLTFDDVLLIPAESHVLPNEVNLSTQLADNLKLHIPLISAGMDTVTEGPMAIAMALQGGLGVVHKNMSIQAQAGEVANVKSVVVPAGATKAAVDDNNRLLVAAAVGVTSDTFERAEALLKAGADAIVIDTAHGHSAGVLRKIAEIREHFPDATLIAGNVATGEATRALFDAGVDVVKVGIGPGSICTTRVVAGVGVPQITAIYDAASVAREYNKPIIADGGIKYSGDVVKALAAGGNAVMLGSMLSGTTEAPGEIFEDNGKKYKAYRGMGSVGAMAQAHGSSDRYFQGGVNEANKLVPEGIEARVEYKGDVSDIVFQIDGGLRSGMGYVGAGNIPTLIEKAQFVQITNAGLIESHPHDVQITRSAPNYK
NODE_16_length_49442_cov_958.934_ID_9505	fig|1358027.6.peg.316	peg	NODE_16_length_49442_cov_958.934_ID_9505_20710_21399	20710	21399	+	DNA-binding response regulator, OmpR family		FIG00751934	ff	atgaaaattctagttgttgatgatgataaagaaattgttcaattacttgaaatttacatccgaaatgaaggatatgagccaatttctgcttatgacggaaaagaagcattaacaaaactaaatactaatcctgatatcggcttgattattcttgacttaatgatgcccgaaatcgatggaatggatgtaattaagcgggtgcggaaagactctgacattccgattttagtgctttcagctaaaacggcagatatggataagattcaaggtctaatcactggagctgatgattatgttactaagccatttaatccactcgaagtgatggcacgagttaagtcattacttcgtcggagccaaggggaagtgacgaatgatcaaccagatattcttaatgtc…	MKILVVDDDKEIVQLLEIYIRNEGYEPISAYDGKEALTKLNTNPDIGLIILDLMMPEIDGMDVIKRVRKDSDIPILVLSAKTADMDKIQGLITGADDYVTKPFNPLEVMARVKSLLRRSQGEVTNDQPDILNVGPLLINKDSHEVKTIKGDVIQLTALEFGILYLLASHPNRVFSADDIFERVWQQESVVSAKTVMVHVSHLRDKIEEATNGEKVIQTVWGVGYKVEDH
NODE_16_length_49442_cov_958.934_ID_9505	fig|1358027.6.peg.317	peg	NODE_16_length_49442_cov_958.934_ID_9505_21431_22576	21431	22576	+	sensor histidine kinase		FIG00431356	ff	gtgaagttaacggggcgtgaaaagagttcgcttattttagaaggggtagtaacggttatcctcttgttattgctgaatatggcgattatcgtaattattcaagatgccattcagtcaaatccgggagtaaccaatggaatctttatgattaagcaatcattgaagattggccctcttcaagcacaaatatggagctaccagcggatcttaattgcccttttagtaattattgatgtgtgggtggtatggtggcgattacgtcgacggtatcatctttatcaaatggatcatattatcgcagaattacactatattgcgcaggggcacttagatcatcggattccgtttcgactaaaagggaatcaacagcatgttattactagtgtaaatgcattagtt…	MKLTGREKSSLILEGVVTVILLLLLNMAIIVIIQDAIQSNPGVTNGIFMIKQSLKIGPLQAQIWSYQRILIALLVIIDVWVVWWRLRRRYHLYQMDHIIAELHYIAQGHLDHRIPFRLKGNQQHVITSVNALVDSAVRSMDDERKIEKSKDELITNVSHDLRTPLTSIIGYLGLIEDKQYRSEEDILKYTHTAYEKAKQMKNLVDDLFEYTKVQQHGAPVNIMKIDLNQLIEQLTASFELEAQHRGIEITSSVIPNPLMIEADPEKLGRIFNNLVSNAFKYGNGASYIRIDARQENDMVVVKVANDGTPIPEKALDHLFERFYRAEASRSRATGGTGLGLAIVKSIVDLHHGSVKVTSNEDETAFIVTLPLKQEIKENTQK
NODE_16_length_49442_cov_958.934_ID_9505	fig|1358027.6.peg.318	peg	NODE_16_length_49442_cov_958.934_ID_9505_22712_23620	22712	23620	+	branched-chain amino acid transport protein		FIG00748957	ff	gtggctaaagcacaaataaatccagaaaggacacgctggcttgaggtgcttggtgtctcaatgccactgtgtcttagttatattccgattggattggcctgcggaatcttactacacgcagcaggtttaaactttataatgattttattggtgtcagtattagtgttctctggtggggcacaatttatcctggcatcgttattagcaagtaacgctccattagggactatctttatctcacttttcttcttggagttacgatatgcattgttaggatcaagtttatctaaatatattaaggataaatcagctcgtttcatcttcatcttttctgcatcaatgaacgatgaaaactatgctgttaactatatgaagtttgcaactgataagaaatggaac…	MAKAQINPERTRWLEVLGVSMPLCLSYIPIGLACGILLHAAGLNFIMILLVSVLVFSGGAQFILASLLASNAPLGTIFISLFFLELRYALLGSSLSKYIKDKSARFIFIFSASMNDENYAVNYMKFATDKKWNPDDALLVEYYSLAAWSISNMVGGLIGGAISIDLEVVDFALTALFLYMIVMQVQNHLTLVIGILAAVLGVYFQALTKSTLGIIIATLIASFVGFLIENTVRHHSKHPNSNWFLTKMFRPKITKTTIEDKQAQQKEIKEVEKLETKIEDVVEHHDEKHEEKKHDDQHPDEG
NODE_16_length_49442_cov_958.934_ID_9505	fig|1358027.6.peg.319	peg	NODE_16_length_49442_cov_958.934_ID_9505_23623_23967	23623	23967	+	FIG00742167: hypothetical protein		FIG00742162	ff	atggaacaactattaagtaataaaatcgtttaccatattatagtgattatcttggcagctttagcggcatttattccccgttatctaccagtactattcttttcaacgcgaaaaatcccagaatggtttaatgaatggatgaaatatgtcccagttagtttatttgcgaccctggttgtaaaaggaatcttcttaactggttcttatcattttactttattcggttatccagaacgaatcattgcagcagtgatcgtgattgtgattgcgtactttacacggtcaatgtcaatctcagtaattgctggattagttgctgtttggcttctgagtttagcgttctaa	MEQLLSNKIVYHIIVIILAALAAFIPRYLPVLFFSTRKIPEWFNEWMKYVPVSLFATLVVKGIFLTGSYHFTLFGYPERIIAAVIVIVIAYFTRSMSISVIAGLVAVWLLSLAF
NODE_16_length_49442_cov_958.934_ID_9505	fig|1358027.6.peg.320	peg	NODE_16_length_49442_cov_958.934_ID_9505_24063_24935	24063	24935	+	LysR family transcriptional regulator STM2281		FIG00011906	isu;LysR-family_proteins_in_Salmonella_enterica_Typhimurium	ttggactttaagcaaacaattgcatttgttaatcttgctaatactttagattatcaatatgcagcaaaaaaatcaggtatgacagttgatgaattagtccgtacaattaaatcactcgaagaagagcttagcattaagcttattagacctgaaggcggcgtagttgaattaactgaaatcggagcaaaaagtttaccgttgattactgaaattgctcaaaaacacgctaaattattatcggtagttacggattatcgaaaaaaagaagcggaagaagcagttaaagttgatgtcgttccaggctttgctaattatcaagcagctccggttatgaaacaattggcacaggagcataagatgaatattgttgaagatgtcgatccaatggtacagctacaa…	MDFKQTIAFVNLANTLDYQYAAKKSGMTVDELVRTIKSLEEELSIKLIRPEGGVVELTEIGAKSLPLITEIAQKHAKLLSVVTDYRKKEAEEAVKVDVVPGFANYQAAPVMKQLAQEHKMNIVEDVDPMVQLQQGESELAFISYASRLPDDFEVLSVGTDDLVAYIPARNPLSKQKELTLTDLKAEKFLTLNHQNPFAVFVQQVCAVAGFDLYSVFEGEKGKTLVNMVALGMGVTLLMEQSIGENLDSKVVKVPIVPQVTQNLAFVRRKNVEHTPRQEKLWQALKESFEK
NODE_16_length_49442_cov_958.934_ID_9505	fig|1358027.6.peg.321	peg	NODE_16_length_49442_cov_958.934_ID_9505_25280_26209	25280	26209	+	Aspartate carbamoyltransferase (EC 2.1.3.2)		FIG00000122	icw(1);De_Novo_Pyrimidine_Synthesis	atgattagtacagaaagaattcaaccaaatttagtaacagttgccgacatggacgcagcagatgcaattgatttaattcatgaagctcaagcatataaagctggaaagcaagcggttctcactgccccggcatacgcagttaacctcttctttgaaaactcaacccgaacaaagaccagtttccaaatggcacaaatgaagttggggatgaatgtactagaattcgaagcgggcacaagttcagtgaaaaaaggggaaagcctctatgacactgttaagacaatggaatcaatcggtgtaaatgttgcggtaatccgtcatcctgaaaatgaatattacaaccaattgattaatcattcagaccttaagatcggaattgtaaatggtggtgatggtagt…	MISTERIQPNLVTVADMDAADAIDLIHEAQAYKAGKQAVLTAPAYAVNLFFENSTRTKTSFQMAQMKLGMNVLEFEAGTSSVKKGESLYDTVKTMESIGVNVAVIRHPENEYYNQLINHSDLKIGIVNGGDGSGQHPSQCLLDMMTINEEFGDFKGLKVLIIGDLSHSRVAHSNAMMLNRLGAEVYFAGPEKWYDPTLEQYGTFGDFDELLPQMDVVNLLRVQNERLTTADGQAFDANQYHQAYGLTLERAAKMKQGAIIMHPAPVNRGVEIDSSLVEAPNSRIFQQMTNGVYTRMAILSRVLRYQGLM
NODE_16_length_49442_cov_958.934_ID_9505	fig|1358027.6.peg.322	peg	NODE_16_length_49442_cov_958.934_ID_9505_26223_27515	26223	27515	+	Dihydroorotase (EC 3.5.2.3)		FIG00000032	icw(4);De_Novo_Pyrimidine_Synthesis	atgagtaaggcaattttactaacgaatggccagcgaatttataatgatgaattggttaagagtgaattcttgattgtagatggcaagattaaggcaattggcgagcatatccaggtaccaagtgatgcagaaaaagttgacctagataatggcttgattacaccaggactaattgatattcatgtccatcttcgcgaaccaggctataccaataaagaaacgattgccaccggaagcaaagccgctgcccatggtggctttacgacaatcgctgcaatggctaaccttaatccgacatgtgatacaccagaaaaatttaaagaacaggttgatcgaaacgagcaagctggactggtaaaaatcctccaatattcaccagttacagttggtcgggctgga…	MSKAILLTNGQRIYNDELVKSEFLIVDGKIKAIGEHIQVPSDAEKVDLDNGLITPGLIDIHVHLREPGYTNKETIATGSKAAAHGGFTTIAAMANLNPTCDTPEKFKEQVDRNEQAGLVKILQYSPVTVGRAGKQAVNVAEQYTAGARLFSDDGAGIQDAGVVYQAMQQLAKVNAPLCDHAQDNQLAQNGVINDGATIAKKLALPGMPAISETAQIARNLVIAQATGVHYHVCHVSTKESIDLIRHAKQQGINVTCEVTPHHLLLADTDIKEDDAEFKMNPPLRQRRDQQACLIGLLDGTIDCIATDHAPHTDAEKQQGFLKSPNGIVGSETAFALLYTHFVKTGIFTLAQLIDWMAVKPQAIFNLDNAGLLKVGDPADIAVFDIDHQYVIHPDQFFSK…
NODE_16_length_49442_cov_958.934_ID_9505	fig|1358027.6.peg.323	peg	NODE_16_length_49442_cov_958.934_ID_9505_27515_28441	27515	28441	+	Dihydroorotate dehydrogenase, catalytic subunit (EC 1.3.3.1)		FIG00001054	icw(2);De_Novo_Pyrimidine_Synthesis	atgcaaggaacacaacgattagcagttgaattgccgggattgtcactaaaaaatccgattattgcagcaagtgggacttgtggatatgggcaagaagcagctaaaaagtataaccttaatcatttaggctcccttgtgttaaagtccacgacccttcatccccgtcaaggtaatccgcgtccgcgagtttgtgaaaccagtgccggttggcttaatgctaatggtcttcagaatgtgggcattaccgcagcaactaatgaaaaaattccgtggttgcgaaaaaattatccgcaactaccgattattgcgagtgctgctggtttttctgaagacgaatacgttaaagtcgttagtgaatttgctaatacggctggagtgaaagcaattgaattaaacgta…	MQGTQRLAVELPGLSLKNPIIAASGTCGYGQEAAKKYNLNHLGSLVLKSTTLHPRQGNPRPRVCETSAGWLNANGLQNVGITAATNEKIPWLRKNYPQLPIIASAAGFSEDEYVKVVSEFANTAGVKAIELNVSCPNVKHGGMAMGTDPEVLQRLVKQVVKAALGIPIYVKLTPNVTNIVPLAQAAEQGGANGLTMINTLTGLSIDLKTRRPALANVTGGLSGPAIKPLALRMIHQVRQVSSLPIIGVGGIESAEDVLEFMMAGANAVQIGAASFHDPLACPKIAADLPIVMDRYGIKKLTDLWEVRF
NODE_16_length_49442_cov_958.934_ID_9505	fig|1358027.6.peg.324	peg	NODE_16_length_49442_cov_958.934_ID_9505_28438_29169	28438	29169	+	Orotidine 5'-phosphate decarboxylase (EC 4.1.1.23)		FIG00000173	isu;Riboflavin_synthesis_cluster isu;De_Novo_Pyrimidine_Synthesis	ttgaaacgcttcgtaccgatggtggctatcgatgttgcaactaagcaggaagcaattgacctatttgacaaattaatggtgaaaccgcagccgatcgtaaaaattgggatggaattgtactatggcctgggacaagtaattgttaaagaggcaaaaaagcggggatttaaggtattccttgatttgaaattatacgatattccaaatactgttcatcgcgcaatggcagctattggtcgattgggaattgattttacgacaattcatgcagcgggaggcagtgaaatgctgattgccggattagccggtctagaagaaggagctaaggaagcaggcgttgaaccagcaaagttattagcaattacccaacttacttcgattgatgaaaaaattctgcat…	MKRFVPMVAIDVATKQEAIDLFDKLMVKPQPIVKIGMELYYGLGQVIVKEAKKRGFKVFLDLKLYDIPNTVHRAMAAIGRLGIDFTTIHAAGGSEMLIAGLAGLEEGAKEAGVEPAKLLAITQLTSIDEKILHEQQHVDLSLIESVQSYARLAEKVGLAGVVCSAHEIKAIREVTGDDFLCVTPGIRPTHAIKDDQKRVVTPAQARIDGSNAIVVGRPITQSFDPVAAYQEVQKAFLNEEEEK
NODE_16_length_49442_cov_958.934_ID_9505	fig|1358027.6.peg.325	peg	NODE_16_length_49442_cov_958.934_ID_9505_29166_29807	29166	29807	+	Orotate phosphoribosyltransferase (EC 2.4.2.10)		FIG00025759	icw(3);De_Novo_Pyrimidine_Synthesis	atgacatattcacaacgtgtagcaaaggcattattagatattcatgctgttacccttaacccagatcaaccatttacctgggcaagtggtctaaaatccccaatctataccgataatcgattgacgatttcttatccagaggttcggcaagcaatttttaatgggatggttgaacaaattaaacttcattttagtgaggccgatgttattgccggaacagcaactgctggaattcctcatgcggcatgggttgctcagaatatggaattaccgatgatttatgttcggactaaaccgaaagatcatggtcaaggcaagcaaattgaaggggtgcttaaagaaggacaaaaagtcgtcgtgattgatgatcttatttcaactggtggtagtgtactaaat…	MTYSQRVAKALLDIHAVTLNPDQPFTWASGLKSPIYTDNRLTISYPEVRQAIFNGMVEQIKLHFSEADVIAGTATAGIPHAAWVAQNMELPMIYVRTKPKDHGQGKQIEGVLKEGQKVVVIDDLISTGGSVLNAVRAVNNAGGKVIGVVSVFTYDLPAAEQNFMANGLKYYSVTDYMTLIKVAKENNQISVDHLKSLQEWRKDPLSWSKEQAS
NODE_16_length_49442_cov_958.934_ID_9505	fig|1358027.6.peg.326	peg	NODE_16_length_49442_cov_958.934_ID_9505_30520_29879	30520	29879	-	Beta-phosphoglucomutase (EC 5.4.2.6)		FIG00796613	idu(1);N-Acetyl-Galactosamine_and_Galactosamine_Utilization idu(1);Trehalose_Uptake_and_Utilization	atggacggtgcgattttttcgtttaataatatctttgttaatacaaataagttatcctttactgcatggcaacgttttgcaatgtatgaatttgggatgggattacctggaaaattagcttcccaatttgataaccttactccttcgcaagggctctccctagtcttagcccattttaatgctaatcctgcccctagcgaaaaggcttcaatgattgcagaatggcaaaaatttcttaacgaagaagcggatagcctaagtgaaaaagatcaacttccagggattaagcgtcttttactaaatctctatgatcattacgttaaaattgctgttttagatactaatggggatgtgcaaaatgtcctcaaacaaattggccttgataactatgtcgatagt…	MDGAIFSFNNIFVNTNKLSFTAWQRFAMYEFGMGLPGKLASQFDNLTPSQGLSLVLAHFNANPAPSEKASMIAEWQKFLNEEADSLSEKDQLPGIKRLLLNLYDHYVKIAVLDTNGDVQNVLKQIGLDNYVDSIVKTNDKENPYLTAVNQLNLIGANCIGVGTTAHDIENIHHINAIAIGVGDAKTLASADYQVVQVGDLRYPMLQKIWEDKQ
NODE_16_length_49442_cov_958.934_ID_9505	fig|1358027.6.peg.327	peg	NODE_16_length_49442_cov_958.934_ID_9505_31259_30597	31259	30597	-	3,4-dihydroxy-2-butanone 4-phosphate synthase (EC 4.1.99.12)		FIG01303788	icw(1);Riboflavin_synthesis_cluster idu(1);Riboflavin,_FMN_and_FAD_metabolism_in_plants idu(1);Riboflavin,_FMN_and_FAD_metabolism idu(1);riboflavin_to_FAD	atgcaaagtcaattttcaactgttgaagaagcattaaaccaattagtaaatggtggttatatcatcttagccgataatgaggatcgtgaaaacgaaggtgatttagtagctttaggtgaaaatgtcaacgctgatactatctacgaaatgttgaacgaggcaaatggtttgatgtgtgtaccagtaagcgaaggtattgctaaacatttagcgtttaagcccatggtagaacatagcaccgacccacaccaaacaccatttatggttactactgatggtaccttagaagctaccggtgttactactggtgtttccgcttttgaccgcgcagcaacgattcggcaaattgccaaaccaactgcccaagcatctgactttaatcatcccggccacattcaa…	MQSQFSTVEEALNQLVNGGYIILADNEDRENEGDLVALGENVNADTIYEMLNEANGLMCVPVSEGIAKHLAFKPMVEHSTDPHQTPFMVTTDGTLEATGVTTGVSAFDRAATIRQIAKPTAQASDFNHPGHIQPLYAQPHGLRDRIGHTEAAIDLAYLAGKAPVAVIIEVLKRDGTMARRDSLSVLANRVHVPFITINQIIEYLDVKGIDYAADLAKVNA
NODE_16_length_49442_cov_958.934_ID_9505	fig|1358027.6.peg.328	peg	NODE_16_length_49442_cov_958.934_ID_9505_32691_31516	32691	31516	-	Cyclopropane-fatty-acyl-phospholipid synthase (EC 2.1.1.79)		FIG00001555	ff	atgttagaaaagacgttctataagtcactactaaagcactcgtttaacattccagtaaagatcgtattttgggatggatcaagtgttatctatggtgacggaactcccgaggtaactatcacttttaaggaaaaaattccaatgcgtgatattaccaagaacgcctcaattgcacttggggaagcctacatggataagaagattgagatccagggtagcattcaagaattgatcgaatcagcctatgaaagtgctgatagttttatgcggagttctaagttccgcaaatttttgcctaaacaaggccactcagaaaaagaaagtgaaaatgatgttcaaagtcattatgatgtggggaacgacttctacaagttatggcttgatgatacgctaacttac…	MLEKTFYKSLLKHSFNIPVKIVFWDGSSVIYGDGTPEVTITFKEKIPMRDITKNASIALGEAYMDKKIEIQGSIQELIESAYESADSFMRSSKFRKFLPKQGHSEKESENDVQSHYDVGNDFYKLWLDDTLTYSCAYFTDGNHDDLTKAQVDKVHHILKKLDPKPGKTLLDIGCGWGTLMLTAAKEYGLKVTGVTLSEEQYRLVKERIEKEGLQDVAEVKLVDYRELGDQKWDYITSVGMFEHVGKENLGLYFKDIQGYLTDDGVALIHGITRQQGGAYNGWINKYIFPGGYVPGLEEMIGHIEENHMQIADIEMLRRHYQRTLEIWDMNFNEHRAQILDMMGERFTRMWDLYLQACAASFESGNIDVIQYLITKGPSGKNLPMTRDYMTK
NODE_16_length_49442_cov_958.934_ID_9505	fig|1358027.6.peg.329	peg	NODE_16_length_49442_cov_958.934_ID_9505_32862_33896	32862	33896	+	FIG00750536: hypothetical protein		FIG00750534	ff	atgacgaatacctggaagcattttattgagaatgtaaaactacggcgtttcaccgtcttattattaatcattgtcgtactctggttaatgagatcaatgatgaatttaattttatttacgtttattcttacttaccttgttgttagttgggtaagactcgtccagcggtggttaccacgaatgtcgacaagtttaattgtaatcgttacctatgtgttgttaattgttctattgtatttaggagtgacacgctatttaccagttttgtctcggcaagttgttaaaatggttaattcagtagttcatttctatagtacgcatcaagcgacgatgatatatcgttatgtcagccattacgtaagtaccgctactattatgagtcaggttcgacatgggata…	MTNTWKHFIENVKLRRFTVLLLIIVVLWLMRSMMNLILFTFILTYLVVSWVRLVQRWLPRMSTSLIVIVTYVLLIVLLYLGVTRYLPVLSRQVVKMVNSVVHFYSTHQATMIYRYVSHYVSTATIMSQVRHGITIAVSTLTSIGAITVSFVMSLILSFFYTLELKQMNEFSHSFLDSDFGWFFQDIDYFGKKFVNTFGVVLEAQFFIAICNTVITMIGLLFMRMPQIFALSLIVFIFSLVPVAGVIISTIPLAMVGYSVGGIRDVVYIIIMIIIIHTLEAYVLNPKFMSSRTDLPIFYTFIVLLIGEHLFGTWGLIVGVPIFTFLLDVLGVKPIRGAKKEVSKK
NODE_16_length_49442_cov_958.934_ID_9505	fig|1358027.6.peg.330	peg	NODE_16_length_49442_cov_958.934_ID_9505_34066_35727	34066	35727	+	Formate--tetrahydrofolate ligase (EC 6.3.4.3)		FIG00000877	isu;One-carbon_metabolism_by_tetrahydropterines isu;Serine-glyoxylate_cycle isu;5-FCL-like_protein	atgacagacattgagattgcagaccaagcgaccctggaaccaattacagaaattgccgagaaactaggactttcagaagacgaaatcgaacaatatggtaagtacaaagctaaaattgatttaaatgtaaagccgttacctgataaaaaacataaactaattttagttacgtccatcaatccaactcctgctggtgaaggaaagtcgactgtcctaattggtttaggggatgcattaaatcaattaaactatcagacaacgattgcaatgcgtgaaccatcgatggggcctgtttttggaatcaaaggtggtgcaaccggtggtggatatagtcaggttgttccaatggaagatattaatctgaactttactggtgacttgcatgctcttacaagtgct…	MTDIEIADQATLEPITEIAEKLGLSEDEIEQYGKYKAKIDLNVKPLPDKKHKLILVTSINPTPAGEGKSTVLIGLGDALNQLNYQTTIAMREPSMGPVFGIKGGATGGGYSQVVPMEDINLNFTGDLHALTSANNTLAALIDNYIMRDNAMNLDPRRIIWKRVEDVNDRALRNVVTGLGGPMAGVPRETGFDITAASELMAILCLSTSLHDLKERISRIVVGYTYDKEPVTVGQLNFQDAITIILKDALKPNLVQTLDHTPTIVHGGPFANIAHGCNSVLATQTALNLSDYTVTEAGFGADLGGEKFLDIKQRVLGKHPDAIVIVATVRALEYNGGAKLADLNEENLDALKKGMANLNRHIKNMQLYGLPIVVAINHFVSDTDKEIQMIKDDCAKQNVE…
NODE_16_length_49442_cov_958.934_ID_9505	fig|1358027.6.peg.331	peg	NODE_16_length_49442_cov_958.934_ID_9505_35922_37601	35922	37601	+	Acetolactate synthase, catabolic (EC 2.2.1.6)		FIG00074916	icw(1);Alpha-acetolactate_operon icw(1);Acetoin,_butanediol_metabolism	atggaaaagaaactacatggcgccgatattgttattgatagtttaagaaaacacggggttaatctcgtctttggtattcctggagcgaagattgatcgtttgtttgaaggactagatggtcaagacagtgaagatgcacctaaattaattgttactcggcatgagcaaaatgcggcgtttatggcccaagcttatggtcgcttaaccggaaaaacaggggtcgcgatcactacatctggcccaggagttggtaatttagtaactgggatcatgacagctaacgcagaaggagatccaatgttagcgattggaggacaagtacaacggaaagatcttcaccgtgcaacccaccaaagcacgccttcaactgaaattatggcaccgattacgcaatatagc…	MEKKLHGADIVIDSLRKHGVNLVFGIPGAKIDRLFEGLDGQDSEDAPKLIVTRHEQNAAFMAQAYGRLTGKTGVAITTSGPGVGNLVTGIMTANAEGDPMLAIGGQVQRKDLHRATHQSTPSTEIMAPITQYSAEIQDPNNISEIMANAFEASQDARKGAAFVSLPQDVDDAEVTEKPLPIYETPKMGPADPNDLQKLVELIKNSKMPVILVGQRGADEKITTALRKLLSDYSLPVVETYQAAGVVSRDLEQQSYFGRIGLFRNQVGDQLLQQSDLVITVGYDPIEYEPQNWNKEGNLRIVNLDTLPAQIDNHFTPIMQLVGNIATSLTELDKLLKGYEYPVAATEQLAKYKQELDQDKKIQIPASDDASHPLAVVHAIQENVTDDMHVALDVGSHYIW…
NODE_16_length_49442_cov_958.934_ID_9505	fig|1358027.6.peg.332	peg	NODE_16_length_49442_cov_958.934_ID_9505_37618_38334	37618	38334	+	Alpha-acetolactate decarboxylase (EC 4.1.1.5)		FIG00001396	isu;Alpha-acetolactate_operon isu;Acetoin,_butanediol_metabolism	atgacaacattatatgaacacggaacgttagctgcgttgatggcaggaaattttgatggcacaattactgtcagtgatttgttaaaacatggttcgatgggaattggaacttttactggattagacggtgaggttgttatcctgaataatgaagtgtaccaggccgtttcaagtggtcaagttaaccgcattacagatatggatgctacaatgccatttgcttcagtccattttcctgctgaacaacaggatataacattaaggaatgtaaactttgctaaactgaataatgattttgttaaagaacatcagcttgctaatgtttttgcattcttacaattgagtggtgagtttaagcacgtcaaaattcggattgctccgaagcaagaaaagccatac…	MTTLYEHGTLAALMAGNFDGTITVSDLLKHGSMGIGTFTGLDGEVVILNNEVYQAVSSGQVNRITDMDATMPFASVHFPAEQQDITLRNVNFAKLNNDFVKEHQLANVFAFLQLSGEFKHVKIRIAPKQEKPYPTLLDVAQHQPEFTAENISGTIIGYYAPDIFGTITAAGWHLHFISDDRQFAGHLLAFDASKLTGSFEVFDNLEQHLPIDNKEFRASEVDMATLRDGIAKSEGNAD
NODE_16_length_49442_cov_958.934_ID_9505	fig|1358027.6.peg.333	peg	NODE_16_length_49442_cov_958.934_ID_9505_38623_38462	38623	38462	-	oxidoreductase, Gfo/Idh/MocA family				atgtttgacgagttaaacgattttgcacaactctttactaaccccgaatcgccacagcagcaggataattatcaacgatggcttgaactagctaaaattgttaatatgactctataccgtctccgtaaatctgcaaatattatttttccaagcgactactaa	MFDELNDFAQLFTNPESPQQQDNYQRWLELAKIVNMTLYRLRKSANIIFPSDY
NODE_16_length_49442_cov_958.934_ID_9505	fig|1358027.6.peg.334	peg	NODE_16_length_49442_cov_958.934_ID_9505_38976_39164	38976	39164	+	hypothetical protein				gtgacatttccatttctgcttggcaggtatttcaatagtgctttttacactaaatacctaaatcctgttttaaaaaatcgttcagttgaagttttggtgattcaagaatctaacccgaccgtcaaaaaattcattaccttactccaccagctaacagatgtggcggaccagcctgataaggaattttaa	MTFPFLLGRYFNSAFYTKYLNPVLKNRSVEVLVIQESNPTVKKFITLLHQLTDVADQPDKEF
NODE_16_length_49442_cov_958.934_ID_9505	fig|1358027.6.peg.335	peg	NODE_16_length_49442_cov_958.934_ID_9505_39434_39565	39434	39565	+	hypothetical protein				ttgcggcattcggagctttcgatcacggatattgctttgcgggcgggatttagtacgagtgcctattttagtaaaatatttaaggaacgggtagggatgacactacgggaataccggcagcgtcaagggtag	MRHSELSITDIALRAGFSTSAYFSKIFKERVGMTLREYRQRQG
NODE_16_length_49442_cov_958.934_ID_9505	fig|1358027.6.peg.336	peg	NODE_16_length_49442_cov_958.934_ID_9505_41060_39567	41060	39567	-	Threonine synthase (EC 4.2.3.1)		FIG00000134	icw(1);Threonine_and_Homoserine_Biosynthesis	atggactaccgtagcactcagggagacttatcaacgattttaaaatcaccaactgctatcttacaaggactttctccagacggcggtctttatgtaccgcttcattttcctcaaccaacttataaccttgcaaccttaatttcgttgccgtaccaacaacttgctgcaactattcttaactggttttttgatgaatttacgagcgaccaactactgaaaaatgcaaataccgcttatggtagtcagtgggataaccgtttaattgccccattaacgcccaaacacgccagcaattattatcttgagctttttcacgggccgacactggcatttaaggatatcgccttacaaatgttaccccaattagtgtcacgtgctgcacaaaacacccaactagaa…	MDYRSTQGDLSTILKSPTAILQGLSPDGGLYVPLHFPQPTYNLATLISLPYQQLAATILNWFFDEFTSDQLLKNANTAYGSQWDNRLIAPLTPKHASNYYLELFHGPTLAFKDIALQMLPQLVSRAAQNTQLEKQIVILTATSGDTGTASMRGFSNQKDTQVIVFYPAGGVSPVQLRQMLGQPGSNLHAIAIKGNFDDAQTSVKHIFNDQAFNDRLAQNNNCFSSANSMNIGRLIPQIVYYFAAYGQLVHTGGIQLGEKVNFTVPTGNFGDILAGYYAKKLGLPINKLLCASNENNVLTDFFKSGKYERRRNFYLTNSPAMDILVSSNLERLLFDLYDESCVTVAKLMKQLATDGHYQVDSTVLNKLQEQFVAGFATPDEVEAEIKRVYLNDGYVIDPH…
NODE_16_length_49442_cov_958.934_ID_9505	fig|1358027.6.peg.337	peg	NODE_16_length_49442_cov_958.934_ID_9505_41227_42441	41227	42441	+	Homoserine dehydrogenase (EC 1.1.1.3)		FIG00000434	isu;Threonine_and_Homoserine_Biosynthesis isu;Methionine_Biosynthesis	atggttcaacaaaatgcggataaaattatcgatgttactgggtgcaagttaacagttaaaacagctttagttcgaaaccttggtaactataataagtatgctgatgaaacttctttaacaactgattttgatgaaatcttgaatgatgatgaaataaaaattgtcgttgaacttatgggtggtattcatccggctaaagaatatattacaaccttattaaaaaatcataagaatgtggtcacagcgaacaaggatttgattgcgtcttatggcccagaattgatgactgtcgcgcatgaaaatcactgtgacttaatgtttgaagcgagtgtggctggtgggattcctattttgcggacgattgctaatagctttacggcagataaggttactgaagta…	MVQQNADKIIDVTGCKLTVKTALVRNLGNYNKYADETSLTTDFDEILNDDEIKIVVELMGGIHPAKEYITTLLKNHKNVVTANKDLIASYGPELMTVAHENHCDLMFEASVAGGIPILRTIANSFTADKVTEVKGIVNGTTNYILTQMSQRGWSYHQALAQAQQLGFAESDPTNDVTGKDAAYKMIILSQFAFGTQLDIKDIAVEGIDRLNDADVQQAASFGYVIKLLGITKLVNNGVFVEVGPVLIPRDHPLATINNEFNAVMVTAQAVGDTLFYGRGAGGLPTANSVLSDITTVTKNIILGTNGNLFNNYQQPYIPAKLADIKYPYYLSLTLPDVPGQMLKLTQMMTNINASFREITQTKDGKIAHIAIITHRMSKEQLQTLLTKVANDQSINLSAA…
NODE_16_length_49442_cov_958.934_ID_9505	fig|1358027.6.peg.338	peg	NODE_16_length_49442_cov_958.934_ID_9505_42453_43313	42453	43313	+	Homoserine kinase (EC 2.7.1.39)		FIG00000582	isu;CBSS-269482.1.peg.1294 icw(2);Threonine_and_Homoserine_Biosynthesis icw(1);Methionine_Biosynthesis	atgattattcaagcacctgcttccagtgctaatcttggtccgggatttgactcgattgggattgcagtctctttgtatttaaaattagaagtccttggtccaagcgataactggcaagttgatcaccagcttgggaagctccctcatgatgagacgaatatgattgtaacaacggcattaagtgttgcaccggatttgctgccacagcacctgcgggtagtcagtgaaattccgatagcacatggattaggaagtagttcaagcgcaattgttgctggaatcgaattagcaaatcagcttaagaacctgaaccttagcaaggaagaaaaagttgagattgccagccagattgaaggccatcctgataatgtcgcaccgactattctagggggattagta…	MIIQAPASSANLGPGFDSIGIAVSLYLKLEVLGPSDNWQVDHQLGKLPHDETNMIVTTALSVAPDLLPQHLRVVSEIPIAHGLGSSSSAIVAGIELANQLKNLNLSKEEKVEIASQIEGHPDNVAPTILGGLVVGTHINGHFSAIEAPLFPYAFAAYIPPYNLKTADARAALPYQLEYSQAVHASAVANTFVASLFAKNYDVAFKLMEADRFHEPYRKELVPELDQIRELGKKHGALATYLSGAGPTVMTVIDNDDYGLFEQAVHAAGLKGKVVRLHPDVEGVKLI
NODE_16_length_49442_cov_958.934_ID_9505	fig|1358027.6.peg.339	peg	NODE_16_length_49442_cov_958.934_ID_9505_43466_43951	43466	43951	+	Phosphoribosylaminoimidazole carboxylase catalytic subunit (EC 4.1.1.21)		FIG00000227	isu;De_Novo_Purine_Biosynthesis	atgagtgatattagtgttgtgatgggcagtaaatcagattggccaactgttaaagaaacttgtgatattttagatgaatttggtgtttcatatgaaaagaatgtaatttctgctcatcggatgccaaacgaaatgttcgcgtttgcgcaaaatgcggttgataatggggttaaagtaattattgcgtgtgccgggggagcagcccatcttccgggcatgattgcagccaatacccccctgccagtaattgggatcccaggacagacgaaagctctcggtggaatggactcgcttttatcaattgttcaaatgccagcgggaattccggtggcaactactgcgattggaaaagcaggagctaaaaacgctgcgttattagcattgcaaattctggggatc…	MSDISVVMGSKSDWPTVKETCDILDEFGVSYEKNVISAHRMPNEMFAFAQNAVDNGVKVIIACAGGAAHLPGMIAANTPLPVIGIPGQTKALGGMDSLLSIVQMPAGIPVATTAIGKAGAKNAALLALQILGITDKHIQQQIIEYRQAMHDQAKESGQYLE
NODE_16_length_49442_cov_958.934_ID_9505	fig|1358027.6.peg.340	peg	NODE_16_length_49442_cov_958.934_ID_9505_43914_45068	43914	45068	+	Phosphoribosylaminoimidazole carboxylase ATPase subunit (EC 4.1.1.21)		FIG00000375	icw(5);De_Novo_Purine_Biosynthesis	atgatcaagcaaaagaaagtgggcagtatcttgaataaatttattccacaaggttcaacgattggcattattggtggtgggcaattgggacagatgatggcattggatgccaaacagacggggatgaaggttattattttagatccaacccctcattgtccagcggggcaggttgctgatgaacaaatcgttgctccttatgccgatactaaagcgattgaaaagttggctgataaagcggatgtattaacctacgaatttgaaaatgttgatttaagcgctttggaagatgtgcaggatcgcgtttatcttccccaaggaactaacttgctttacacgaccaaaaatcgtttacgggaaaagaatttcttacgtcaggcaggggtaaaaacagcacct…	MIKQKKVGSILNKFIPQGSTIGIIGGGQLGQMMALDAKQTGMKVIILDPTPHCPAGQVADEQIVAPYADTKAIEKLADKADVLTYEFENVDLSALEDVQDRVYLPQGTNLLYTTKNRLREKNFLRQAGVKTAPFMAVHTLAELKDAVKKIGYPAVLKTSEGGYDGHGQEVLRNKDDLDKCAPILATSDCILEGWVPFNRECSVMVGRNEDGEITAFPVSENIHHDEILHLSIVPARISSELQQKAQKIAVQIAQAINLRGILGVEMFVTDDGEIYINELAPRPHNSGHYSIEACNFSQFAIHNRAICNWPLPQVELLKPVVMVNVLGQHVNGVRQQIQKKADWHFHDYGKAEVRHNRKMGHVTILTDDIEATLAEIDNTGIWSA
NODE_16_length_49442_cov_958.934_ID_9505	fig|1358027.6.peg.341	peg	NODE_16_length_49442_cov_958.934_ID_9505_45140_46435	45140	46435	+	Adenylosuccinate lyase (EC 4.3.2.2)		FIG00000117	isu;Purine_conversions icw(2);De_Novo_Purine_Biosynthesis	atgattgatcgttataccagtccagagatgaaaaagatttggagcttagaaacacaataccaatgttggttagatgttgagattgctgctgatgaagcgtggagtaagctagggcatattccagcagaagatgtggaaaagattaaaaagaatgccaagttttctgtggagggaattgcagagattgaagcagtgacccatcatgatgtgattgcttttacccgggacgtttctaaatcattggggcctgaacgaaagtgggttcactacggaatgacgagtacagatgtagttgatactgcacaaggcttgcgattaaaaaaggcgaacgatatccttcgtcaagatattgataactttatggatatccttaaagaattagctgaaaaatataagtac…	MIDRYTSPEMKKIWSLETQYQCWLDVEIAADEAWSKLGHIPAEDVEKIKKNAKFSVEGIAEIEAVTHHDVIAFTRDVSKSLGPERKWVHYGMTSTDVVDTAQGLRLKKANDILRQDIDNFMDILKELAEKYKYTVCMGRTHGIHAEPTTFGLKAARWYSEMKRNKERFEHAAKGVEAGKISGAVGTFAEIDPFVEEYVCKKLGLRPQEISTQVLPRDLHAEYIATIALIGTSMEEMATEIRSLQRTEIHEVEEHFAKGQKGSSAMPHKRNPIGSENITGCARMLRGFMVPAYEDVSLWHERDISHSSAERMILPDATSLLDYMLRRFGRLLKNLDVFPETMKKNMDETLGLIYSGRVLLKLVNSGMTREAAYDLIQPYTAKCWAEQIPFRPLLEDDPTI…
NODE_16_length_49442_cov_958.934_ID_9505	fig|1358027.6.peg.342	peg	NODE_16_length_49442_cov_958.934_ID_9505_46660_47379	46660	47379	+	Phosphoribosylaminoimidazole-succinocarboxamide synthase (EC 6.3.2.6)		FIG00000195	icw(1);De_Novo_Purine_Biosynthesis	atggagaagttattgtataccggcaaggcaaagcaaatgtggcaaactgaggatccagcggttttacgagtagtttatctggaccaagctaccgccctcaacggaaaaaagaaggatcactttactggtaagggtaaggctgccaatgctatttcttccctcgtttttgattacttaatgaagcagggaattgagacccactttattaagaaactatcaactaacgaagaccttgtaaaaaaatgtgagatgttcccgcttgaatttgtaacgcggaatgtaattgctggtcattttgcgagtcggtatggactttcagaaggggaagagcttccttcaccagttgaggaaaccttctataaaagcgatgaacttaatgatccctttatcaatgaatcc…	MEKLLYTGKAKQMWQTEDPAVLRVVYLDQATALNGKKKDHFTGKGKAANAISSLVFDYLMKQGIETHFIKKLSTNEDLVKKCEMFPLEFVTRNVIAGHFASRYGLSEGEELPSPVEETFYKSDELNDPFINESATIALEIASKEELAQMWGICRKVNNLLKPLFAKANLRLVDFKLEFGRLSDGKIILADEFSPDNCRLWDLTTKQHMDKDVYRRKLADLTQTYDEVLERLEAVIKEEA
NODE_16_length_49442_cov_958.934_ID_9505	fig|1358027.6.peg.343	peg	NODE_16_length_49442_cov_958.934_ID_9505_47380_47628	47380	47628	+	Phosphoribosylformylglycinamidine synthase, PurS subunit (EC 6.3.5.3)		FIG00000869	icw(3);De_Novo_Purine_Biosynthesis	atggtcaatgttcggattttcgtaacatataagcaatcagtctttgatccgcagggagaaacaattaaggatgcgatccattctctaggtcatgatgaagtaactgccgttaaagttgggaaattctttgacgttaccttagacacaaatgaggatgaggtagcaacggcagtaaaagaaattgccgatcagctccttgttaatttcaatatggaaacttatacataccaagttatggaggaagcctag	MVNVRIFVTYKQSVFDPQGETIKDAIHSLGHDEVTAVKVGKFFDVTLDTNEDEVATAVKEIADQLLVNFNMETYTYQVMEEA
NODE_16_length_49442_cov_958.934_ID_9505	fig|1358027.6.peg.344	peg	NODE_16_length_49442_cov_958.934_ID_9505_47629_48309	47629	48309	+	Phosphoribosylformylglycinamidine synthase, glutamine amidotransferase subunit (EC 6.3.5.3)		FIG00025475	icw(6);De_Novo_Purine_Biosynthesis	atgaaaattgcggtggttgtttttccgggatccaattgcgatgtggatttatatgaagcccttcattccgtttgccatgcagatgtggagtatgtctctcaccggcaaaaaagtttagctggttttgatgctgtgatgttaccaggaggattttcctatggtgattatctacgagctggcgcaattgctcggtttaccaatatcatgcctgcaataatcaaaatggcaaatgaggggaaaccagtctttggaacgtgtaacggatttcaaattttgacagaagcaggtcttttgccaggtggactcaaacgcaatgatagccaacgctttgtttgtaaaactgttcctttagaagtagtgaactcgcaaactctttttactagtcattaccaggatcac…	MKIAVVVFPGSNCDVDLYEALHSVCHADVEYVSHRQKSLAGFDAVMLPGGFSYGDYLRAGAIARFTNIMPAIIKMANEGKPVFGTCNGFQILTEAGLLPGGLKRNDSQRFVCKTVPLEVVNSQTLFTSHYQDHERIALPIAHADGSYYADEKTLDELEANNQIVFRYATENPNGSLRNIAGITNKHGNVLGMMPHPERAVETILGSTDGLRLFESLLENGRIKVEA
NODE_16_length_49442_cov_958.934_ID_9505	fig|1358027.6.peg.345	peg	NODE_16_length_49442_cov_958.934_ID_9505_48313_49350	48313	49350	+	Phosphoribosylformylglycinamidine synthase, synthetase subunit (EC 6.3.5.3)		FIG01303876	icw(3);De_Novo_Purine_Biosynthesis	atgaaacaagcaatgaccccagaagagattaaagaaaagaaaccatacttagattggagcttgactgaagcagaatatgattacattcgtacccagctcttaggacgattaccaaattatactgaaactggcttgttttctgcgatgtggagtgagcactgttcatataaaaagtcaaaaccggttctgcgtctcttccctaataaaaatgagcgagtattgcaaggtcccggagaaggagcaggggttgttgatattgatgatggacaagcagtggtattcaaagctgaaagtcacaatcatccgacaactgttgaaccttatcaaggagcggcaactggtgtcggtgggatcctgcgagatattttcagcatgggtgcacgaccaatcgcttccctt…	MKQAMTPEEIKEKKPYLDWSLTEAEYDYIRTQLLGRLPNYTETGLFSAMWSEHCSYKKSKPVLRLFPNKNERVLQGPGEGAGVVDIDDGQAVVFKAESHNHPTTVEPYQGAATGVGGILRDIFSMGARPIASLDSLHFGELDNSTTRMKVTNTVRGIGDYGNCMGIPTIAGETTFDPCYQGNILCNAMSVGLMDQKDIQQGRAAGIGNAVMYVGAKTGRDGIHGATFASADFNDENMTQRSAVQVGNPFMEKLLLEACLDLIRNHPDWLVGIQDMGAAGIVSSSAEMASEGQSGMELNLDLVPQREPGMSAYEIMLSESQERMLLCVKKGHEEDGHYVPSSIQIK
NODE_17_length_48779_cov_984.817_ID_9507	fig|1358027.6.peg.346	peg	NODE_17_length_48779_cov_984.817_ID_9507_291_926	291	926	+	Accessory gene regulator protein C				ttgcaaattgcaagtgcgcatgaagtaaataagcaatatgaccaaattcggcgtgaacgccatgatacgcgtaacatgctacttagtattcaaggatatattcgtgatcataaagataaggaagcggcagaattattatcaacatttcttcaaaatgatatagcagaaaagcattataatgaaatcgacttagccttagataaaatcaaaatctctggcttacataatttaatcaaggaaaaggcttataaaatagtagaaaaaggtattccattttcatttgaagttaatgctgagatcgacgagttgccgggttcagaaataaaaactgctagaattatcgggattttaatggataatgcaattgaagcaaccttcaaacaagctaaaccctatatc…	MQIASAHEVNKQYDQIRRERHDTRNMLLSIQGYIRDHKDKEAAELLSTFLQNDIAEKHYNEIDLALDKIKISGLHNLIKEKAYKIVEKGIPFSFEVNAEIDELPGSEIKTARIIGILMDNAIEATFKQAKPYIQFALLKHSPEVYELVIANSIEQKLNINTALKFEHSTKKGHQGIGLSNVTQLVENDDHYSFSAEVKDKVIIMTCFIQGK
NODE_17_length_48779_cov_984.817_ID_9507	fig|1358027.6.peg.347	peg	NODE_17_length_48779_cov_984.817_ID_9507_934_1692	934	1692	+	Transcriptional regulator, LuxR family		FIG00450061	ff	atgttaaaagtaattattttagaaaatgatgattatcaagctgattatatagagcgcctagtttctcagagaaaattgattaatccaacgccacgtagttatgatatgaaagtctacttacgaacaagtgaccctcaggaggtaattgacaaaattacagatgaggaatatttagcggtcttagatattgaattagatagtcaacttagtggaatagatgttgctgagcagattcgaaaaaaggccgaatttgccgaaattatctttgtaactgcttatcaagaatatttaccttatactgtttcacgacgaatagagccatttgactatatatcaaaaaataatcaaattgaatctgttaaggatcgacttcgaacagatatcgatgaagcatatatt…	MLKVIILENDDYQADYIERLVSQRKLINPTPRSYDMKVYLRTSDPQEVIDKITDEEYLAVLDIELDSQLSGIDVAEQIRKKAEFAEIIFVTAYQEYLPYTVSRRIEPFDYISKNNQIESVKDRLRTDIDEAYIRYQNYVNANSKHQEKFAYEPIRGVKRQVNFDDLYYIESVKNANRRLRIVGKNMRIEYHGELGKIVDDRLLRVNQSTLINPLSIQRFDKKERIIYFDSNEVKVTVSYRKLKLLTNFLENK
NODE_17_length_48779_cov_984.817_ID_9507	fig|1358027.6.peg.348	peg	NODE_17_length_48779_cov_984.817_ID_9507_2097_2276	2097	2276	+	hypothetical protein				atgaaagtaaagtttaaccgtaatttttatactgatcctagtttttatatctattttattgttacattcttttggattttagatattccggatgcaagcaatgtttatgaaaaaagtatctgtattgtttttacagttattggaatttttgctactatcaagattttatttaaaaagtaa	MKVKFNRNFYTDPSFYIYFIVTFFWILDIPDASNVYEKSICIVFTVIGIFATIKILFKK
NODE_17_length_48779_cov_984.817_ID_9507	fig|1358027.6.peg.349	peg	NODE_17_length_48779_cov_984.817_ID_9507_2745_2317	2745	2317	-	Conserved protein with osmC domain		FIG01417396	ff	atgagtaaatataaagtaacagcaactaagacaacaacggggatgcaagtttcagcaggtacccgtggttttgaaattacctttgatgaaccagaaagtactaatacggggatgaatccagtagaaattctccttgcatcatttggtgcctgccaggcaatcactgcccaagcattagctaaaaagcgtaactttgatttacgagctttttgggtaacaatcgagggtgatcttggtcgtgaagatgttgctgatggtaagaatgttcgtaagtttactgagatccgttaccaaccacatcttcgcagcagcgagtctgatgaagacatcaagaagttcctcgctgacgttgccgcaaagtgtcccgtggaaaacactctgacctacggaacgaaattt…	MSKYKVTATKTTTGMQVSAGTRGFEITFDEPESTNTGMNPVEILLASFGACQAITAQALAKKRNFDLRAFWVTIEGDLGREDVADGKNVRKFTEIRYQPHLRSSESDEDIKKFLADVAAKCPVENTLTYGTKFVQDGFVKVD
NODE_17_length_48779_cov_984.817_ID_9507	fig|1358027.6.peg.350	peg	NODE_17_length_48779_cov_984.817_ID_9507_3808_2813	3808	2813	-	D-lactate dehydrogenase (EC 1.1.1.28)		FIG00000842	idu(3);Fermentations:_Lactate idu(3);Fermentations:_Mixed_acid	atgacaaaaatcttgatgactagtgtgcgggacgatgaacaaaccgccattaacgaatacgcaaaagaacacaatatcgaaatcatcacaacgccgaaattgattgacgatgctgttgaattaactgccgatgttgatggactcgtaattcagcaacgcagtaaagttccagccgatatttatgaaaagctccataccaatgggctcaaacaaattgctactcggaccgcgggatttgacatggtcgacatcaaaaaggctaacgaaaatgacctagtcgtgaccaatgtaccagcatattcgccgcggagtgtcgccgagtttgcattaatgcagattttccggttgcttcggaaaacttaccgctttgaccaccaagtcgccgaaaatgacttccgc…	MTKILMTSVRDDEQTAINEYAKEHNIEIITTPKLIDDAVELTADVDGLVIQQRSKVPADIYEKLHTNGLKQIATRTAGFDMVDIKKANENDLVVTNVPAYSPRSVAEFALMQIFRLLRKTYRFDHQVAENDFRWFSDEQSTEIHTATIGIIGVGRIGGTLAKLLHALGATVLGYDTNPRTDLDRIVQFVSKEELLKQADVVSLHVDLNPASKGLLTANDFAMMKPTAGLVNASRGPVVNTADLVTALKAGEIAAAALDTFEGEETVAAADRREKGLDDQPLVKELHEMDNVILTPHIAFFTNLAVKNMVDISLDDVMTILNGGKSPHEITL
NODE_17_length_48779_cov_984.817_ID_9507	fig|1358027.6.peg.351	peg	NODE_17_length_48779_cov_984.817_ID_9507_4997_3810	4997	3810	-	Aromatic amino acid aminotransferase gamma (EC 2.6.1.57)		FIG00143942	idu(1);Phenylalanine_and_Tyrosine_Branches_from_Chorismate	atgccaactactaaaaaagaaattcttaatcgtcttaacaataatttcgctaaactcactcctggcgggatccgcgaatttgattaccaagccagcgcaatccctggcatcattaaactaacattaggtgaaccagactttaatgtgccagccgcaatgaagcaggccgcaatcgatagcatcaatgccaatgattcacactatgctccgggaaatgggaccttagcactacgccaagcaatcgctcacttcatgcaagatcgttacgagctggaatacgatccggaaaacgaaattgctgttacagttggtgcaacagagggaattttcgcttctctttctactattattaatcctggcgacgaaattatcattccaactccaactttccccttctac…	MPTTKKEILNRLNNNFAKLTPGGIREFDYQASAIPGIIKLTLGEPDFNVPAAMKQAAIDSINANDSHYAPGNGTLALRQAIAHFMQDRYELEYDPENEIAVTVGATEGIFASLSTIINPGDEIIIPTPTFPFYMAVTKILGGIPIEVDTSSDDFVLTPARLQSVLEEHPNAKGLVLNYPSNPTGVTYTQDQIKALADTVKSTNLIVIADEIYSELVYGATHTSIANYIPEQTLILNGASKSHAMTGYRIGFIAGPQELMKAVSAIHAMLVTAASNPAMAAAVAAFGTDEGKTATQEMKDAYEQRRDFVVNSLQKLGFELINPQGAFYVFAKIPKQYGNDDLKFATDLANEGKVAVIPGSFFGAGGQGYVRISYATSMENLTGALDNIASFINKEN
NODE_17_length_48779_cov_984.817_ID_9507	fig|1358027.6.peg.352	peg	NODE_17_length_48779_cov_984.817_ID_9507_5842_8079	5842	8079	+	putative ATP-dependent Clp proteinase (ATP-binding subunit)		FIG01117670	ff	atggctcaaaacccaatgaatccatttgacaacgacatgaatgacatctttaatcaattaatgggtggcatgaatggtttcaattctgataatcggcgttacctaatcaatggtcgtgaagtaacaccagaagaatttgctgaatatcgtagaactggtcaattgccaggcggtgcaaatcctcaacaaggtgggcaacctggccctcaacctaacgcaggtaaggacagtatcttacacaagttaggtcgaaacttaactcaagaagctcgtgaacatgaacttgaccctgttattggtcggaacaaggaaatccaagaaacagctgaaattttaagccggcggacaaagaacaaccctgtattagttggggacgctggtgttggtaagactgctgtt…	MAQNPMNPFDNDMNDIFNQLMGGMNGFNSDNRRYLINGREVTPEEFAEYRRTGQLPGGANPQQGGQPGPQPNAGKDSILHKLGRNLTQEAREHELDPVIGRNKEIQETAEILSRRTKNNPVLVGDAGVGKTAVVEGLAQAIVSGDVPAAIKDKEIISIDISGLEAGTQYRGSFEENMQKLVDEVKKAGNIILFFDEIHQIIGAGSTGDSSGSKGMSDIIKPALSRGELTVIGATTQDEYRNTIMKDAALARRFNAVTVNAPSKADTVAILKGIRDLYERHHNVKLPDDVLQAAVDYSVQYMPQRALPDKAIDLIDMTAAHLAAKHPARDAKAIEKDIEAEEKKQKAAAKKEDYKAAQDAKEKIADLKKQLSENSESEKVTATPEDVAKAVEQMTGIPVS…
NODE_17_length_48779_cov_984.817_ID_9507	fig|1358027.6.peg.353	peg	NODE_17_length_48779_cov_984.817_ID_9507_9178_8150	9178	8150	-	O-succinylbenzoate synthase (EC 4.2.1.113)		FIG01306622	isu;Muconate_lactonizing_enzyme_family	atgataactaaagatttcaccttattagtattaaatgatgaagatggttattctggatacggagaatgttccgcatttagtttccctttttatacggaagaattcagagatagtgcttatcttttactcaaaaacactcttattccaatgatccttaatcaggaactcacttctcctgccgaattgaaggatctctttacgagtattaggagaaataatatggcaaaagcagcaatcgatactgctatgtgggacttatacgccaaaagaaaccatcaatcactcgcaaaatcaattggtgggaataaaaaagagatactggcaggcattagtatcggaatccaaccttctcccgagcttttagttactaaagtacgtcaggcagtgaaagctggttat…	MITKDFTLLVLNDEDGYSGYGECSAFSFPFYTEEFRDSAYLLLKNTLIPMILNQELTSPAELKDLFTSIRRNNMAKAAIDTAMWDLYAKRNHQSLAKSIGGNKKEILAGISIGIQPSPELLVTKVRQAVKAGYQRVKVKIKPGADYQYLKSVRNEFPHLMLMADANSAYRLRDIDCLKRLDELNLLMIEQPLEADDLLHHAQLQQQLITPICLDESINSLADAQAMEQLGSGRIINIKISKVGGLTIAKKIQSFAQAHQIACWCGGMLGSGVARAVDIAAATLPGYTLPNDISASQRYFAHDIINPEIKLNDGKINVPTIPGIGYELNWSTIHRYSIEETSF
NODE_17_length_48779_cov_984.817_ID_9507	fig|1358027.6.peg.354	peg	NODE_17_length_48779_cov_984.817_ID_9507_10065_12983	10065	12983	+	FmtB (Mrp) protein involved in methicillin resistance and cell wall biosynthesis; truncated		FIG01963655	ff	atgagaaattcgaatacaaataattggcgttcaactgctttgattgcgggggcaatcttgacagcaggtgtcgttaccaccacttcaacgacagatgtacacgctgataatagtcaaaacaatgcacaagtaagtaatggccaagttacttacgaccaagttcgagcaactgctgatcagcaacttgcacaattgcaatcagctaatgatagtaaagaagctcaacaagctacggccaacgagcaatcaaatgctgcggatcttgcacaaaccaacgcacaaattgatcaattaaaagctagtcatgctgctctagaacaagaacaagccggtgctattgcacaagcacaagcttctactactgcttctattgaagcacaaacttcagctgctaatgct…	MRNSNTNNWRSTALIAGAILTAGVVTTTSTTDVHADNSQNNAQVSNGQVTYDQVRATADQQLAQLQSANDSKEAQQATANEQSNAADLAQTNAQIDQLKASHAALEQEQAGAIAQAQASTTASIEAQTSAANAEYQQQINAQQQNEATQRAANDQQYAQAVSQAAENQQAVADINAQYQQALSDAANTQTSQAQAAANNYNSAVAKENDTYQGKLSAQKATNAENIKNAEASLASVTANANKPYEVATTNDVAVTGRVAKPQTDVKVPAYVTKYGIHLEVRGYNGAIPVSDYTYPEFANTYYGEYPDSAVITNKAAESTPHDISEMPLDFQPGLLSYDAKNDHSEKVSADGLTADQVQVLRALALSWENGFRNNVFKNYREFYNVVNKNDGFVNVAPVD…
NODE_17_length_48779_cov_984.817_ID_9507	fig|1358027.6.peg.355	peg	NODE_17_length_48779_cov_984.817_ID_9507_13651_13067	13651	13067	-	Histone acetyltransferase HPA2 and related acetyltransferases		FIG00001650	ff	atggcagaaatatatttacgacgcgcccagcttcaagatttaccggcgattatgaaaataattgatgatgcaaaagagcttctaaagaaaaatggcagtccgcaatggcaaaacggttatccaaatcaggaaacccttactcaagatattgcgatgcaaacaaactgggtattaattaatgataataaagtagcggcaactgcgactcttcaacttacgccagaacccacctaccgcaacattacccagggacagtggcaacaaccagatgagccttatgctaccatccaccgggtcgctatcagcagtaattatcggggccaaggacttagtaaattgctattttctaacttgctaactgttggccaaatgcaaggaattaagaattttcgggttgat…	MAEIYLRRAQLQDLPAIMKIIDDAKELLKKNGSPQWQNGYPNQETLTQDIAMQTNWVLINDNKVAATATLQLTPEPTYRNITQGQWQQPDEPYATIHRVAISSNYRGQGLSKLLFSNLLTVGQMQGIKNFRVDTHRSNKAMQHIAENFNFKKRGIIKVNDQNDPERLAYELNLGSHHKLTRINNNFMQPLIDKL
NODE_17_length_48779_cov_984.817_ID_9507	fig|1358027.6.peg.356	peg	NODE_17_length_48779_cov_984.817_ID_9507_13791_15254	13791	15254	+	Cardiolipin synthetase (EC 2.7.8.-)		FIG00052605	idu(1);Glycerolipid_and_Glycerophospholipid_Metabolism_in_Bacteria idu(1);Cardiolipin_synthesis	atggcattaacatggacaattatttggtggtgtttgctactggttattctcgtcaatgaaattgcggccatttatactgttttccgtgaaaagcgggatattgctgcaacttgggcatggttattggtgctaacgctgattcctggttttggctttattttatatgcattctttggacgaaaattaccacataaacaattagcccgaataaaatcacaaacgcagctaaaattaaaacaagcactagaaaagcaaaagcagcaattcatcaatatgccgaagcccaaagatcaaaccgtccagatttatcgacggaccatcatgctttttcaaagtattgatgattcgtttttgacgcggcacaatactgttgatattttcacaaatggtaatgcgctt…	MALTWTIIWWCLLLVILVNEIAAIYTVFREKRDIAATWAWLLVLTLIPGFGFILYAFFGRKLPHKQLARIKSQTQLKLKQALEKQKQQFINMPKPKDQTVQIYRRTIMLFQSIDDSFLTRHNTVDIFTNGNALFKQMFDDIAAAKKSIHIEFYTIYNDQIGNELRTLLEQKAAEGIEVRVLYDSWGSMGVWPSFYDHLREVGGYAAPFLMSRSNFFDFRINYRDHGKIVVLDGEIGYVGGFNVGDQYLGRVPKFGPWRDTHLRIVGGGVYGLQRRFIGDWNASMKKDKDKIVHYHPYFQPIRVHGDVALQTVSSGPEAPLEKIKMGYLRLINAAQDHIWIQTPYLIPDDSILDALKVAAHSGIDVRIMIPSMPDHAFVYRATQYYARELANHGVTIYYY…
NODE_17_length_48779_cov_984.817_ID_9507	fig|1358027.6.peg.357	peg	NODE_17_length_48779_cov_984.817_ID_9507_15523_19305	15523	19305	+	ATP-dependent nuclease, subunit B		FIG00052730	isu;ATP-dependent_Nuclease	atgggaaccctgggatttgttttaggaacagcagcgatggatcatcagcaagtgttgattgatcaattagttgaccagataaagaatgcatctgctgatgagagcttttattatttggtgcctaaccatattaagtttgaaactgaaattaatgtccttgctggtcttcgtgatcgtcaaggacttagcggaaatgacagattcgcctcttcacgcatacaggtactttcgtttagccggcttgcttggtaccttttacgagatactccagcatttcaaaaacaacacctttctaaaattgggatggcgatgctcacttcccaagttgttcaagaacgggcaagtgagctccgtttatatgcgagtgaagtaaaacaagctggatttattcaaaagatg…	MGTLGFVLGTAAMDHQQVLIDQLVDQIKNASADESFYYLVPNHIKFETEINVLAGLRDRQGLSGNDRFASSRIQVLSFSRLAWYLLRDTPAFQKQHLSKIGMAMLTSQVVQERASELRLYASEVKQAGFIQKMTAQLEELKNANITADDLTDIISRVKSANDPAANQAWLAKMHDVEIIYHAYEERLRDRYIGNSELYRQLVSHLQKSPEVAKMHFFIDRFAQFTANEQQVVDALITNAASTTISLTLDRGYPDQNHPNPQELPPKNNLFYSSAMQFHRLWKFGQMHQKEVKVLQNVAFATTPRVDAELQQVDSYFKRYASEPIGPGEREELSCPPNLQFMTTTNRMTELNNVATQIRQLVASGKYRYRDFLILSRHLDGYQTMIEPVFAAHDIPVFND…
NODE_17_length_48779_cov_984.817_ID_9507	fig|1358027.6.peg.358	peg	NODE_17_length_48779_cov_984.817_ID_9507_19305_23483	19305	23483	+	ATP-dependent nuclease, subunit A		FIG00001547	icw(1);ATP-dependent_Nuclease	atggctggatttaaaccaacgcctgctcaatccaaggcgattaatgaccgtggcgaaaatattctagtttcagcttccgcgggatcaggaaaaacggctgtgctagtaaatcggacaattgaattaattaaagaagggcaaagcattgatcgaatgctgctcgtaacatttacagacgcagcagcaaagaatatgcgggataaaatcaggacggccttgcagaaaatagtacaagattccgctaatcccaaagatttacgtgaccggatgagtaatcaaattaaccggcttgcggctgcagatatcagtacaattcatgctttttgtttaaagttaataaagcgctactactacttgattgaccttgatccacaatttcggctcttaactgatgaaacg…	MAGFKPTPAQSKAINDRGENILVSASAGSGKTAVLVNRTIELIKEGQSIDRMLLVTFTDAAAKNMRDKIRTALQKIVQDSANPKDLRDRMSNQINRLAAADISTIHAFCLKLIKRYYYLIDLDPQFRLLTDETERLLLQEDVWHEVSEELYKNAEEKVPGRASFSELVLNFSSDRDDQGLDDLILRLYEIANAQPDPEKWLQKLPDNYDLGSGSLLESTFYQQQLKPLVIEKLNQFIQDYRELATRASDNGLDQAAGVIKSDEELMHQLLSSLGGITVNDVCQVMAQQKFGSFRGRPAADDPRINVFKDIQKQRNQLKKQWEQMVSTYLGKQEAQEPIAKEELLTELTTFRGQFTALLSKATESQLDAKTVDSLQKDQQMMQELLDLLQPPTWNTIRDL…
NODE_17_length_48779_cov_984.817_ID_9507	fig|1358027.6.peg.359	peg	NODE_17_length_48779_cov_984.817_ID_9507_23484_24419	23484	24419	+	Maltose operon transcriptional repressor MalR, LacI family		FIG00008778	ff	ttggcgacaattaaagatattgcacagaaagcaggggtatcggtttcgactgcttctcgagctttaaaccataatccacgaattagtgaaaaaacacgacaacgaatagcgacgattgctaaagagttgggttatcaaccaaattacaatgcacagaacctaacacggggcgaatcaaacatggtcggaattatttttccagtaaccagtaatactgcgcctgccaacccgttccatattgacttattacggggaattagcatggcattaaagccgattcactatgaaatggttgtggcaattgcgccaactacgaccgaccttttacaaaatgtgaaatcgatggtcgaacagtcgaaggtgcataactttttagtactttatacggttaaagatgac…	MATIKDIAQKAGVSVSTASRALNHNPRISEKTRQRIATIAKELGYQPNYNAQNLTRGESNMVGIIFPVTSNTAPANPFHIDLLRGISMALKPIHYEMVVAIAPTTTDLLQNVKSMVEQSKVHNFLVLYTVKDDPITNYLRQNNLNFVVIGHPDKAQDRFVDNDNVAAGQAATDYLMDHQEVSHPVFLQSASNWAFEQDRHQGYEQSMQNHHLPALSWRYSPTGTAVKDFIKQHPQIDSIVCVDDLLLVRLIRQLQEFNLPTICFNNSRLMGMLINQEEKVDLQPRKLGQQAVELLFNPEEQFRIVDFKINS
NODE_17_length_48779_cov_984.817_ID_9507	fig|1358027.6.peg.360	peg	NODE_17_length_48779_cov_984.817_ID_9507_24483_25661	24483	25661	+	3-ketoacyl-CoA thiolase (EC 2.3.1.16) @ Acetyl-CoA acetyltransferase (EC 2.3.1.9)		FIG00000004	isu;CBSS-246196.1.peg.364 isu;Serine-glyoxylate_cycle isu;Serine-glyoxylate_cycle isu;n-Phenylalkanoic_acid_degradation isu;Ethylmalonyl-CoA_pathway_of_C2_assimilation,_GJO isu;Polyhydroxybutyrate_metabolism isu;Polyhydroxybutyrate_metabolism isu;Mevalonate_Branch_of_Isoprenoid_Biosynthesis isu;Isoleucine_degradation isu;Fatty_acid_metabolism_cluster isu;Biotin_biosynthesis isu;Lysine_fermentatio…	atggagaaggtttacattgttgctgctcagcgaacaccaatcggtaagtttaacggtcagttagcttcaaagtctgcagttgaattaggagcgattgcaattaacgcggctgttgaaaaggcaaagctcagtggaaacgatattgaccaagtattaatggggaatgttattcaagcaggaacgggacaaaatccagctcgccaagcatcgatggccgctggcttaggtgagcaggttccggcaataacgattaatgacgtctgtgcgtcgggaatgtccagtgttgacctggcagcaagtttgattcgcgcaggacaagctaatgtaattgttgccggggggatggaaagtatgtctcaagctccttatgtccttcctaaggcacggaatggctatcgg…	MEKVYIVAAQRTPIGKFNGQLASKSAVELGAIAINAAVEKAKLSGNDIDQVLMGNVIQAGTGQNPARQASMAAGLGEQVPAITINDVCASGMSSVDLAASLIRAGQANVIVAGGMESMSQAPYVLPKARNGYRFGNGTLLDAMQSDALNDVYGGYPMGITAENINDKYQITRHQQDEFALMSHQHAVKAQKAGYFDSEIVPVEVEQKRTTVTVKVDEAPRPDTSLAALAKLKPAFKSDGSVTAGNASGINDGGAALVLASESAVNQLGLTPLAEWQGSAVVGLDPALMGLGPYYAIKKLLKNQQMAADDVDTYEINEAFATQALVCQDLLHLDPSAVNPWGGAIALGHPVGCSGARIIVTMINKMHWDNHELGIASLCVGGGMGEAVLLKKI
NODE_17_length_48779_cov_984.817_ID_9507	fig|1358027.6.peg.361	peg	NODE_17_length_48779_cov_984.817_ID_9507_25972_27321	25972	27321	+	Sugar transporter		FIG00847390	ff	atgagtcaagaaaagtccacgggggctggattacctactctatcaaagagtaccatctggatgatcaactttggattccttggtgttcagacagcttttactctgcagagttctcaaatgagtcggattttccaaactattggggccgaccctaacaaccttggctggttcttcatcttaccaccattagctggtttgattgttcaaccaatcattggttattattcagaccgtacatgggcaccaaaattaggtggtcggcggttgccatacttactattgggaatgattgtagctgttatcgttatgattttgcttcctaattcaggaagtttcggtttcgggtatggttcgcttgctgccctttggttcggtgcaattactgttgctttacttgac…	MSQEKSTGAGLPTLSKSTIWMINFGFLGVQTAFTLQSSQMSRIFQTIGADPNNLGWFFILPPLAGLIVQPIIGYYSDRTWAPKLGGRRLPYLLLGMIVAVIVMILLPNSGSFGFGYGSLAALWFGAITVALLDLSSNVAMQPFKMMVGDMVNDDQKSYAYGIQSFLSNTGAVLAAVFPFILTAWFGVRNTAKRGVVPDSVIIAFYVGAALLVVTSLFTVFRVHEYDPATYAKYHGISEDDNKEGGNWFTLLKHAPKAFWTVTLVQFFCWFAFQYLWTYSAGAIAKNVWDTVDATSAGYQAAGNWYGVLAAVQSIAAVIWSYVLAKVPNKYHKLGYSGSLLLGALGFISVFFVHDQWTLIVSYTLVGIAWAAMNTYPLTIVTNALTGKHMGTYLGLFNGS…
NODE_17_length_48779_cov_984.817_ID_9507	fig|1358027.6.peg.362	peg	NODE_17_length_48779_cov_984.817_ID_9507_27410_29662	27410	29662	+	Maltose phosphorylase (EC 2.4.1.8) / Trehalose phosphorylase (EC 2.4.1.64)		FIG00043765	isu;Trehalose_Uptake_and_Utilization isu;Trehalose_Biosynthesis	atgaaacgtacatttgatattgccccttggcatgttgctactcacaaatgggacccacaagacaagcgtttacaagaatcaatgactagtttagccaatgaaaatcttggtatgcgtggattctttgaagaaggttacagtggtgaccatatggaaggtatttacctcggtggagtttggttccctgacaagactcgtgttggttggtggaagaatggttatcctaagtactttggtaagatgatcaacgctgtcaacttcatgaagttaatcattaaggttaatggtgaacaactcgatttagcaaagcaaacaccaaaagactttaagcttgatcttgacatgaagcgtggtgttttagaacggcgctttactgttgaaattggtggtactgaaatg…	MKRTFDIAPWHVATHKWDPQDKRLQESMTSLANENLGMRGFFEEGYSGDHMEGIYLGGVWFPDKTRVGWWKNGYPKYFGKMINAVNFMKLIIKVNGEQLDLAKQTPKDFKLDLDMKRGVLERRFTVEIGGTEMYFNFERFVSVTQKELVGQRLHIKNRGDSDAKVEITSMIDADVYNEDANYDEQFWNVLGKSADGEHAELTSMTKKNDFGTPQFIVGMKTTSKTNLDHVDDGTDEKHAYNTFVGTVAAGKEVNFEKRSIVMTSRDYDSQADIEKNLDVLGDQLDNQSFDDLLDPHIKEWADRWVKSDVEIEGDEGAQQGIRFNLFQLFSTYYGQDYRLNISPKGFTGEKYGGATYWDTEAYCIPVYLGVADPEVARNLLMYRYKQLDGAFVNAKEQGL…
NODE_17_length_48779_cov_984.817_ID_9507	fig|1358027.6.peg.363	peg	NODE_17_length_48779_cov_984.817_ID_9507_29681_30343	29681	30343	+	Beta-phosphoglucomutase (EC 5.4.2.6)			idu(1);N-Acetyl-Galactosamine_and_Galactosamine_Utilization icw(1);Trehalose_Uptake_and_Utilization	atgaagtttgaagatttgaaaggttttgcatttgaccttgacggtgttattgctgacactgctcgttttcatggtcaagcatggcaccaattagctgacaaggttggaactgaatggactccagaattggctgacgcattaaagggtgttagtcggatggattctttggaattaatcttgaaggctggcggccatgaaaatgactatactcaagaagaaaaagaagctttggcaactgaaaagaatgataactatattaaattagttgaaacgctaacacctgctgatattcttccaggaatgaaagatttcttagatgaattgaaagctaatggttaccacattgtattagcttctgcttctaaaaatgcgccaaaggttcttaagtatttgcaatta…	MKFEDLKGFAFDLDGVIADTARFHGQAWHQLADKVGTEWTPELADALKGVSRMDSLELILKAGGHENDYTQEEKEALATEKNDNYIKLVETLTPADILPGMKDFLDELKANGYHIVLASASKNAPKVLKYLQLTDYFEGIVNPANLSHGKPDPEIYQEAAKLMDLPADQVAGLEDAQAGIESINRAGELSIGFGADLQDADVKFDKTGDVSLAAIKAQMN
NODE_17_length_48779_cov_984.817_ID_9507	fig|1358027.6.peg.364	peg	NODE_17_length_48779_cov_984.817_ID_9507_30420_30905	30420	30905	+	FIG00746361: hypothetical protein		FIG00746360	ff	atgaaaagaaaaatcgttataataacaaccatcattctaattagttgcttatgggtagtagttacaattaactttaatcggccgtcccttcagccagttcaagatgaaacacagtcaagtcaacagccgcggccaaaatttaccgaccaacaaattggggttttggcgggattagcaatatctcccgactggttaaaacaaaatattgctgcaaatcaactcgtttatggaattgttaagccctctgataccgttccagcaggagtaaatgattatagctatttagtagccactgacgatcaagatggaacggcaattttctttaaagttgaaggccagactgtgatcataaaatatacttctcagcgaaatgcaaaattaaaaacaaaggacttaacc…	MKRKIVIITTIILISCLWVVVTINFNRPSLQPVQDETQSSQQPRPKFTDQQIGVLAGLAISPDWLKQNIAANQLVYGIVKPSDTVPAGVNDYSYLVATDDQDGTAIFFKVEGQTVIIKYTSQRNAKLKTKDLTLAQLRKEFYQTRSQKKQVDNYVAGLRTE
NODE_17_length_48779_cov_984.817_ID_9507	fig|1358027.6.peg.365	peg	NODE_17_length_48779_cov_984.817_ID_9507_30993_31613	30993	31613	+	GTP pyrophosphokinase (EC 2.7.6.5)		FIG01969905	ff	atgtcaatttatggcccatatgagcagattttgtcaaatattctttccctcacaactgatcggatcaaagagctaaatcggcaaacagtgcaggataagcaaccaaaactttatgaacatttaattgcccgggtgaagacttccgagagtatggcggaaaaatgccaacgaaaaggctatccggtctctactgaatcggccttacgaaaatgtcgcgatgcagttggaatcagaattgtttgtaatttcatcgatgatattgaccgttgcctttgccaattacgtcaagctgactggtgtgaggttattaaggaaaaagattatattacaaatgcaaagccaaatgggtatcggagctatcacgtcattattgatgaaacagttccatatcaagatatt…	MSIYGPYEQILSNILSLTTDRIKELNRQTVQDKQPKLYEHLIARVKTSESMAEKCQRKGYPVSTESALRKCRDAVGIRIVCNFIDDIDRCLCQLRQADWCEVIKEKDYITNAKPNGYRSYHVIIDETVPYQDIEGNNPGHFYVEIQLRTIAMDSWASLEHEMKYKHNIKNPERIGRELKRCADQLASCDVQMQTIRQLINSSEEGE
NODE_17_length_48779_cov_984.817_ID_9507	fig|1358027.6.peg.366	peg	NODE_17_length_48779_cov_984.817_ID_9507_31615_32280	31615	32280	+	Regulation of D-alanyl-lipoteichoic acid biosynthesis, DltR		FIG00055520	isu;Teichoic_and_lipoteichoic_acids_biosynthesis	atgcgaatccttgtagcggaagatgaacagcagctatctcatgtattaagttcagcgatgacagcaagtggttatcaagttgatattgctaataatggccaagaagccgttgagcaggcgaaagaaaatgcctatgatgtcataattttagacatcatgatgcctgttaaatctggactggaagcattaaaggaaattagagcaactggtaatcgcacatatattatgatgttaacggcaatgggtgaagaagatgataaggtaactggtcttgatgccggtgctgacgattatttaactaagcccttttccttaaaagaactacttgctcggttgcgctcccgtcaacgccgagatgattcttaccaagtagatgttcttgaatttggtgatttgact…	MRILVAEDEQQLSHVLSSAMTASGYQVDIANNGQEAVEQAKENAYDVIILDIMMPVKSGLEALKEIRATGNRTYIMMLTAMGEEDDKVTGLDAGADDYLTKPFSLKELLARLRSRQRRDDSYQVDVLEFGDLTLNGNDQSLESRNSISLTNRENRLLQYFILNANKELSVNELISHVWDENDTVDQEDLWINICYLRQKLQAIQSQVTISGEKTGPFMIAC
NODE_17_length_48779_cov_984.817_ID_9507	fig|1358027.6.peg.367	peg	NODE_17_length_48779_cov_984.817_ID_9507_32292_33539	32292	33539	+	Regulation of D-alanyl-lipoteichoic acid biosynthesis, sensor histidine kinase		FIG00022445	icw(1);Teichoic_and_lipoteichoic_acids_biosynthesis	atgattcaacgttttcgctataaatttattgcaatctcaactgcggcattattatttgtaattttgacaattgttggcagtatttgcaccctcacttactatcaatcgcaccaagaaattgaacgggtattgacgattttggtaaataacgacggccaaattccccgaaaagggatccggactactgacaatagtcaacctcaattttcacgtgagggccttcatcaatatcgttattttgctgtactggtcaataataaaaatcaagtaacggaagtgcaagacgatcatattgcaaccgttacgccacaggatgcccgggcaatgacagaccggcttataagaagaaaggtgcatagcggacagttactatatcaaggggtaaattatgcttataag…	MIQRFRYKFIAISTAALLFVILTIVGSICTLTYYQSHQEIERVLTILVNNDGQIPRKGIRTTDNSQPQFSREGLHQYRYFAVLVNNKNQVTEVQDDHIATVTPQDARAMTDRLIRRKVHSGQLLYQGVNYAYKIRNKDGEKVIVFLDESLLMARTRSLMHTGLILGVIVLVLYTIVLTLYSRRAIRPIIEAEQRQKEFITNASHELKTPLTVISANNEMQEIINGENEWTTSTKQQVTRLTKLINNLVSLARMQERPTLTMVPVNVSQIAGDVASSFKSVISTEQKQFNVQIDEGLVANADENTLRELLNILLDNANKYCDPQGEIDFTVASPNHSKNIVITIANSYKDGKSLDVKKFFNRFYRVDESHTQGKKAGFGIGLSMAQYIVKQFKGKITAKY…
NODE_17_length_48779_cov_984.817_ID_9507	fig|1358027.6.peg.368	peg	NODE_17_length_48779_cov_984.817_ID_9507_33542_34723	33542	34723	+	FIG00745751: hypothetical protein		FIG00745750	ff	atgaaattttggcgacttaagattggaatatatgcagttgtttggagcctaataattggtatgctaacagcggcgtatttaaacttagttaactgggtaattgatttagtttggcatcaataccttgatacgacagttggtggtaaatggtatccgtttttagtatgtattccattgggatttttgattggtttcttgaatgaacgatggggtaattacccgttaacgattgaacaaatgctgacgcaggtaaggatgaaagggcaattaaattatcataattggtggaagtcttttattcttggcttattggccctcggcgcaggaggaagcatcgggccggaagcttctacaacagtcttaactagcagcatgattaattggcttggtgatcgtatg…	MKFWRLKIGIYAVVWSLIIGMLTAAYLNLVNWVIDLVWHQYLDTTVGGKWYPFLVCIPLGFLIGFLNERWGNYPLTIEQMLTQVRMKGQLNYHNWWKSFILGLLALGAGGSIGPEASTTVLTSSMINWLGDRMRWATSMRQKVSLWHGKMQTQDLARAPRFSQLFKSKYQRILVISGLVGIGIIGAAIVFKLFPEEGVFGIHHRIINWEWINLLTSIPTLIIGIAFGWLFVHLENWAALIINAKISKIWQGGIFGLILAVSSLITSDIMFSGEFRIVPFTHEAFNHSITFLLVVALVKAVMSNLGFAMGWRGGTIFPAIFSSVAVGTACAMMLPGDVRVNAIVVIAASLTFILEKPLLTIVLLILLVPIELAPVIILVCFLVGRIIKLFPASE
NODE_17_length_48779_cov_984.817_ID_9507	fig|1358027.6.peg.369	peg	NODE_17_length_48779_cov_984.817_ID_9507_34875_36215	34875	36215	+	Glutamate--cysteine ligase (EC 6.3.2.2)		FIG00003631	idu(1);Glutathione:_Biosynthesis_and_gamma-glutamyl_cycle	gtgtttagcagaattggtcaattaatattcgataatgaagctgttgcaaagacttctgattttacaatgggtcttgagattgaaatgcaacgagtagacgaagatggcaacctaagccttgagccatatccgtcagcgattggggatgagaagactaatccatggattaccaatgattttttagaaacaatggctgaaatggtaactccttctgcccaacattctcttgatgcaatgcattatttgtatgttatcaataatacattgcgatcggctcttgctcccggtgagttattatggccgctatccatgcccccacgacttcctaaagataagactaaattgcggttagctaaaatgggaccgaaaaaagaagcttatttgaaggaatgggcaaaa…	MFSRIGQLIFDNEAVAKTSDFTMGLEIEMQRVDEDGNLSLEPYPSAIGDEKTNPWITNDFLETMAEMVTPSAQHSLDAMHYLYVINNTLRSALAPGELLWPLSMPPRLPKDKTKLRLAKMGPKKEAYLKEWAKRHGYSQGTPCGAHINLSIDQHIIELVLNAFPERFNSEREVRNYLYTILAQGFVRYRWLLTYLYGASPIVEENYFEPGKELPHPIRSVRQSQYGFGTKFTGDFTNLDRYIARIEEGVKAGILTSDYEFHGPVRFKGNTDLKKLPEHGIEYLELRMLDLDPSSSVGVRTGTLRFIRLLASYLIMQPPLKENEVEEMLVTADKMNEVVAEENPQAICRYQAKARAVLKSLERYANQIQLGPEYSEVLEDLEDRVENPLTTPSAKLLNYV…
NODE_17_length_48779_cov_984.817_ID_9507	fig|1358027.6.peg.370	peg	NODE_17_length_48779_cov_984.817_ID_9507_37077_36349	37077	36349	-	Anthranilate synthase, amidotransferase component like (EC 4.1.3.27)		FIG00742716	ff	atgcatccacgaattgctattcctgcagatacattaactgaagctacaaacatcattaacgagcgaaatgctgccttcgcacctcgcccattaatcgaagccattatcaagtcaggtggacttcctgtaattttaccaagcgttgattcttctcttgctccaagctatcttgatctttttgacggaattatctttgctggaggaagtgatgtcgatccaacctttttcaacgaagaaccgcaccaaaaattaggtcctacatatcttaaacgagatcaatttgaaatcagtcttgctacagctgtatttaatgctggaaaaccaatgatggggatctgtcgtggaatgcaggtattaaatgttgcgcttggcgggactttataccaagacctttcggaa…	MHPRIAIPADTLTEATNIINERNAAFAPRPLIEAIIKSGGLPVILPSVDSSLAPSYLDLFDGIIFAGGSDVDPTFFNEEPHQKLGPTYLKRDQFEISLATAVFNAGKPMMGICRGMQVLNVALGGTLYQDLSENPHQTLKHSQDAPGNFPSHHVNTGKASRLFNLVGPRPYVNSRHHQSLNQIAEPLHVTAWADDQVPEAVETINSDQILAVQWHPENMFKHYDYSRVIFADLIARAKKAVK
NODE_17_length_48779_cov_984.817_ID_9507	fig|1358027.6.peg.371	peg	NODE_17_length_48779_cov_984.817_ID_9507_37195_38061	37195	38061	+	oxidoreductase of aldo/keto reductase family, subgroup 1		FIG01239241	ff	atgcttgaattaactaatattaactcaacgttcaacttaaataatggggtcaagattccctgtgtgggatatggtacatttaggactccggcagatgtagctgaacaggccgtgaaagaagcaattgaaactggttatcgacacattgatactgcggctgtttacggaaacgaagaagcagtagggaaggggattaaggattcgggaattaagcgtgaagacctttttgtgactagcaaattatggaatactaatcgtggctatgaacaaacgaagaaggcttttcaagagacgcttgatcgtttgcagatggattatttagacctttacttaattcactggcccgccaatgaaaagcagtttggagatgatgctgccaagattaatgctgaaacgtgg…	MLELTNINSTFNLNNGVKIPCVGYGTFRTPADVAEQAVKEAIETGYRHIDTAAVYGNEEAVGKGIKDSGIKREDLFVTSKLWNTNRGYEQTKKAFQETLDRLQMDYLDLYLIHWPANEKQFGDDAAKINAETWRAMEDLYNEGKIRAIGVSNFMPHHIAELMKTAKVAPAVDQIEVHPGWPHTEEVKYLQAHNILVEAWAPLGGQGAKVLTNPTMIQIADKYQKTPAQVCLRWILQQGILSLPKSVHKERMISNQNIFDFELTDEDMRKISLLPNLGGQCADPDEVDF
NODE_17_length_48779_cov_984.817_ID_9507	fig|1358027.6.peg.372	peg	NODE_17_length_48779_cov_984.817_ID_9507_38187_39974	38187	39974	+	Glycerophosphoryl diester phosphodiesterase (EC 3.1.4.46)		FIG00002239	isu;Glycerol_and_Glycerol-3-phosphate_Uptake_and_Utilization	atgaaaaatgcctatcgcgcttttcgccaatactcttgccagttcaggaaaaattggcttgaatatttaatattatttggtggtcttgatatcgtaaaccagtttctggtaattcccttttttcgctggataactacctttatcctgcaggcaggagaaattccgtttatctcatatcaaaatattgtaattattctgactcatcacccattagttgtagtgagtcttttaattgaattaatatgcctaatgataatcatttatggtgaatttatgctcttgttgacgggctttcgtgaaattggcttgccagagtttagctggcgtcggatgtttaggcaaacacaagaaactttatcgttgttaaattttggatcgttaattctattattaggttac…	MKNAYRAFRQYSCQFRKNWLEYLILFGGLDIVNQFLVIPFFRWITTFILQAGEIPFISYQNIVIILTHHPLVVVSLLIELICLMIIIYGEFMLLLTGFREIGLPEFSWRRMFRQTQETLSLLNFGSLILLLGYFLLIIPFADIIFRTPLLAKIQVPQFIVDYLTRNVWLIGGLTLFYLLMTMIGIRLILTMPLMAYQHLRLRAAMSQSWQMTSKLRWLKFLIQIILITIIVGVITVIFYLMIYLLQVALDLLPGKLSLITAIFNLSILQLGGEVLAVWAGTIILLVVVNPLTSISELATSPEHPSRGLLTSFMLVFLVIALATLANNTFYMMGTGIKRPATISHRGVAEKNGVQNTIPAMEKTSELRPDYIEMDLHETKDHQFVVMHDENLKDLTGVNK…
NODE_17_length_48779_cov_984.817_ID_9507	fig|1358027.6.peg.373	peg	NODE_17_length_48779_cov_984.817_ID_9507_40524_40027	40524	40027	-	Substrate-specific component PdxU2 of predicted pyridoxin-related ECF transporter		FIG00058189	isu;ECF_class_transporters	atggaatctacttttcggttacgccgctcgattattgccgcaatgttattagcactaactcttgtcctcggtcgcttctttcttatccctattccatggacacatggtaacgtcaacttatgtgatgctggtgtattcattgctgccatgcttttaggaccaggagcagggacaattgttggtggctttggcggaatgttccttgaccttatttccggcttcccccaagatgccttattttcctttgccgctcatggtttagaaggatttatcagtggctggatttataaaaaatatggcaacaccacctggggcaaatggaccgcaatcttggccggaacaatcgtaatgattgcaatctactttatctgcaataccgttatgtaccatgtaattact…	MESTFRLRRSIIAAMLLALTLVLGRFFLIPIPWTHGNVNLCDAGVFIAAMLLGPGAGTIVGGFGGMFLDLISGFPQDALFSFAAHGLEGFISGWIYKKYGNTTWGKWTAILAGTIVMIAIYFICNTVMYHVITGFLSLGSNFIQGMIGGIVALIVIRQLKKHHVG
NODE_17_length_48779_cov_984.817_ID_9507	fig|1358027.6.peg.374	peg	NODE_17_length_48779_cov_984.817_ID_9507_40793_42142	40793	42142	+	NADH peroxidase Npx (EC 1.11.1.1)		FIG01317788	ff	atgaaggttattattgttggttgtacacatgcgggaacaattactgccactcaaattttacagaatcatccagaaacagaagtcacaatttatgaacggaatgataacgtttcattcctctcatgtgggattgcggtttacttgagcggtgatgttggtgatccagatgcgatgttttattcaagccctgaacaacttgctgccatgggtgcaacagttcatatgcaacataatgtaactgatattgaccctaagactaagacggtcacagtgacagatcttgtgacaggtgaaacaaaaaccgaccattacgacaagttagttgatactacaggttcttggccagtaattccaccaattgaaggtgtagatggtccgcatgtttatttatgcaagaat…	MKVIIVGCTHAGTITATQILQNHPETEVTIYERNDNVSFLSCGIAVYLSGDVGDPDAMFYSSPEQLAAMGATVHMQHNVTDIDPKTKTVTVTDLVTGETKTDHYDKLVDTTGSWPVIPPIEGVDGPHVYLCKNYHHAKELFNVAKDAQRIVVIGGGYIGVELVEAYTRQNKDVTLIDGSPRMLHKYFDREYTDRIQQEFVDHGASFAFDQRVTGFENHENGVTVKTNKGNYEADIAILCVGFRPNTDLLKGKVKMHDNGAIITNEYMQSSDPDIYAAGDSTAVHYNPTGKDAYIPLATNAIRQGTIVGTNLFGNTMRDMGTQSSSGLNLYGTTMVSSGLTLENAKEAGFDAAAVTIEDNYRPEFMPTTTPVLMTLVWDKKTRQILGGQFMSKHDVSQSA…
NODE_17_length_48779_cov_984.817_ID_9507	fig|1358027.6.peg.375	peg	NODE_17_length_48779_cov_984.817_ID_9507_43176_42202	43176	42202	-	GMP reductase (EC 1.7.1.7)		FIG00001278	icw(1);Purine_conversions	atgaaaacattcgattatgatgatattcagttggtcccaaataaatgtgtgatcaagagccgtaaggatgcagatacaagcgtcaagtttggccctcacacattcaagatccctgttgtacctgcaaatatggagagcgtcatcgatgaagatttagcaatttggcttgcccaaaatgactattattacgtgatgcaccgctttaatccagagacacgagcagctttcgttaaaatgatgcacgaaaaaggattatttgcttcgatttcggttgggattaaggatgatgagtataagtttattgatcaactaaaatccgaacaattaaatccagagtatattacaattgatgttgcccatggtcattctgattttgtgatcaaaatgatccaatacatc…	MKTFDYDDIQLVPNKCVIKSRKDADTSVKFGPHTFKIPVVPANMESVIDEDLAIWLAQNDYYYVMHRFNPETRAAFVKMMHEKGLFASISVGIKDDEYKFIDQLKSEQLNPEYITIDVAHGHSDFVIKMIQYIKEKLPDTFVTAGNVATPEAVRDLENAGADATKVGVGPGKACITKLKTGFGTGGWQLSAIRWCAKAARKPIIADGGIRHNGDIAKSVRFGASMVMIGSMLAGHLESPGHVINIDGKQYKQYWGSASEVQKGAYRNVEGKQMLVPYRGSIKDTLTEMQEDLQSSISYSGGRDLEAIRKVDYMIVKDSIMNGDF
NODE_17_length_48779_cov_984.817_ID_9507	fig|1358027.6.peg.376	peg	NODE_17_length_48779_cov_984.817_ID_9507_43372_44670	43372	44670	+	Adenylosuccinate synthetase (EC 6.3.4.4)		FIG00000107	isu;Purine_conversions isu;SA:14-24 isu;CBSS-262719.3.peg.410	atgtcatcagttgttattgttggtagtcaatggggcgatgaaggaaagggtaagatgaccgattacctaagccaagaagcggacgttgttgttcgttcacaaggtggtaataatgcaggtcacacaattgcatttgatggtaagaagtttgccctccgtctagtgccatctgggatttttgctaaagacaagttagcggtgattggtaatggagtggttattaatccacctgcattattaaaggaattgcattatcttcaagacaacgggatcgacatttctggtttacggatttctagtcgttcacacatcaccttcccataccatattcttcttgataaatgtcaagaagaggcaaagggtgatcacaaggtgggaacgaccaagaatgggatcggt…	MSSVVIVGSQWGDEGKGKMTDYLSQEADVVVRSQGGNNAGHTIAFDGKKFALRLVPSGIFAKDKLAVIGNGVVINPPALLKELHYLQDNGIDISGLRISSRSHITFPYHILLDKCQEEAKGDHKVGTTKNGIGPTYMDKVSRVGIRMCDLLEKDTFKEKLERNIAEKNELFTKLYHVDPINFDDIFESYYEYGQELKQYVTDTAQIVNDALDQDKKVLFEGAQGVMLDVDQGTYPYVTASNPIAGGVCTGVGVGPNKIETVVGICKAYSTRVGAGPFPTELTDEIGDQIRETGHEYGTVTGRPRRVGWFDSVAMRHARRVSGISCLSLNLLDVLTGLKTVKICTSYKLDGKQIDYYPASLKELERCEPVYEELPGWDEDITGAKKFEDLPINAQNYLKR…
NODE_17_length_48779_cov_984.817_ID_9507	fig|1358027.6.peg.377	peg	NODE_17_length_48779_cov_984.817_ID_9507_44780_45565	44780	45565	+	FIG00747214: hypothetical protein		FIG00747210	ff	atgatgacccagccaacactaacagtagaaaaacattatttaaattggccacttaaccgtcctttaaatcaagctgacataatgcatgagttgggtgtgcatgcatccgatgaaaatggccaagatttaacgagtaaggtgatgatgaacctaactcaagtggatgttaacaaagcaggagaataccctgtgatgttaagtgtaatggataataacggacaaagtgcccaggcaaacatcaccctaaatattcagccgatgcggacacagaatgaaactaaggaaactgcaacgcccccaaagtcaagacggggatggctatgggttattatcgtaatcgtggttatcttatgtgcatggtgggcgatcagctctcataaccgacaagcggctaatcaa…	MMTQPTLTVEKHYLNWPLNRPLNQADIMHELGVHASDENGQDLTSKVMMNLTQVDVNKAGEYPVMLSVMDNNGQSAQANITLNIQPMRTQNETKETATPPKSRRGWLWVIIVIVVILCAWWAISSHNRQAANQAATDSQQSSQISNNSSSISDLTKDNQRLANQVAELKGATQQYQKDHDQQALESRLDKIQSQTQDLQNQVQSNSVKQDLNQVNETVNEVRENPDNGTKIVNNLKNKGDFQEIWGNISQEVQKWLDEFAN
NODE_17_length_48779_cov_984.817_ID_9507	fig|1358027.6.peg.378	peg	NODE_17_length_48779_cov_984.817_ID_9507_45735_46274	45735	46274	+	Uracil phosphoribosyltransferase (EC 2.4.2.9) / Pyrimidine operon regulatory protein PyrR		FIG00000677	idu(1);De_Novo_Pyrimidine_Synthesis isu;De_Novo_Pyrimidine_Synthesis idu(1);pyrimidine_conversions	atgatggctcatgagatcttagacggctcaagtatgcaacgtgcattgacccggattacttatgagattatcgaacaaaataagggtgtcgataacttagtatttgttggaattaagacgcggggggtatatttagcaaagcgcctcgccaagcgactaaatcagttggaaaatgtagaaattcccgtggcagcacttgacgtctctctttaccgtgatgaccgtcatgtaccagactatactcaagaaccaaccgtaaaaactgatcaattagatattgatattactaacaaacatgttattttggttgatgatgtgctcttcactggacggactgttcgggcggccttagatgctttaatggatatgggacggccaaaccgaatttcattagcagtc…	MMAHEILDGSSMQRALTRITYEIIEQNKGVDNLVFVGIKTRGVYLAKRLAKRLNQLENVEIPVAALDVSLYRDDRHVPDYTQEPTVKTDQLDIDITNKHVILVDDVLFTGRTVRAALDALMDMGRPNRISLAVLVDRGHRELPIRPDFVGKNIPTAMNETVHVAVEEYDGHEDVTIEHN
NODE_17_length_48779_cov_984.817_ID_9507	fig|1358027.6.peg.379	peg	NODE_17_length_48779_cov_984.817_ID_9507_46755_46369	46755	46369	-	FIG00748580: hypothetical protein		FIG00748579	ff	atgcgaaatataattcttaatccaacgaagcgccaagttcacaagatcaataagcggatcgaaaaagtttatcgtccgcgacagaaacaagcattaatagtatttactaccaatatcggtcaccatccaatttacaagattagccttgatacatttcctgcactggggacagggatttcgatgaccatggttagtgagattccggtagatgatattagcaaggaacaatatatcctccttctctatgccctttattctcactggaaaaaattaccattagtattccgtggctttactcccaaacaagtccggtggtttcagaaaaaatttggtacccgggtatttaatgagcattcaacggtggattggtggcgaaagataagataa	MRNIILNPTKRQVHKINKRIEKVYRPRQKQALIVFTTNIGHHPIYKISLDTFPALGTGISMTMVSEIPVDDISKEQYILLLYALYSHWKKLPLVFRGFTPKQVRWFQKKFGTRVFNEHSTVDWWRKIR
NODE_17_length_48779_cov_984.817_ID_9507	fig|1358027.6.peg.380	peg	NODE_17_length_48779_cov_984.817_ID_9507_46884_46997	46884	46997	+	hypothetical protein				atgcggtatgattggattagtgaggttagtattaatcgtgcaggacattggtttgcaattttattttggttaacgtggcgtgagcgagctgaaaataacgaacgagtaaaatag	MRYDWISEVSINRAGHWFAILFWLTWRERAENNERVK
NODE_17_length_48779_cov_984.817_ID_9507	fig|1358027.6.peg.381	peg	NODE_17_length_48779_cov_984.817_ID_9507_47467_48108	47467	48108	+	Transcriptional regulator, TetR family				atggatattcgtaaaattaatacgttaaatagaattaaggaaggatttattactgttttagatactaaaaagttatcagaatgtactactaatgatattgtaaatagtgctgaaatcagtaagaagaccttctacaattattatcaaaataagcaggatcttcttcatgaaattgagaatgatctattggaaggcctgaaagaagcgcttggaattgatcgtggagagctaaaagatgtcaagcatttaccaggtacagacgaaattaaggaattagcagaagtggcatttaatcatacattagctttttgtaatgaaaataagcatgcgttgtcaaatttgctttcctcaaatggagatatgcagttttatcaaatgattgttgaagtagcaaataat…	MDIRKINTLNRIKEGFITVLDTKKLSECTTNDIVNSAEISKKTFYNYYQNKQDLLHEIENDLLEGLKEALGIDRGELKDVKHLPGTDEIKELAEVAFNHTLAFCNENKHALSNLLSSNGDMQFYQMIVEVANNEFDARVPYLFGDINIKEANVKSPLPFSFIKTLYINTIVNLLMLWGAAPDSLSINEIKSIAGLIQTKSPVELIQIYESYLN
NODE_17_length_48779_cov_984.817_ID_9507	fig|1358027.6.peg.382	peg	NODE_17_length_48779_cov_984.817_ID_9507_48577_48173	48577	48173	-	FIG00742887: hypothetical protein		FIG00742886	ff	atgcaaaacccatttggtaataacaataatgataaccaaaatccgtttaacttaaacaatctccccctcccaccaaattacgctaaaatcgttaatgaccagggggatatccgaatcgccaaagtcggcttttcttggacaactctttggttcgggccactgccagctctttttcgcgcggattactataatttcattttaatgattgtattaaccctcgattatgctttggtagcccttttctttggacttaatgccctgctccaattcccatggccttctgttttctttggctttttctataatatgatgtacttccgacacctatttactaagggttatcgaccagctgaccagcgttcacgggaattacttacccgggcacggtattggaagggc…	MQNPFGNNNNDNQNPFNLNNLPLPPNYAKIVNDQGDIRIAKVGFSWTTLWFGPLPALFRADYYNFILMIVLTLDYALVALFFGLNALLQFPWPSVFFGFFYNMMYFRHLFTKGYRPADQRSRELLTRARYWKGN
NODE_18_length_46241_cov_901.895_ID_9509	fig|1358027.6.peg.383	peg	NODE_18_length_46241_cov_901.895_ID_9509_62_649	62	649	+	Mobile element protein		FIG01306568	ff	atgtgtgacggttatggtggatatagtgatcgattatatccccaggcaaaatttgggtcatgtttattgaataaggagcaattgaagaactccaaagcataccgagttttacagctaatgcgaccgatctttcatgaagagaaacaattaacatattccaatcataaggaaaaactagtgcaacgtcggttgcacgtgaagcctttgatggataagttatatacttatttagaaaatatcagttttcctcaagggcgtttgaaagctgccattaataatgctttgaagctaagaaagcgagtatatcaaatatttgaagatggtcgagtgccgttaacgaataatccggttgaacaagcgattcgtccatcaactcttattcgaaagaatagcttattt…	MCDGYGGYSDRLYPQAKFGSCLLNKEQLKNSKAYRVLQLMRPIFHEEKQLTYSNHKEKLVQRRLHVKPLMDKLYTYLENISFPQGRLKAAINNALKLRKRVYQIFEDGRVPLTNNPVEQAIRPSTLIRKNSLFAKSTAGAQANAIFYTLVATANQNHLNIYKYFKYLFDHLPNRKDAGLEAYLPWSKEIQAECHK
NODE_18_length_46241_cov_901.895_ID_9509	fig|1358027.6.peg.384	peg	NODE_18_length_46241_cov_901.895_ID_9509_1093_761	1093	761	-	hypothetical protein				atgaataacttaagtcaaaacattgttaatcatcgtcatatattgcatttaacacaagaaaaactggctgaaaaagctaaaataagtgttaatttcttatcaaaacttgaacgtggagcaagccgtactgtatctgcagaaacacttcaacatctggcaaatgctcttaaaatcagtatggaagagctactaaacggtatcgatgaagaacactcttatactaaaggtccgtacgaaattcagttagatgaaatattagccagttactcacagacgcaacgcgaagaaatttgtaaaggaatcatcacaatattaaatgccagaatcgaataa	MNNLSQNIVNHRHILHLTQEKLAEKAKISVNFLSKLERGASRTVSAETLQHLANALKISMEELLNGIDEEHSYTKGPYEIQLDEILASYSQTQREEICKGIITILNARIE
NODE_18_length_46241_cov_901.895_ID_9509	fig|1358027.6.rna.15	rna	NODE_18_length_46241_cov_901.895_ID_9509_1323_1395	1323	1395	+	tRNA-Asn-GTT				tccggcatagctcagttggtagagcacctgactgttaatcaggttgtcgtcagttcgagtctgactgccggag
NODE_18_length_46241_cov_901.895_ID_9509	fig|1358027.6.peg.385	peg	NODE_18_length_46241_cov_901.895_ID_9509_1598_2296	1598	2296	+	FIG00749095: hypothetical protein		FIG00749094	ff	atgcgatttagtaaagcaatccttgttgcaaccagcataattgcaattgggctatgtacaagtggctgtagtagttctagcacgagttccaacagtagcaagagcagtgcccaagtctcatcagcaaaaaaagaggagtcacatattgtgggctcgtatcgtgatgatgccgatggagctgctattacccttaattcagatggaactgggacatatgtaatggcaaatccgacgcaggctgatattcatgaccaattgacctggaaaaaggaaaagaataattacatcattaatttaaatgatagtaattatgatacgccaattgatgcgcggctaaatgaagataatttgagccttgtaggtaacgatgaatggcctaatcagtcatttaaacgagtt…	MRFSKAILVATSIIAIGLCTSGCSSSSTSSNSSKSSAQVSSAKKEESHIVGSYRDDADGAAITLNSDGTGTYVMANPTQADIHDQLTWKKEKNNYIINLNDSNYDTPIDARLNEDNLSLVGNDEWPNQSFKRVHGDFDVDNFLKEQHAKTNSSTTKDTHSKESSTHARAALKKWASDHHKDTSKIDNLKATTDLSEPDEGWAFVDDNGTEYAIVRNGKVYPRPVIDGDTSSN
NODE_18_length_46241_cov_901.895_ID_9509	fig|1358027.6.peg.386	peg	NODE_18_length_46241_cov_901.895_ID_9509_2509_4008	2509	4008	+	Di/tripeptide permease DtpT		FIG01304279	isu;Proton-dependent_Peptide_Transporters	atgagtaaacaaaagaatttggatacctccttctttggacaaccgcgtggattgtcgacattgttcttcactgaaatgtgggaacggtttagttactacggaatgcgggctatccttctattctatatgtactacgctgttaccaagggtggtttgggtatggaccaagctaccgcagcatcaattatgtcaatttatggttcattagtttacctggccagtgttgtcgggggatggttatctgaccgtgtatggggatcgcgtcgaacggtcttcatcggtggtgtccttattatgtttggacatatcgctctgtcattaccatttggtgtgtcagcactttatgtatcaatcgctttgattgttattggtaccgggttattgaagccaaatgtttca…	MSKQKNLDTSFFGQPRGLSTLFFTEMWERFSYYGMRAILLFYMYYAVTKGGLGMDQATAASIMSIYGSLVYLASVVGGWLSDRVWGSRRTVFIGGVLIMFGHIALSLPFGVSALYVSIALIVIGTGLLKPNVSEMVGGLYSPEDRRRDSGFSMFVFGINLGAAVAPWAVPWAANGFGLNLFHGEMNFHAGFSLAAIGMFFGLVQYVVDGRKYLSKDSLYPDDPIDKESLRPVIIWSIVGVIALVIILGLLAAMGQLNINNIITIITVIAIALPIYYFVMMLNSKKVTKDEKSRVVAYIPLFIAAAIFWAIEESGSVVLALFAEQRTVLHIGGWHFAAANFQTLNPLFIMILTPFFVALWDHWKKQPSAPGKFAAGLVIAGLSYVWMALPAMIHGTTAGR…
NODE_18_length_46241_cov_901.895_ID_9509	fig|1358027.6.peg.387	peg	NODE_18_length_46241_cov_901.895_ID_9509_4064_4894	4064	4894	+	hypothetical protein				atgaaaatcgcagtaagcagtgaccttcatttagatttaaatcatgctgatgttgcagaaattattactcaacaggcgcattatttaacccgtcaagaaattgaccattacttttttgtgggggatgcctttaatgattttgagcaaactagagtatattttgcagaactacaatcgcaattgcctatcacaaaggttcattatcttgccggtaaccacgatatgttaaaagggggcacttatgagcaattagaaaatttagatgatgatctatattttcataaccgatttatcgatattccccaaacaaactggcggattatcggtaacaatggttggtatgattattcgttttcaacgtatgaaagtaatgtaaaagaggtcgcaaaatggaagcgg…	MKIAVSSDLHLDLNHADVAEIITQQAHYLTRQEIDHYFFVGDAFNDFEQTRVYFAELQSQLPITKVHYLAGNHDMLKGGTYEQLENLDDDLYFHNRFIDIPQTNWRIIGNNGWYDYSFSTYESNVKEVAKWKRAYWVDRPIMQPMNDPERMAIVLDQVEEALQQAHNQQKQVIFMTHFAPIREALSHPLIESARRERMWEMTTAMLGSRHLGALLAKFPEVKAVFYGHLHYAQPLITVGNIEYRNQAVGVRRKNSGEWEGKSLLDQWIDRLYIKKI
NODE_18_length_46241_cov_901.895_ID_9509	fig|1358027.6.rna.16	rna	NODE_18_length_46241_cov_901.895_ID_9509_4995_5077	4995	5077	+	tRNA-Tyr-GTA				ggaggagtagcgaagtctggttaaacgcgacggtctgtaaaaccgttccttcgggttcggcggttcgaatccaccctcctcca
NODE_18_length_46241_cov_901.895_ID_9509	fig|1358027.6.rna.17	rna	NODE_18_length_46241_cov_901.895_ID_9509_5088_5159	5088	5159	+	tRNA-Gln-TTG				tgggctatagccaagcggtaaggcaacggtttttggtaccgtcatgcgctggttcgaatccagctagcccaa
NODE_18_length_46241_cov_901.895_ID_9509	fig|1358027.6.peg.388	peg	NODE_18_length_46241_cov_901.895_ID_9509_5253_5897	5253	5897	+	unknown				atgcctaaacaaggtcattttgcaaaaagcatgcgaactaaacaactaaatgattttaaagtgaaacgcaatgcgactggtgcgaccattgatgatgaacagttaacagatttcctagtggttcgctttgctttaacagctaagaagagggttcaatctggggctcgagaaactgctcaacggttcttgattgaaatttgtgattctttacaagaaaatgatggggatttacaagcgatcattccaaatttactagtgagccttaatgcccgggtaccttggcaattctatccagaaattttggaagaatgggatttgcttcaaaagtttttacaaaaagaacttccagcagtcccattagaaaaacgtctacgaattaagcacccagtcacaacacaa…	MPKQGHFAKSMRTKQLNDFKVKRNATGATIDDEQLTDFLVVRFALTAKKRVQSGARETAQRFLIEICDSLQENDGDLQAIIPNLLVSLNARVPWQFYPEILEEWDLLQKFLQKELPAVPLEKRLRIKHPVTTQEMETLIAKLLARKITTITFINQPGIDQNKKDQMVTMMLTTIYHDQTIEWDKVRLLLAPFKFEIAPELDEETKDWLKKLAQK
NODE_18_length_46241_cov_901.895_ID_9509	fig|1358027.6.peg.389	peg	NODE_18_length_46241_cov_901.895_ID_9509_6015_7415	6015	7415	+	FIG00745400: hypothetical protein		FIG00745399	ff	atggcagaaaaaaactattcacgtatttatctcgcaattggttcccttgcattactaacgtttatcggaattttgaatgaaacatcgatgaacgtcacatatccagaactatctgctcagtttaatgtatcgctcgatgttattcagtggattacaactggttatttattgatggtaacaattacaatggggactactgcctatctattacgccagtatcaagcacgttggttgcacttatttgcagtatcatttttcattattggtgacttgatgtgtgctttgactggtaattttcctattttgttaacggggagattgattcaagcaattgctactgggttagcaacgccaatcatgttccatttaatttttacggagattccgcgtgaaagaatt…	MAEKNYSRIYLAIGSLALLTFIGILNETSMNVTYPELSAQFNVSLDVIQWITTGYLLMVTITMGTTAYLLRQYQARWLHLFAVSFFIIGDLMCALTGNFPILLTGRLIQAIATGLATPIMFHLIFTEIPRERIGMMTGMAAMVISFAPALGPTYGGVVSEMLSWRMIFWILLPIVLISLVCGQLFIRNKPLGNDKAFSYGSLITLAIALISIISAVSSIGKQGFGKQFWLLLLVAIIFFSAFIYINNHGKSELFDLKVFKIVPLRLSTVTYFNLQFINIGISLVIPIYVQYVLHSSAIVAGLILFPGSLIGAFISPFAGTLADRYGFATPVISGGILLVIGTSCFSIFQRHLTPLLITIFFVILRIGFNFAFSNTISNASMLVQPQNAPDVNSIFNMVQ…
NODE_18_length_46241_cov_901.895_ID_9509	fig|1358027.6.peg.390	peg	NODE_18_length_46241_cov_901.895_ID_9509_7530_9155	7530	9155	+	FIG00742219: hypothetical protein		FIG00742216	ff	atggtgagcaatcaggtttttacgctgtttatttgtcttgcaattggctttttgattggaaattataaaattgcgggtaaatttaatattggagcaacggtgggaacgttaattgtgaccttaatcgtggggcaaattgggagttttccccgggatgaaatgttgggaacgattttctttggcgccttcatgttctctgttggttatcggatcgggcctcagttattagttagtttgaaactatttgggagtcgaattttaatcgctagtattttctggatggttgttgcattcttagttgggtggagtcttttttccgcctttaagattggcccagggatcgctgccggagttatttccggggccctcacccagtcagctaccgttgccagttcgttg…	MVSNQVFTLFICLAIGFLIGNYKIAGKFNIGATVGTLIVTLIVGQIGSFPRDEMLGTIFFGAFMFSVGYRIGPQLLVSLKLFGSRILIASIFWMVVAFLVGWSLFSAFKIGPGIAAGVISGALTQSATVASSLQTIGSLPVSQSVRATYEAQLPVAYALTYVFGTLGVIIFLRDLAPKILGISIAEQGPKMAEHYHFHAKNPNPTWRRTYRIADDSPLVGKTLEEFNRRSNYRIIGLAAFHDGKMTDHLEYQLRAGDLLTVIGYAVHFDRLMRVPGLTEVLTPTNAPRERAFVLGKNFKPSELALLRQHGVFVNIQDPISGNQQLINQLRPGDVISLTGNTSRTKAILKKMGRWKAADTAMNYSLFSLGIGCASLLGIIGLKLNSIPLQLGNGTAALIM…
NODE_18_length_46241_cov_901.895_ID_9509	fig|1358027.6.peg.391	peg	NODE_18_length_46241_cov_901.895_ID_9509_9188_9907	9188	9907	+	Aspartate racemase (EC 5.1.1.13)		FIG00004410	isu;Glutamine,_Glutamate,_Aspartate_and_Asparagine_Biosynthesis	atgcaacaattttttacaattttaggtggaatggggacgctggcaacagagagttatgtacgtctgttagataagagaacgccaattcatcgtgatcaagattacttaaactatttagttgttaaccatgcaaccgttcctgatcgtactacatggattctcgatcatagtcaaccagatcctaatgaagccctgattgaagatattaaacagcaaagccttttgaatcctgcattctttgtcttaatttgtaatacagctcattactcttttgataagttacaggcagcaacggaaattccaattctcaacatgttgcaagaaacagttaatgagataaagaagattaagccggatacaaagcgagttggtctattagccactaagggaactttggca…	MQQFFTILGGMGTLATESYVRLLDKRTPIHRDQDYLNYLVVNHATVPDRTTWILDHSQPDPNEALIEDIKQQSLLNPAFFVLICNTAHYSFDKLQAATEIPILNMLQETVNEIKKIKPDTKRVGLLATKGTLAANLYDPYIEKAGYELIKPTPEIAEMTEDLIYHDIKEAGHSDGNKYHELVRKMIEEQGADVVVLGCTELSFAEEMDPETTYPVADSQSIIVDRSLERALKLRQNNKN
NODE_18_length_46241_cov_901.895_ID_9509	fig|1358027.6.peg.392	peg	NODE_18_length_46241_cov_901.895_ID_9509_10063_10764	10063	10764	+	Transcriptional regulator, GntR family		FIG00621925	ff	atgagttcacctgtttatattcaaattcacaatcagttaagacaaaacattgaagatggtgagtggaaagttggcgataaaattcccgctgaacgcgaactcgctaatgattttggcgtcagtcgaatgactttgcggcaagcaattcaagcattagttgatgaaggaattcttgagcgaagagttggctctggaacttttgtcgctaatcgcaaagtccaagaaaagatgtcaggaataacgagctttactgaattaatgcacgcgacagggaagaaagctgctagtaagacgatttcttaccacttgacgatcccttcgcaaacagaggttgaaaagctaaagttagcccccgatgaacaggttttacgaatggaacgggttcgttatggaaatgat…	MSSPVYIQIHNQLRQNIEDGEWKVGDKIPAERELANDFGVSRMTLRQAIQALVDEGILERRVGSGTFVANRKVQEKMSGITSFTELMHATGKKAASKTISYHLTIPSQTEVEKLKLAPDEQVLRMERVRYGNDVPICYEIATVPANLVQKFSKEEITTSFYRTLEKKANLYPGHATQHISATKATEKIANYLQIKRGDALLRMTQLSYLQDGRPFEYVHTQYVGSRFEFVFEK
NODE_18_length_46241_cov_901.895_ID_9509	fig|1358027.6.peg.393	peg	NODE_18_length_46241_cov_901.895_ID_9509_10826_12292	10826	12292	+	Nicotinate phosphoribosyltransferase (EC 2.4.2.11)		FIG00000387	isu;NAD_and_NADP_cofactor_biosynthesis_global isu;Redox-dependent_regulation_of_nucleus_processes	atgaaatttgattatccggatgatagccttaccctgcatactgatgcgtatgaattgagtatgatgcagacctactggaaaaaaggaatgggtaaccgccgtgctgtctttgaggccttcttccgtaaaatgccatttaataatgggtacgctgtttttgccgggttagatcacattattcgctatgtaaaacaattacattttactgatagcgatattgaatacttaaagtctacgaatcaatttgatgatgactttctagaatatttacgtaattttaaatttacgggttcaatcaacagctttgaagaaggagatctggtatttaaccatgagcctattattcaggttgatgcgccgattattgagggccaattgattgaaacggcaatcttaaat…	MKFDYPDDSLTLHTDAYELSMMQTYWKKGMGNRRAVFEAFFRKMPFNNGYAVFAGLDHIIRYVKQLHFTDSDIEYLKSTNQFDDDFLEYLRNFKFTGSINSFEEGDLVFNHEPIIQVDAPIIEGQLIETAILNILNYQIMIATKASRIKSIVGNQTVMEFGSRRAQELDAALWGTRAAYIGGFDATSNVRAGKLFGIPISGTHAHALVQVYMNDYDAFKAYAETHHDCVFLVDTFDTLKSGVPNAIKVAKEFGNKINFIGVRIDSGDMAYLSKKVRKMLDDAGFPDAKIIASNGLDEKTIQNLQMQGAKIDTWGIGTKLITAYDQPTLGAVYKLVAIEDEDGQLVDTIKISNNVGKMSTPGKKQVWRINDRGDGKSEGDYITLVDEDPRNEKSLNMFNP…
NODE_18_length_46241_cov_901.895_ID_9509	fig|1358027.6.peg.394	peg	NODE_18_length_46241_cov_901.895_ID_9509_12305_13132	12305	13132	+	NAD synthetase (EC 6.3.1.5)		FIG00000590	icw(1);NAD_and_NADP_cofactor_biosynthesis_global	gtgcgaaagtatcaagaagaaataattaatgcattaggcgttaactcgcaaattgatccccaagcagaagtaactaaacgtgttcagttcatctgtgattttctccaaaccactaagatgaaggccctggtattaggaatttctggcggtcaagattcaagtttggcgggacggctttcacaattggcagtcgaaaagctgcgggaagagactggcgacaatgaataccaatttatcgcagtccggttgccatatggtgagcaagctgatgagtcagatgcaatgtttgcaattaatgacttcattaaacctgataaaataatgcgggttaatattaaggcggctactgatgcgatggtagcatccttaaacgaagccggtacgccaattagcgatttt…	MRKYQEEIINALGVNSQIDPQAEVTKRVQFICDFLQTTKMKALVLGISGGQDSSLAGRLSQLAVEKLREETGDNEYQFIAVRLPYGEQADESDAMFAINDFIKPDKIMRVNIKAATDAMVASLNEAGTPISDFNKGNIKARERMIVQYAIGGENKGAVVGTDHAAEAVTGFYTKFGDGGADITPLSGLDKRQGKALLQYLGAPAKLYDKTPTADLEEDKPMRSDEEALGVRYDEIDDYLEGREVSPAAAEKIEGWYRRTQHKRHLPIAPYDTWWK
NODE_18_length_46241_cov_901.895_ID_9509	fig|1358027.6.peg.395	peg	NODE_18_length_46241_cov_901.895_ID_9509_13198_15375	13198	15375	+	Transcription accessory protein (S1 RNA-binding domain)		FIG00001712	isu;CBSS-243265.1.peg.198 isu;Cell_division-ribosomal_stress_proteins_cluster isu;Transcription_factors_bacterial	atggaagaggaaacacttcaacttgttagtaaacaattaccggatattcgccctcagcaaattaaagcggccctcggattaatggatgagggaaatacgattccttttattgcccgttaccgtaaggaaatgacgggcacgcttgatgaagttcaattgcaagcgatccgggatgaatatcaccgggtaacgacattgcgggaacgtcaagcaacagttatcaataaaattaaagagcttgggaagttaaccccggcgctcgaaaagcaaattaacagtgcgaccgaattgcaagaagtagaagacctttacttgccatataagcaaaagcggcagacaaaggcccaacaagctcgtgaacacggcttggcaccgttagcaaattggctgctatcttat…	MEEETLQLVSKQLPDIRPQQIKAALGLMDEGNTIPFIARYRKEMTGTLDEVQLQAIRDEYHRVTTLRERQATVINKIKELGKLTPALEKQINSATELQEVEDLYLPYKQKRQTKAQQAREHGLAPLANWLLSYPDDDLSAKAQEFINDDVPDAESALTGAHEILAEAISEMATVRSWLRNYTAQHGQLETRVKRDGEEKDELGTYKQYYEFTSPVQKLNSYQILAFNRGEKEGIINAKITLDEEPVMNYLRFRLIKTSKKNDATAFIEEAYKDAYKRFLGPAIERELRRQLTEGADEQAIKVFGENLYHLLMQAPIKGKVVLGFDPAYRTGCKLAVLDENGKFLTKAVIYPHKPAPEKQRATAESEFIDLLEKYHVEMIAIGNGTASRESEQFVAEALK…
NODE_18_length_46241_cov_901.895_ID_9509	fig|1358027.6.rna.18	rna	NODE_18_length_46241_cov_901.895_ID_9509_15878_15966	15878	15966	+	tRNA-Leu-AAG				gcggccgtggcggaactggcagacgcgtaagattaaggatcttatggtcgattatgaccgtggaggttcaagtcctctcggccgcacta
NODE_18_length_46241_cov_901.895_ID_9509	fig|1358027.6.peg.396	peg	NODE_18_length_46241_cov_901.895_ID_9509_17944_17979,NODE_18_length_46241_cov_901.895_ID_9509_17983_18951	17944	18951	+	Beta-galactosidase small subunit (EC 3.2.1.23)		FIG00034652	isu;Galactosylceramide_and_Sulfatide_metabolism isu;Lactose_and_Galactose_Uptake_and_Utilization	ttgccgatcggacaccgaagccagcaatgcaggagggatactactatggcttacacaaataaattacgcgtgatatatggtgatgcgacattaggacttagtggtgacggctttcattatatttttagctatgagcgtggtggactagaatcgcttaaactaaacggtaaagaatggctataccgtgaaccaatgccgacattttggcgggcaactactgataatgaccgaggaagtggctttaatattcggtctgctcagtggttagcagcggacacttttcataagtgtgttgggattgacctgacagttgataaccaacattttgctgaattacctattgcgccgataaccaatgaatttagtgatccggtatctgctgaaagcgtcaaaattaag…	MPIGHRSQQCRRxDTTMAYTNKLRVIYGDATLGLSGDGFHYIFSYERGGLESLKLNGKEWLYREPMPTFWRATTDNDRGSGFNIRSAQWLAADTFHKCVGIDLTVDNQHFAELPIAPITNEFSDPVSAESVKIKYTFETLTVPATQVTVTYKVNGQGEIKVTMHYYGHEDLPGLPVVGMRFIMPTVATGFDYQGLSDETYPDRMAGATEGTFHVDGLPVTKYLVPQENGMHMATHALTITRDSTQNNADHSREPFSLTVKQDEQPFAFSCLPYTAEELENATHIEELPLARRTVLVVAGAVRGVGGIDSWGADVEEQYHIPADRDVEFSFVLNAK
NODE_18_length_46241_cov_901.895_ID_9509	fig|1358027.6.peg.397	peg	NODE_18_length_46241_cov_901.895_ID_9509_20815_19046	20815	19046	-	FIG00746641: hypothetical protein		FIG00746634	ff	atgaaatctaaaattgctaatctaattaattggggacttccatactgcgccatcgctgcaatggcctatttaatcatgtttccccaacttgtatcacacggagttattttaggaacggactccatttttcactttaaccgtttttatgatgccgctaagcaaattcaacagttcaattttagttattttcaaagtaattatggctttcaacaaagtggccgcatcatcaatgccgtctatggacccctctttgcatatttaaatggggccattcttggaatagtaggaacctggtatcaatatcagattgttactacctttatcgtctatctattaggtggaatcggtatgtatcgacttggcatccgtgttcatagtaaacggacatttgcaattatc…	MKSKIANLINWGLPYCAIAAMAYLIMFPQLVSHGVILGTDSIFHFNRFYDAAKQIQQFNFSYFQSNYGFQQSGRIINAVYGPLFAYLNGAILGIVGTWYQYQIVTTFIVYLLGGIGMYRLGIRVHSKRTFAIICALIYMNIGWLPRWELAQNMNAWGAALAPYMVICGVRMIQDHQRPVNWLQLMALMTIIIQIHMLSSLFFVITLTPFFIIGLIITTNRKKMWIETLKAVGGTVILTANVWGALLMLNLHNNIANPADFSLADNVLLPSMFSSTRDYLIYAMWLLFILQLIYVLFTFKKSLTNTVLTLLGSLVLLLSSPLTPWSFFQDVIPALGHTLQFPNRLTIIAFPLLLAGVGISATTLDKKAQEIDLRNQLITGILLLMVFLVFTPTTIDVYKR…
NODE_18_length_46241_cov_901.895_ID_9509	fig|1358027.6.peg.398	peg	NODE_18_length_46241_cov_901.895_ID_9509_20985_21695	20985	21695	+	Phosphoglycerate mutase (EC 5.4.2.1)		FIG00005840	idu(1);Entner-Doudoroff_Pathway idu(1);Phosphoglycerate_mutase_protein_family idu(1);Glycolysis_and_Gluconeogenesis	atggcagaattagtaattgtacgtcatgggcaaagtcaagctaaccgtgataatgtttttactggctggactgatgttccgttgactcctaaaggaattgaacagggtgaattagtaggtaaagaattgctaagactaggtatccaatttagtgatgcgtatacgtcctacatggaacgggcaatcatgacaactaatattatcctagaagaaattaatcagttatatattcctgtccataaaacgtggcggctaaatgaacgtcattatggggcattgagtggtcggaacaaagatgaagtgaagaaagagattggtgcagaacagcttcataaatggcggcgtggttttaaagatttaccaccacaattaaaagagcgtcagcatgatcgccgctat…	MAELVIVRHGQSQANRDNVFTGWTDVPLTPKGIEQGELVGKELLRLGIQFSDAYTSYMERAIMTTNIILEEINQLYIPVHKTWRLNERHYGALSGRNKDEVKKEIGAEQLHKWRRGFKDLPPQLKERQHDRRYDRLGVKIPLSESLEMTLQRLLPYWQDHIAPRLIDGHNQLIVAHGSSLRALIKYLDGISDDDIDKVEVPNGKPILYRFDDHLNVIKKTFITMDGEIDDNTRISK
NODE_18_length_46241_cov_901.895_ID_9509	fig|1358027.6.peg.399	peg	NODE_18_length_46241_cov_901.895_ID_9509_21670_22536	21670	22536	+	Esterase/lipase-like protein		FIG00744457	ff	atgacaatacacgaattagcaaataacccaacgttaagcggtcaagtacgcttgattgaaaatattgtttatggtgcaatggatggggaggcattacatatgtcgatcttagcaccgtggacgcaacgtttcccgaaacaatatcaaactgaaccgcgaccattgattgtttttgttcaaggaagctcgtggcgaacgccaaaaatgggagaagaaattccacaactggttcaatttgttcgggccggttatattgtagcgactgttcaacaccgtagttcaattgatggccacccatttcctgcctttttgcaagatgttaagactgccattcgtttcttacgggccaatgcgcaaaaatatgcaattgatccgcgacaggttgcaatttggggaact…	MTIHELANNPTLSGQVRLIENIVYGAMDGEALHMSILAPWTQRFPKQYQTEPRPLIVFVQGSSWRTPKMGEEIPQLVQFVRAGYIVATVQHRSSIDGHPFPAFLQDVKTAIRFLRANAQKYAIDPRQVAIWGTSSGANAAMLVGLTGDDPRYKVDLYQDESDAVDAVVSCFAPMDVEKTFEYDANVPGNKLLQYCLLGSDVSKWPEIEKQMSPLYQVKDGQNYPPFLLFHGDADKVVPYEQMEKMYMRLKDNGNSVEAYRVKGANHERDFWSPTIYNIVQKFLDDQFK
NODE_18_length_46241_cov_901.895_ID_9509	fig|1358027.6.peg.400	peg	NODE_18_length_46241_cov_901.895_ID_9509_22814_23956	22814	23956	+	Cystathionine gamma-lyase (EC 4.4.1.1)		FIG00001346	isu;Glycine_and_Serine_Utilization isu;Methionine_Degradation isu;Cysteine_Biosynthesis isu;Methionine_Biosynthesis	atgaaattcaacacacaattaattcatggcggtaatagtgaagatccaacaactggtgctgtttcaacaccggtctaccgctcatcaacattccatcaacacgttcttggcggtgaacctaaatgggaatattctcggacaggaaacccaacacgtgcatctcttgaaaaattaattgcagagcttgaacatggaacagctggctttgcatttgcttctggatctgctgctattcatgctactttttctttattctctcaaggtgatcattttgtagttggtagtgatgtatatgggggaacattccggttaatcaacaaggtattgaaacgctttggccttgaatttactgttgttgacatgcaagaccttgaagcagtcgaaaatgtaattcaagat…	MKFNTQLIHGGNSEDPTTGAVSTPVYRSSTFHQHVLGGEPKWEYSRTGNPTRASLEKLIAELEHGTAGFAFASGSAAIHATFSLFSQGDHFVVGSDVYGGTFRLINKVLKRFGLEFTVVDMQDLEAVENVIQDNTVAVYFETPTNPLLQITDIKAIADIAKRHGIKTIVDNTFATPYNQQPLTLGADIVVHSATKYLGGHSDVVAGLAVTNDDEIAEQLAFLQNSIGSTLGPDDSWLLQRGMKTLGARMRVHQENANEVINFFQNDDHIGKIYYPGLKDFPGHEIAAKQMRNFGAMISFELKDGLDAKKFVESLQLIDLAESLGGIESLIEVPAVMTHGSIPREIRLENGIKDELIRLSVGIEDLEDIIADLQQALKKLD
NODE_18_length_46241_cov_901.895_ID_9509	fig|1358027.6.peg.401	peg	NODE_18_length_46241_cov_901.895_ID_9509_23983_24684	23983	24684	+	amino acid ABC transporter, permease protein		FIG00895977	ff	atgtgggaaattatcaagacagctttaccacaactcttagcagcgggatttaaatatacgattccgttagcgattatttcatttttctttggactgattattgcactagtaacagctttaattcgtctttctcgtcaacgtggtgcattcatgattcttaaatggattgctagtttttatgtctggctttttcggtcaacaccgctgctggttcaattatttattgtattctttggactgccatatctgagaattaagggaatcctgccgcacggaataaaattagaaccatttacagccggcattattacgttttcattaaacactggggcttatgcttccgaaacaattcgggcagcaatcagttctgttccaactgggcaatgggaagcgggcgca…	MWEIIKTALPQLLAAGFKYTIPLAIISFFFGLIIALVTALIRLSRQRGAFMILKWIASFYVWLFRSTPLLVQLFIVFFGLPYLRIKGILPHGIKLEPFTAGIITFSLNTGAYASETIRAAISSVPTGQWEAGAAIGMTRLQILWRIILPQALRVALPPLSNSFISLVKDTSLAASITIMEMFAVSQQIAAENYQPLLMYTLVAMVYAVFTTILSYFQGYLERVVDRQVNANNR
NODE_18_length_46241_cov_901.895_ID_9509	fig|1358027.6.peg.402	peg	NODE_18_length_46241_cov_901.895_ID_9509_24690_25439	24690	25439	+	Cell division transporter, ATP-binding protein FtsE (TC 3.A.5.1.1)		FIG00002914	idu(1);CBSS-393121.3.peg.2760 idu(1);Bacterial_Cell_Division	atgaaattaacaaatattaataaaagttttggtaataaaactgtcttgaaaaataccacgttagagtttccggcaggtaaaacaacagtaatggttggtccatctggatctggaaaatcaacaattcttcgctcgcttaacttattagtaataccagagagcggccaatacgattttgatgatcatcatttggatttcagtcaaaaagtaagcaataaagataagttggcaattcgtcaagaaacagggatggttttccaagactacaatcttttccctaataaaactgtccttggtaacattattgaaggaccaacacaggttttgaaacagccgaaaaaggaagcaattgcaaatgcacataatttacttgctaaagtgggcttagcagattacgga…	MKLTNINKSFGNKTVLKNTTLEFPAGKTTVMVGPSGSGKSTILRSLNLLVIPESGQYDFDDHHLDFSQKVSNKDKLAIRQETGMVFQDYNLFPNKTVLGNIIEGPTQVLKQPKKEAIANAHNLLAKVGLADYGEAYPNELSGGQAQRVAIARALAMSPKYILLDEPTSALDPELELSVLKVLLQLAEEKQSMVIVTHNMVFAKHVADKIIFVENGKILYDGTPDDFFAPDNPNKRIKNFIASMTMENLK
NODE_18_length_46241_cov_901.895_ID_9509	fig|1358027.6.peg.403	peg	NODE_18_length_46241_cov_901.895_ID_9509_25455_26246	25455	26246	+	ABC-type amino acid transport/signal transduction system, periplasmic component/domain		FIG00742284	ff	atgaaattttggaagaaagcactattaacaattgcagccttaacagtcggcacctctgcaggaatcacaagtgtttctgctgcttcatcagctgttaattcagaattagttcataagggagaattgacaattggtcttgagggaacttactccccgtactcttaccgtaaaaataacaaattaactggctttgaagtagaccttggtaaagcagttgctaaaaagatgggcttaaaagctaactttgtaccaactaaatgggattcgctaattgccggtcttggttcaggcaagtttgacgtagtaatgaacaacattacacagacacctgaacgggccaagcaatataatttctctaccccatatatcaagtcacggtttgcattaattgttcctgct…	MKFWKKALLTIAALTVGTSAGITSVSAASSAVNSELVHKGELTIGLEGTYSPYSYRKNNKLTGFEVDLGKAVAKKMGLKANFVPTKWDSLIAGLGSGKFDVVMNNITQTPERAKQYNFSTPYIKSRFALIVPADSNIKSLKDIKGKKIIAGTGTNNANVVKKYKGSLTPNGDFASSLDMIKQGRAAGTVNSREAWYAYSKKNSTKGLKMIDVSSEQDPAKISALFNKKDTAIQSSYNKALKELQQDGTVKKLSEKYFGADITE
NODE_18_length_46241_cov_901.895_ID_9509	fig|1358027.6.peg.404	peg	NODE_18_length_46241_cov_901.895_ID_9509_27820_26480	27820	26480	-	Aminopeptidase C (EC 3.4.22.40)		FIG00001732	idu(1);Protein_degradation	atgagcttttcaattaacaaagaagatatcgctagttttcataaaaactaccgtcatcaccctaacagcagtgttctagaaaatactgttaccaaaaacggggtacggaatgcaagctttaattggcattcaattgctgataatactcctcatttctctattgacctcaagacgggggacgttgctgatcaaaagcaatccggtcgttgttggatgtttgcggcattgaacacaatgcgtcatgatatgcagcaaaaatttaacttacctgataattttgaactttcccaagcctaccagttcttctgggataagtttgaaaaatccaattacttctaccaaaacgtaattaagacggctaaaaagcctaccgacagccgaaaagtttcatggttaatg…	MSFSINKEDIASFHKNYRHHPNSSVLENTVTKNGVRNASFNWHSIADNTPHFSIDLKTGDVADQKQSGRCWMFAALNTMRHDMQQKFNLPDNFELSQAYQFFWDKFEKSNYFYQNVIKTAKKPTDSRKVSWLMNEPQNDGGQWDMLCALISKYGVMPKAAMPESFNSSNSRGIDEVLNNKLRHDAVILRKMINEDHANEEAIDETRRKMLNENYRMLAYTFGEPVSHFDFEYRTKKDNEFHRDTNLTPQEFFKKYVGWNLDDYISIIQAPTADKKYHQTYTIDMLGNVVGGREIKHLNLPMDEFKQLAIEQLKNGESVWFGSDVIKYSETKLGIMALNTYDYDKLFDVDLEMTKAEALDYGESMMDHAMVITGVDLVDGKPTKWKIENSWGNKVGHKGY…
NODE_18_length_46241_cov_901.895_ID_9509	fig|1358027.6.peg.405	peg	NODE_18_length_46241_cov_901.895_ID_9509_28532_27849	28532	27849	-	Ribose 5-phosphate isomerase A (EC 5.3.1.6)		FIG00000415	isu;D-ribose_utilization isu;Calvin-Benson_cycle isu;Pentose_phosphate_pathway	atggatcaaaatgcattaaaagaacaaacaggtaaggaatcagttaagtacattaaatccgggatgatcgtcggtctcggaactggatcaactgttaaatatatggttgatgaacttggtaagcaagtccaagaaggtaagattaaagacattatcggtgtaacaacttcaaaccgaactgctaagcaagcacgcgacctcggaattacaattaaagatattgatgacgttgaccacatcgatttaactattgacggggccgatgaaatcagtgatgacttccaaggtatcaaaggcggcggtggtgcccttctttgggaaaagatcgttgccaatgcctcaaataaagtaatgtggattgtcgacgaaagcaaactcgtccacaaacttggtgctttc…	MDQNALKEQTGKESVKYIKSGMIVGLGTGSTVKYMVDELGKQVQEGKIKDIIGVTTSNRTAKQARDLGITIKDIDDVDHIDLTIDGADEISDDFQGIKGGGGALLWEKIVANASNKVMWIVDESKLVHKLGAFPLPVEVIPFGSQHVFDRLEKKGYKPTWRMDGDKKFRTDENNYIIDLHLGEIDDPKALANELIHMVGIVETGLFLNRVNDVIVGTPEGPKVLHAR
NODE_18_length_46241_cov_901.895_ID_9509	fig|1358027.6.peg.406	peg	NODE_18_length_46241_cov_901.895_ID_9509_28840_28544	28840	28544	-	acetyltransferase (putative)		FIG00743716	ff	atgcaatatcgagttgatggtcagcgtatcattgcttttgacgatcaagaacctttagttggcgagatcagttttccaaaagttccagatacaaatgatcacgttgtcgttgaacgagtttttgtgcaaccaacttaccgtggacaaggaattgcagctgaactagtgcgtcaatttgtggattatgcaacaaaagagcaatacactgtcaagctcatgtgcccatatgcggtagcgcaattcaaactacatccagaatatcagcaactattgccagttgcagatcgctttaattag	MQYRVDGQRIIAFDDQEPLVGEISFPKVPDTNDHVVVERVFVQPTYRGQGIAAELVRQFVDYATKEQYTVKLMCPYAVAQFKLHPEYQQLLPVADRFN
NODE_18_length_46241_cov_901.895_ID_9509	fig|1358027.6.peg.407	peg	NODE_18_length_46241_cov_901.895_ID_9509_28979_29515	28979	29515	+	Deoxyuridine 5'-triphosphate nucleotidohydrolase (EC 3.6.1.23)		FIG00000388	isu;Nudix_proteins_(nucleoside_triphosphate_hydrolases) isu;Housecleaning_nucleoside_triphosphate_pyrophosphatases	atgaaacgtggatttaagattgtttctagtaagaaagaccaagatatacatttaccccaacgccaaacaacgcgggcggccggatatgattttgaggcgtcagaagattttgttctgccatcaatttggaaaggcaatttcttaaaggcgctttggcaaattcatcaacaaaaaaagctgaccgatgaagagcttaaggctgctgattcctgcttaaagccatacttagtaccaactggcatcaaagcctacatgcaacctgatgaatttctcttattagctaaccggtcaagtggtccttttaaacgccgcctgattttaccaaatggaatcggcattgtggatgcagactattatgataatgatagtaatgaaggggaaattttcttccagcttatt…	MKRGFKIVSSKKDQDIHLPQRQTTRAAGYDFEASEDFVLPSIWKGNFLKALWQIHQQKKLTDEELKAADSCLKPYLVPTGIKAYMQPDEFLLLANRSSGPFKRRLILPNGIGIVDADYYDNDSNEGEIFFQLINYGLRDYRIKKGERIGQGIFMPYLTADSEEQPTAKRTGGFGSTKE
NODE_18_length_46241_cov_901.895_ID_9509	fig|1358027.6.peg.408	peg	NODE_18_length_46241_cov_901.895_ID_9509_29541_30914	29541	30914	+	DNA repair protein RadA		FIG00000283	isu;Proteolysis_in_bacteria,_ATP-dependent isu;DNA_repair,_bacterial	atggcaaaagttcgaacacaatatgtttgccaaaactgtggttacaactcaccacgctacttaggtcggtgtccaaactgtggtgagtggaatactttagtagaagaacaggtagaagccagttctgcaccaacaaaaaaagcaaccaccaccttaactggcttagttgccaaaccacagaaaattaatgagattgatagtacagagactccccgcgttaaaacaaaattgaacgagttaaatcgcgttttaggtgggggaatcgttccaggatcactaattctaattggtggggatcccggaatcgggaaatccaccctccttttacaagtttctggacaattgagcgatgagcatcaccgagttttatatgtgtctggagaagaaagcgggacacag…	MAKVRTQYVCQNCGYNSPRYLGRCPNCGEWNTLVEEQVEASSAPTKKATTTLTGLVAKPQKINEIDSTETPRVKTKLNELNRVLGGGIVPGSLILIGGDPGIGKSTLLLQVSGQLSDEHHRVLYVSGEESGTQIKMRAERLKVAGDDFYVYPETNMDSIRDTIRDLKPEYVVIDSVQTMQATDVSSAIGSVSQIREVTAQLMQIAKSNNITIFVVGHVTKGGAIAGPKILEHMVDTVLYFEGDLHHTYRILRSVKNRFGSTNELGIFEMHTNGLTEVKNPSEIFLEERLHDATGSAVVVSLEGTRPILVEIQALVTPTVYGNAQRTATGLSRNRVSLIMAVLEKRANLMLQNQDAYLKAAGGVKLDEPAIDLALAVSIASSYRDKGTQPTDAFVGEVGL…
NODE_18_length_46241_cov_901.895_ID_9509	fig|1358027.6.peg.409	peg	NODE_18_length_46241_cov_901.895_ID_9509_30942_32084	30942	32084	+	Membrane-associated protein containing RNA-binding TRAM domain and ribonuclease PIN-domain, YacL B.subtilis ortholog		FIG00001544	icw(1);Proteolysis_in_bacteria,_ATP-dependent	atgcggcgtagaatgattactctcatttatattctagttggcgcggcagtgggattttactatttgccattattatgggggattttgaacatcgctcttaatccggcattattagtatttatcgatattattattggtgcacttattttctggctattatccctcccattggttagcggcactgaaaagttgatccagcgaatcgaaaaagaactaaccaagcgtagtcctgtataccttttctttgggactttattaacgattattggcttagttttagcagttcttatttcgattccattgtggagaacgaggattccggtaattaataatattctgccgatccttctaatgattgtctttagttattttggttttcggattggtacgacgcggtta…	MRRRMITLIYILVGAAVGFYYLPLLWGILNIALNPALLVFIDIIIGALIFWLLSLPLVSGTEKLIQRIEKELTKRSPVYLFFGTLLTIIGLVLAVLISIPLWRTRIPVINNILPILLMIVFSYFGFRIGTTRLDDWRKAFTHAKSSKNDGGNVIERQDDNYHHYKILDTNILIDGRIYDLVKTGFLEGTLLVPNFVLYELQYIADSGESIKRVRGRRGLDILNKLRNEKIVPIEMYDGDFEDIPEVDSKLIALAKKVDGVIVTNDYNLNKVIQFQNVQVLNINNLAKSLRPRVIPGETMTVVVVKKGTERQQGVAYLDDGTMVVVEDGRYFMDKQIEVEVTSALQTDAGRMIFARPLHSQRGIDEHTDHKENRNNKDKKK
NODE_18_length_46241_cov_901.895_ID_9509	fig|1358027.6.peg.410	peg	NODE_18_length_46241_cov_901.895_ID_9509_32459_33871	32459	33871	+	Cysteinyl-tRNA synthetase (EC 6.1.1.16)		FIG00000086	isu;tRNA_aminoacylation,_Cys isu;Conserved_gene_cluster_possibly_involved_in_RNA_metabolism	atgctaacaatttacaatacgttaacaagaaaaaaagaagaatttaagccattgcatccaggcgttgttaacatgtatgtctgtggtccgacggtttataattacattcatattggaaatgcgcgcagtgcgatcgcctttgatacagtccggcgttatcttgaatttaagggatataaagtaaattacgtttcaaactttacggacgttgacgataagatgattaaggcggcggccgagcaagggattaccgttccacaattagcggagaagtatatcaatgcttttatggaagataccgcagcgattaatattgaaccagctactcttcatccccgggcaacagaaaacattacggagatcattaaattcgtgcaaggattaatagagagaggatat…	MLTIYNTLTRKKEEFKPLHPGVVNMYVCGPTVYNYIHIGNARSAIAFDTVRRYLEFKGYKVNYVSNFTDVDDKMIKAAAEQGITVPQLAEKYINAFMEDTAAINIEPATLHPRATENITEIIKFVQGLIERGYAYPKDGDVYYRARKFNHYGQLSGQSLDDLEVGASEHVSADEVNKKEDPLDFALWKAAKPGEISWDSPWGKGRPGWHIECSVMSTKYLGKTIDIHAGGQDLEFPHHENEIAQSEAETGQKFVRYWMHNGFVTIGKDNEKMSKSLHNFITVHEIIKEVDPQVLRFFMATTQYRRPIQYSQANLTDAQNNLNHIQTAFDNLTYREQDADEGDVQEVTDRLEQFHHQFITAMDDDINVQNGIATVYELVKYANVYAQQDNVSLGALQAIK…
NODE_18_length_46241_cov_901.895_ID_9509	fig|1358027.6.peg.411	peg	NODE_18_length_46241_cov_901.895_ID_9509_33883_34296	33883	34296	+	COG1939: Ribonuclease III family protein		FIG00001298	icw(1);Conserved_gene_cluster_possibly_involved_in_RNA_metabolism	atggtacaagcagactatcgacaacttaatggaattgctttggcttatttaggggatgcggcttatgaggtttacattcgtcagcatcttttaaccaagggaattagtaagccaacgaaattacaacatattgctacccactatgtttcagcaaaagcacaggcggctctcattgacctgatgaaagaagacgagttattgtcagatgaagaatggtcatatttcaaacgtggccgaaatgctaatagtcatacccatgctaaaaatacatcagtcatgacttatcggatttccaccggatttgaagcggtgatgggttaccttaaactagctgggaaagaagagcggttggccgaattggcgcaatggtgtattaaacaagtagaagcggggcgaaca…	MVQADYRQLNGIALAYLGDAAYEVYIRQHLLTKGISKPTKLQHIATHYVSAKAQAALIDLMKEDELLSDEEWSYFKRGRNANSHTHAKNTSVMTYRISTGFEAVMGYLKLAGKEERLAELAQWCIKQVEAGRTAHEK
NODE_18_length_46241_cov_901.895_ID_9509	fig|1358027.6.peg.412	peg	NODE_18_length_46241_cov_901.895_ID_9509_34286_35035	34286	35035	+	23S rRNA (guanosine-2'-O-) -methyltransferase rlmB (EC 2.1.1.-)		FIG01306479	isu;RNA_methylation	atgaaaaatgagaatacagattttattattggtcggcatccggctgtgatggcactaaaatctgaccaagagattaataaggtttttattcagtcggggttaaaggccgatgctatttcccagattgttaaactagccaaggaacgccacttagtagtgtcaaatgttcctaagaataaattggacttgatgactgaccggcaaaatcaccagggggttgtgttagctgtagctgcctaccaatatgcaactattgatgacctctttaagaatgcggctaagcatgacgaagatccatttttccttattcttgatgaactagaggatccgcataatttaggttcaatcatgcgaacagctgatgccgctggtgttcatggtattattattccacgccgg…	MKNENTDFIIGRHPAVMALKSDQEINKVFIQSGLKADAISQIVKLAKERHLVVSNVPKNKLDLMTDRQNHQGVVLAVAAYQYATIDDLFKNAAKHDEDPFFLILDELEDPHNLGSIMRTADAAGVHGIIIPRRRAVGLTSVVAKTSTGAIEHVPVARVTNLVQTAKELQERGVWLFGTDMKGKDYRTWDAHGAVALVIGNEGKGISSLLKKTCDEMLTIPMVGHVQSLNASVAASLLIYQGFNSRHPLK
NODE_18_length_46241_cov_901.895_ID_9509	fig|1358027.6.peg.413	peg	NODE_18_length_46241_cov_901.895_ID_9509_35262_35438	35262	35438	+	Preprotein translocase subunit SecE (TC 3.A.5.1.1)		FIG00001219	isu;LSU_ribosomal_proteins_cluster	atgcacttaattcgatttattaagagtgttaaccacgaaatgaagctagttgtatggccaacagctaaagagaatcgtcgtgatacgactattgttgtttcattgactctgttcttcgtactattctttgctctgtttgattggttaattcaattaatgatgaaactctttgtttaa	MHLIRFIKSVNHEMKLVVWPTAKENRRDTTIVVSLTLFFVLFFALFDWLIQLMMKLFV
NODE_18_length_46241_cov_901.895_ID_9509	fig|1358027.6.peg.414	peg	NODE_18_length_46241_cov_901.895_ID_9509_35556_36098	35556	36098	+	Transcription antitermination protein NusG		FIG00000269	icw(2);LSU_ribosomal_proteins_cluster isu;Transcription_factors_bacterial	gtggaatcacatgaaaaacgttggtatgtgctccatacctactctggttacgaaaaccgggttaagagcaacttggaatcacgggctcaatcaatgggaatggaagactacatttttcgagtagttgttcctgaagaagaagttcgccaggttaaggacggtcaagcaaaagaaacaattgaaaagacattcccaggctatgttttagttgaaatggtaatgactgatcaggcttggtacattgctcgtaatactcccggcgtaactggtttcttaggatctcacggtggtggttccaagccaaccccattgcttcctgaagaagttgatcggattatgaaacggatgggaactgaaacaactgttagtgacattgatgttaaggaaggcgatactgta…	MESHEKRWYVLHTYSGYENRVKSNLESRAQSMGMEDYIFRVVVPEEEVRQVKDGQAKETIEKTFPGYVLVEMVMTDQAWYIARNTPGVTGFLGSHGGGSKPTPLLPEEVDRIMKRMGTETTVSDIDVKEGDTVKVIAGSFANMTAKVVEVDHEKQKIKATVEMFGRETAAELGFDQIDTF
NODE_18_length_46241_cov_901.895_ID_9509	fig|1358027.6.peg.415	peg	NODE_18_length_46241_cov_901.895_ID_9509_36238_36663	36238	36663	+	LSU ribosomal protein L11p (L12e)		FIG00000182	isu;Ribosome_LSU_bacterial icw(1);LSU_ribosomal_proteins_cluster	gtggcaaagaaagtagctaacattgtcaagttgcaaattcctgccggtgccgctacaccagctccaccagtaggtcctgcacttggacaagcaggtattaacattatgggcttcactaaggaattcaacgcacggactgcagaccaaaagggtatgttgatcccagttgtaattactgtatatgaggaccgttcattcgacttcattactaagacgccacctgctgctgtcttactaaagaaggccgctggtgttgaacatggttccggtgaacctaacacaaacaaggttgcttcagtaacgaaggaccaagttaaggaaatcgctgaaactaagatgcaagatctaaacgcagctgacgtagaagcagctatgcgcatgattgaaggtactgctcgt…	MAKKVANIVKLQIPAGAATPAPPVGPALGQAGINIMGFTKEFNARTADQKGMLIPVVITVYEDRSFDFITKTPPAAVLLKKAAGVEHGSGEPNTNKVASVTKDQVKEIAETKMQDLNAADVEAAMRMIEGTARSMGFTVED
NODE_18_length_46241_cov_901.895_ID_9509	fig|1358027.6.peg.416	peg	NODE_18_length_46241_cov_901.895_ID_9509_36755_37447	36755	37447	+	LSU ribosomal protein L1p (L10Ae)		FIG00000264	icw(1);Ribosome_LSU_bacterial icw(3);LSU_ribosomal_proteins_cluster	atggctaaaaaacgtggtaagaagtaccaagacgcgctcaagaaagttgacagcaagaaagaatacgctgttaaagacgctgtccaattagtaaaagatattgcctacgctaacttcgactctactatcgaagtagcatttaacttaaacgttgatacaaagcaagctgaccaacaattacgtggtgctgttgttttaccaaacggtactggtaaggatcaaacagttattgttttcgctaatggtgaaaatgctaaggctgctcaagaagctggtgctgactttgttggcgacgatgatttagtagaaaagattcaagacggttggcttgactttgatgttgcaatcgcaacaccagacatgatgcctaaggtaggtcgtttaggacgtgtccttgga…	MAKKRGKKYQDALKKVDSKKEYAVKDAVQLVKDIAYANFDSTIEVAFNLNVDTKQADQQLRGAVVLPNGTGKDQTVIVFANGENAKAAQEAGADFVGDDDLVEKIQDGWLDFDVAIATPDMMPKVGRLGRVLGPKGLMPNPKTGTVTMDVAKAVSDAKAGQVTYRTDRDGNVAVPFGKVSFDTDKLVENLATLEDIVAKARPASVRGTYIKHASISSTFGPSVTLDLTTF
NODE_18_length_46241_cov_901.895_ID_9509	fig|1358027.6.peg.417	peg	NODE_18_length_46241_cov_901.895_ID_9509_37625_38818	37625	38818	+	Aromatic-amino-acid aminotransferase (EC 2.6.1.57)		FIG00094525	isu;Homogentisate_pathway_of_aromatic_compound_degradation isu;Pterin_carbinolamine_dehydratase	atgacacaatttaaatattcaaagcgtgttccagcagatggtacggatgcggttggtgcaattttacaagcagcggcggatcctaagattatttcatttgctgggggattgccggcacccgaattgtttcctgttaaagaaatgaaagcagctgttgataaggtttttgaagaacacggtcaagaagcgatgcagtacggagcggcgaagggagtcacagctttacgtgaagttatccaacaacatgtaaaggaaaaagaaaatgtggattccgaattagacaatgttttagtaacaacgggatcagaacaagccttagatttagtgggcaaggcttttgttgacccgggtgatactgtattagttgaacaaccaacgtacctgtgtgctttagatgtt…	MTQFKYSKRVPADGTDAVGAILQAAADPKIISFAGGLPAPELFPVKEMKAAVDKVFEEHGQEAMQYGAAKGVTALREVIQQHVKEKENVDSELDNVLVTTGSEQALDLVGKAFVDPGDTVLVEQPTYLCALDVFRSYGANFASVEMDEDGMKMDALEEALKANLNTKLIYTVPNFQNPTGRTMTEERRKQLAELAEKYDVYVLEDNPYGEIRFSGQHVPAVKSFDKSGHVFYMSTFSKTLAPGFRLGWLVADKAVVNKLTVLKQSADLHTDNLAQFAVAQFFADNDVDAHVKEISALYGKRKDLMLEGIKKYFPEGVKYTDPEGGMFLWVEVPGVDDTVELFKECLEHDVAFVPGDPFFAGEVQPGAFRLNYSNMKEDQIEVGLKRLGAALTAAVNK
NODE_18_length_46241_cov_901.895_ID_9509	fig|1358027.6.peg.418	peg	NODE_18_length_46241_cov_901.895_ID_9509_39153_39287	39153	39287	+	hypothetical protein				atgtcaatgatagatttcaataatacagaaatggcagtagccgttatctttactttaataataatgtttgtaatatcctttgcagttagttttttattttggctgatttatcaccaaaatatgaaaaagggataa	MSMIDFNNTEMAVAVIFTLIIMFVISFAVSFLFWLIYHQNMKKG
NODE_18_length_46241_cov_901.895_ID_9509	fig|1358027.6.peg.419	peg	NODE_18_length_46241_cov_901.895_ID_9509_39251_39364	39251	39364	+	hypothetical protein				ttggctgatttatcaccaaaatatgaaaaagggataattctcgatgctaatcataatttttacgcttatttgggggatcgcgctgtttatatttttggtttattcattgattag	MADLSPKYEKGIILDANHNFYAYLGDRAVYIFGLFID
NODE_18_length_46241_cov_901.895_ID_9509	fig|1358027.6.peg.420	peg	NODE_18_length_46241_cov_901.895_ID_9509_39378_40595	39378	40595	+	FIG00744686: hypothetical protein		FIG00744685	ff	atgatttcgtatcctcgggacttttatcactttgcaggaaaccagcaaccagctaaaattgatcgtaatttacaatattatgttattgttccctgttttaatgaagcagcagttattcaacgaacaatcaaatgtttgttgcgatttaagcaatttgaaatagtggtagtagacgatgctagtagtgacgattcagttagtcagattaagcagattactaactcacgggtccaccttttgcgccggcatcttcctaatgcgcatacaggcaagggggatgtcttgaattttgccctagattatatttgtcagatcactatccgtcagcgagtttcctttgaaaaggttattattggcgtagtggatgcggatgcccaattagctgataatgctctgcag…	MISYPRDFYHFAGNQQPAKIDRNLQYYVIVPCFNEAAVIQRTIKCLLRFKQFEIVVVDDASSDDSVSQIKQITNSRVHLLRRHLPNAHTGKGDVLNFALDYICQITIRQRVSFEKVIIGVVDADAQLADNALQRLNAYFSSPRTNITQMRVKMYPHFKNWLQILQDIEFFSINHMAQIMRMYTKTVGLSGNGQFFRLAPIIDKIGAHPWGNALLDDYELTIKMMLKKLHVDYMTDTYVYQEALTSPKRFVRQRSRWVQGDLNCLKYLPKIIKSRVLSRTQKLGIYYFLLQPWINFLADVAIIILTTITLTHWHNLYGHLTLMTFSLVMAGLVVFSLFWGIIFGIFYYRDLAYYHEPPLKKHQLALLPLGISYMYVILFFSIIMAYWRWSFRQNSWIKTE…
NODE_18_length_46241_cov_901.895_ID_9509	fig|1358027.6.peg.421	peg	NODE_18_length_46241_cov_901.895_ID_9509_40612_41733	40612	41733	+	UDP-N-acetylglucosamine 2-epimerase (EC 5.1.3.14)		FIG00000482	idu(1);CMP-N-acetylneuraminate_Biosynthesis idu(1);Legionaminic_Acid_Biosynthesis idu(1);Sialic_Acid_Metabolism	atgagaaagattaaagtaatgacggtatttggaactcgtccagagggaatcaaaatgggcccagtagtcaaggccttggagcaagatgatcgcttttcatcggtagttgtttcgaccggccagcatgctgagatgcttcaacaggttttagctgtttttcaaataacccctgattatgatttgaaaataatgcatcccggacaaacactaacggaaatcacaattgaaacgatgacgaagcttgaaccaattattcaagaagagcaaccagatattgtattagttcatggcgatactagttctgcctatgcttccgccttagttgccttttataatcgggttgccattggtcatgtcgaagctggtttgcgaacatgggataaatattcgccttatcca…	MRKIKVMTVFGTRPEGIKMGPVVKALEQDDRFSSVVVSTGQHAEMLQQVLAVFQITPDYDLKIMHPGQTLTEITIETMTKLEPIIQEEQPDIVLVHGDTSSAYASALVAFYNRVAIGHVEAGLRTWDKYSPYPEEMNRQMIDDLADLYFAPTQTSAKNLKMGNHQHEIIVTGNTAIDALRYTIDHSYHHQVLDEIDPDKKIILLTMHRRENWGKPMEETFKAIKEIVDQRNDIDVIYPVHLNPKVQAVANKIFGNDNHFHLISPLDVVDFHNIMSKSLLVMSDSGGVQEEAPALHKPVLVLRDTTERPEGVTAGTLKLIGTQFNNVTKELSSLLNSPEEYNKMSEAQNPYGDGHASERILDAIARWVATQKEL
NODE_18_length_46241_cov_901.895_ID_9509	fig|1358027.6.peg.422	peg	NODE_18_length_46241_cov_901.895_ID_9509_41931_42431	41931	42431	+	LSU ribosomal protein L10p (P0)		FIG00000159	isu;Ribosome_LSU_bacterial icw(1);LSU_ribosomal_proteins_cluster	atgagtgaagcagctattgctaagaaagctgaaattgttaagcaaactactgatatgcttaatgcagctcaaagtgctatcgttgtagattaccgtggtttaactgttgcggaagttactgacttacgtaagcaacttcgtgatgctggtatccaaatgtcagttatcaagaacaagattcttgatcgtgctgttgaaggtactgactacgaagatcttcgttctacttttgttggaccaactgctgttgccttctctgacgaagacccaattgctccagctaagatcttgaagaagttcgctgatgaccacgacgctcttgaaatcaagggtggtttcatcgaaaagagtgttaagactcttgacgaaatcaacgaatacgcaaatatgccaggtcgc…	MSEAAIAKKAEIVKQTTDMLNAAQSAIVVDYRGLTVAEVTDLRKQLRDAGIQMSVIKNKILDRAVEGTDYEDLRSTFVGPTAVAFSDEDPIAPAKILKKFADDHDALEIKGGFIEKSVKTLDEINEYANMPGREELLSMLASALQDPMRKIARAVKAIADKEDEAA
NODE_18_length_46241_cov_901.895_ID_9509	fig|1358027.6.peg.423	peg	NODE_18_length_46241_cov_901.895_ID_9509_42494_42859	42494	42859	+	LSU ribosomal protein L7/L12 (P1/P2)		FIG00000141	icw(1);Ribosome_LSU_bacterial isu;LSU_ribosomal_proteins_cluster	atggcttttgataaggatgctatcattgcttcattaaaggaagcatcaatctctgaccttaacgacttagttaaggctatcgaagaagaattcgacgtttctgctgctgctccagttgcagttgcaggtgctgctggtggcgacgctgctgctaaggacagcttcactgtagaattaactgaaccaggttcagctaaggttaaggttattaaggctgttaaggacattactggtcttggtcttaaggacgctaaggaccttgttgatggtgctccatcagctatcaaggaagacgttaaggaagacgaagctaacgacatcaaggaaaagcttgaagccgctggtgctactgttacccttaagtag	MAFDKDAIIASLKEASISDLNDLVKAIEEEFDVSAAAPVAVAGAAGGDAAAKDSFTVELTEPGSAKVKVIKAVKDITGLGLKDAKDLVDGAPSAIKEDVKEDEANDIKEKLEAAGATVTLK
NODE_18_length_46241_cov_901.895_ID_9509	fig|1358027.6.peg.424	peg	NODE_18_length_46241_cov_901.895_ID_9509_43331_43047	43331	43047	-	FIG00744666: hypothetical protein		FIG00744663	ff	atgttatttaatgttattttttggatcttagctatttggtttgtcattaatgtcatttggatgtggttccagcttaataatcaaattctacaaaagactttcgcttggatcaatgtttgtgcaattgttatcggtttttgggtttattatggtgtatctcatgatgcaagcgcaattaacggttggtttattgctatgaactgggttaacattgcgatcgccgctattcaattctactttggttaccgcacaagcaacgatagtactactcatcctgcaaagtag	MLFNVIFWILAIWFVINVIWMWFQLNNQILQKTFAWINVCAIVIGFWVYYGVSHDASAINGWFIAMNWVNIAIAAIQFYFGYRTSNDSTTHPAK
NODE_18_length_46241_cov_901.895_ID_9509	fig|1358027.6.peg.425	peg	NODE_18_length_46241_cov_901.895_ID_9509_43694_43464	43694	43464	-	FIG00746884: hypothetical protein		FIG00746883	ff	atgtttaaaaagaaaaattgtcctacgtcaaatagccaaaaagatgcaacaaacgcataccaaaaaggttatgatcaggccgttaaggattataaggcactggaacccttccggaagtatccacaacgcattattaatgttaccagtaagtttattaaaggtaagatgcatgctcttcgtgactatgttgacgggtatgaagatgctaagcaacaactttccaaaaaatag	MFKKKNCPTSNSQKDATNAYQKGYDQAVKDYKALEPFRKYPQRIINVTSKFIKGKMHALRDYVDGYEDAKQQLSKK
NODE_18_length_46241_cov_901.895_ID_9509	fig|1358027.6.peg.426	peg	NODE_18_length_46241_cov_901.895_ID_9509_44199_43828	44199	43828	-	Large-conductance mechanosensitive channel		FIG00000518	isu;Potassium_homeostasis	atgttaaaagaattcaagacatttattgcccgcggtaacgttattgacatggcagttgggataattgttggtgcagcttttacctcaatcgtaaagtccttagttaataaccttattaacccccttattggtttattcattggtcgaattgacctatctaaccttgttttgacggtcggcgatgctcagtttaaatacggaagtttcctaaatgcagtcattaacttcctgattatctccttcgtcgttttcttaatggtaaaagcaatcaacactttccgtaaaaaagaagataaaaaaacagaaactccaagtgaagaagttatgtaccttaaagaaattactgaacttctgaaaaagaataaagaataa	MLKEFKTFIARGNVIDMAVGIIVGAAFTSIVKSLVNNLINPLIGLFIGRIDLSNLVLTVGDAQFKYGSFLNAVINFLIISFVVFLMVKAINTFRKKEDKKTETPSEEVMYLKEITELLKKNKE
NODE_18_length_46241_cov_901.895_ID_9509	fig|1358027.6.peg.427	peg	NODE_18_length_46241_cov_901.895_ID_9509_44389_44721	44389	44721	+	Transcriptional regulator, PadR family		FIG00002474	isu;CBSS-1352.1.peg.856	atgaagattcaaattacagctgacttactcgatgggatggtcttagcaattcttgaacacaaagattactatggatatgctttaacccagcgaatgcaatcagctattaccatttccgaatcaacaatgtatcccgttttacgccggttaaaaaaagatggatatttaacaacttatgatcagccttatcagggacgtaatcgccgttattatcaaattacggaggccggcaaggatcatttacaacgtattcgtaaattatggactgattataagaatagtttagatggtattttttatgggttaggtgagggagaagataaagatgaatga	MKIQITADLLDGMVLAILEHKDYYGYALTQRMQSAITISESTMYPVLRRLKKDGYLTTYDQPYQGRNRRYYQITEAGKDHLQRIRKLWTDYKNSLDGIFYGLGEGEDKDE
NODE_18_length_46241_cov_901.895_ID_9509	fig|1358027.6.peg.428	peg	NODE_18_length_46241_cov_901.895_ID_9509_44714_45325	44714	45325	+	integral membrane protein (putative)		FIG00751586	ff	atgaatgaacgtcaaaaatacattaatgatttatcaatatatttaagacaattagctgatgaagaacgaaatgatgccttagaattttatgatgaatatattgccgacgctggactggagacccgaacagcgattgaagaaaggctaggaacgccacgacagttaagtcataagatattagctgattattcaattaaagctaataatgaatcgatcaaagaaggacatcctgcttcgcctcattctagttggcgtgtcttttggtgggtgctagtggcaattattacttccccaataacgtttggactaggaattgccgtattagcactattgttggcagcagggggagtcgccttaagtttgattgttggaatagttgctttgatcttcggagttgcc…	MNERQKYINDLSIYLRQLADEERNDALEFYDEYIADAGLETRTAIEERLGTPRQLSHKILADYSIKANNESIKEGHPASPHSSWRVFWWVLVAIITSPITFGLGIAVLALLLAAGGVALSLIVGIVALIFGVAVIAIVSLYIGIGLLATNLFSGLFYLGLGVTLIGLFLVCLPLIYWLIRVIVQGIANFAKFIYAKVQARRKK
NODE_18_length_46241_cov_901.895_ID_9509	fig|1358027.6.peg.429	peg	NODE_18_length_46241_cov_901.895_ID_9509_45326_46081	45326	46081	+	FIG00742976: hypothetical protein		FIG00742975	ff	atgaaaagaatatttaagataggagtaattgttttaatcttaggagtaatcctcctcggaataggcttctttaataatggtaataaggccgtttattttgagaacaatcgtccagcaatctttcattctcacactaaaacaataagtactaataaagcttttgaacggattgatatctcagcatcgacggctaatgtaatagttcgtgaaggcaagaaatatcagattacttattctggcataagcaggcatactccagctgtaactgttcataataacgttgcttcaattcgccaaactggtggctttccgcttgtctttaactttaatgattatcagccccaccaagatttaatcattgtgactatcccacatgatcaagccttagctggtcgtatt…	MKRIFKIGVIVLILGVILLGIGFFNNGNKAVYFENNRPAIFHSHTKTISTNKAFERIDISASTANVIVREGKKYQITYSGISRHTPAVTVHNNVASIRQTGGFPLVFNFNDYQPHQDLIIVTIPHDQALAGRIHLESGDLTVSKVKMDNIDVNGDAGEVEYRQVTLRGGSTKLSSGNFTGHDLTVQGQYTVNNQSGDNTVTSTTVDGYFLKTEDGDNELNGEDKGEEPLHQNDDAENVLRLITQSGDNEVN
NODE_19_length_45129_cov_984.418_ID_9511	fig|1358027.6.peg.430	peg	NODE_19_length_45129_cov_984.418_ID_9511_839_111	839	111	-	Acetyltransferase (isoleucine patch superfamily)		FIG01347841	ff	atgttaaagaaacaccctttagccttatatattacgtggatagttgctttagcagttattccattaccgttaattatcttgacaaatagtcaattaacggctgattatgaagatctttttgcttatgatgtggggatattggcctatgtttggtggttggttatcattttcctctcaactcgtccaagatggcttgaaaagtatattggcatcccttcaatgtattttttgcatgcttcgttaggcgttgcagcgctgattgcagcgactgctcacaaatttttaagccccggcgctgatcaccttgttgaaacgacgggagatattgcttggtacttggcaattgtcggtataatttacgcgattgtctttatgtcgggatggttagttgaccgcttt…	MLKKHPLALYITWIVALAVIPLPLIILTNSQLTADYEDLFAYDVGILAYVWWLVIIFLSTRPRWLEKYIGIPSMYFLHASLGVAALIAATAHKFLSPGADHLVETTGDIAWYLAIVGIIYAIVFMSGWLVDRFKLLRQIKLKLSIICSHQVSVWIHRLNLLLILLIWLHVHLIDDFSEMTSFITTFDAYTYIIIGYYLLAKFITLFKTNGTVIANKQLAPNTQQLVIKLDKNDPAYQGYNAL
NODE_19_length_45129_cov_984.418_ID_9511	fig|1358027.6.peg.431	peg	NODE_19_length_45129_cov_984.418_ID_9511_1611_961	1611	961	-	Phosphonate ABC transporter phosphate-binding periplasmic component (TC 3.A.1.9.1)		FIG00014764	isu;ABC_transporter_alkylphosphonate_(TC_3.A.1.9.1)	atgacagaaaaaatcgaacaaagacaagatcatcaaccaaacgcagacaagaagaaagcaagaaaattcccaaagatgactaaaaaggttctgattaccgcctgtgtttgtggaggacttgtgttaggagctggaggcattgctggtgtcgccgcaatggatggttatcatgctcaaatcgaagccgcggtgaaacatgaaaagttagctaataagagcgacatcaagattggccaacaggctgcaattgatcagtttaacaagaagtacccagataagcacctcaatgaagtagagctggaaagtgacaagggaaaatatgtgtacaaggtaaagggctttgacaataccaacgaatacaaggttaaagtcaatgccaatgatggcaaactaatctct…	MTEKIEQRQDHQPNADKKKARKFPKMTKKVLITACVCGGLVLGAGGIAGVAAMDGYHAQIEAAVKHEKLANKSDIKIGQQAAIDQFNKKYPDKHLNEVELESDKGKYVYKVKGFDNTNEYKVKVNANDGKLISNKSEKLDQNEKEYTLDPGKAISRDEASQIAEKAAKKGSAIEWKLEQEKENQAVWEVKVKDGRTVKEVKIDAGSRKVLAVGNDH
NODE_19_length_45129_cov_984.418_ID_9511	fig|1358027.6.peg.432	peg	NODE_19_length_45129_cov_984.418_ID_9511_3047_1716	3047	1716	-	Osmosensitive K+ channel histidine kinase KdpD (EC 2.7.3.-)		FIG00000846	isu;Potassium_homeostasis	atgagcagcacacgtccagtaactgcatcgcggcaattaactcgcttgttcttaatgttgtttacagtgattttggtagttattaaccttctttttgtggttaccgctactaatttaatctatcgttatgctgatgatcaggcggaagaagtgattgagaccattgaggaagattggcccgaaaatcaaaatcgcgaaacttttttgaatgcttatgttgctcgtcaagacgatgacgcaatcgagatcactgatggtaaacgaaaatatacctcaccaaaagcccataaaatttttaaacgaattgaccggcggaatttagcaatcaagaatctacagttaacccggcatggggtctattatttacggcagcaaaaagttcatcatcagcgaatcgta…	MSSTRPVTASRQLTRLFLMLFTVILVVINLLFVVTATNLIYRYADDQAEEVIETIEEDWPENQNRETFLNAYVARQDDDAIEITDGKRKYTSPKAHKIFKRIDRRNLAIKNLQLTRHGVYYLRQQKVHHQRIVKVAINVDDLIKLTGWLLIVTLLINFVISIIALPIIHRLAKRWTRPLTSLDNEIDAITPQSDRLQTLAVPQQPLEVRKVAQSFNQLLERQYRIMQREKEFIANASHELKTPLAGILGHVNLIRRHGDKHPELIGKSLKYIDQEAQRMSQLINELLILEGHQTKKLTEINLSKIIFAEVESLQGAYQQKFITDLNPNISYQITKGDFQSLVHNLLENAAKYSPTDSTIDVQLTTDDRHIILRVADQGQGIAKENRQKVFERFYREDES…
NODE_19_length_45129_cov_984.418_ID_9511	fig|1358027.6.peg.433	peg	NODE_19_length_45129_cov_984.418_ID_9511_3724_3044	3724	3044	-	two-component system response regulator		FIG00517054	ff	atgaataaggctgtaattatgttagttgaagatgaagagagccttgctagttttttgattactgagctagaacttgaaggctatgaagtcatctgggcaaaagatgggcgcgaggcactagaaatatttaaagagaaagaaataaccttaatcttattagattggatgctcccaatttatgatggtctcacagttctacgccgaattcggcaatcaagtaatgtgccgattattatgattacagctcgtagtcaaacttccgatatcagtatggcgcttgatcaaggattagatgattatattactaaaccgtttgagattgaggagcttttagcacgaattagggttgttttacggcgattgggtcaagaaaaagcagggaaatatgattataaattt…	MNKAVIMLVEDEESLASFLITELELEGYEVIWAKDGREALEIFKEKEITLILLDWMLPIYDGLTVLRRIRQSSNVPIIMITARSQTSDISMALDQGLDDYITKPFEIEELLARIRVVLRRLGQEKAGKYDYKFGPFEINLLKHQFMVDGKQVHLTPKEFSLMLALIKEPGVVQTRDDLLNEIWGYDFDGQTNTVDVYIRALRNKLGKYRDLIKTVRGIGYVLGDEQ
NODE_19_length_45129_cov_984.418_ID_9511	fig|1358027.6.peg.434	peg	NODE_19_length_45129_cov_984.418_ID_9511_4003_4932	4003	4932	+	Malate permease		FIG00121768	isu;Pyruvate_metabolism_I:_anaplerotic_reactions,_PEP	atgtcgattgggcaaatttttaaccaagtcgtcattatttttttattaatgcttttaggggcagttattagaaagctcgggtttctccatccacaatcaattaatgatttaaccaatattacactctactttttatcgccaatcgtaattattaaggcctttgaacagccgttttcgcgatcacgattttatcaattattactattaattgttggtgtctttttgacctattttgtttccattttgattgcaaaactactttttcataaagtaaaggaccaaaatattcgtcaaattgcaacttatggaagcatctattctaacaatggttttatgggcgttccattagcacaaggacttttcggaagtgtgggtgtcttctatgccgtcgcttcaatg…	MSIGQIFNQVVIIFLLMLLGAVIRKLGFLHPQSINDLTNITLYFLSPIVIIKAFEQPFSRSRFYQLLLLIVGVFLTYFVSILIAKLLFHKVKDQNIRQIATYGSIYSNNGFMGVPLAQGLFGSVGVFYAVASMIGFNVMSWTQGIGIFQKRQPHDWGTQLKKIILNPNIIAIIIGLFLFISSFRLPKLISGFIDYTSPAFTPLSMIVIGSNLANLSIKNIKLPTELWGSLFARNIFFPILGTIILLLLGITGVPLFTTVILSACPVAGLVVLFTLQSNGDARPATVLMSISTILSLVTIPLVYWFASLW
NODE_19_length_45129_cov_984.418_ID_9511	fig|1358027.6.peg.435	peg	NODE_19_length_45129_cov_984.418_ID_9511_5034_5711	5034	5711	+	FIG00743894: hypothetical protein		FIG01372851	ff	atgaataaaccatatattatcgtccatatgatgacatcagttgatggacgaattgattgtggaatgacggcccaattagccggtgaacccgaatactattctacattggacagtttaaatgttcctacaaggattagtggacgtgttactgcagaaaccgaattgacgcgtggtggtaaatttaattcgcaaaacaaagaaatccttggtaaaactgactttgctaaaaatgcaactgctgatagttataatatcgttgtcgatactaaaggaactttacaatggggcaaggaaaatggtaataacttccctcacctaattattacgagtgaacaagttacgaaagattaccttgattacctcaacagccaaaacatttcatggatcgcagctgggaaa…	MNKPYIIVHMMTSVDGRIDCGMTAQLAGEPEYYSTLDSLNVPTRISGRVTAETELTRGGKFNSQNKEILGKTDFAKNATADSYNIVVDTKGTLQWGKENGNNFPHLIITSEQVTKDYLDYLNSQNISWIAAGKNQIDLAKAMEILADEFNIDRLAIVGGGKINGGFLEAGLVDEISILIGAGADGRTGQPSLFDGRPESGRPIALQLKDVESYEDGAVWLRYLVK
NODE_19_length_45129_cov_984.418_ID_9511	fig|1358027.6.peg.436	peg	NODE_19_length_45129_cov_984.418_ID_9511_6233_5925	6233	5925	-	hypothetical protein				atgattttgattgattttttgaaaaagaataagtggaatataactgcagtattaatatttttcattatttgtgtatatgatgcatacaataagaatattattgcttctacatcttctttactttgtgcaatcttatggctgattgattgtttaaagaaacaatattttttcttagaaggaatagcaataatcttatatgctatatttattttaattattcgggcagatttatggccgggagcagtcgcatgtatagtaataggattgtttatcttatttttctatctaaagaaacttaaaaagcaataa	MILIDFLKKNKWNITAVLIFFIICVYDAYNKNIIASTSSLLCAILWLIDCLKKQYFFLEGIAIILYAIFILIIRADLWPGAVACIVIGLFILFFYLKKLKKQ
NODE_19_length_45129_cov_984.418_ID_9511	fig|1358027.6.peg.437	peg	NODE_19_length_45129_cov_984.418_ID_9511_6772_7257	6772	7257	+	hypothetical protein				atgaatagtaaactttttcaatggttctataatatgcccaaattaacaaatcaagataataaagattatatggcgaagattagtcttaatatcgctgttagcctatttctttttaacctcgttgctgttcttatttcttttttcattgttactacaacagagaattatgaattgtcttttaatattttagctggggcgttactgatttttactgtttatattgttggtggctattctatatatgcaaaacgtaaaattaatagagtcgtgactgatgataacacacatattgtaaagaatagttttgtttcagctatatatataacactgattatttatttacttaattctcttacaaatgctcttagctttcatacttcactcattagcgaattaaaa…	MNSKLFQWFYNMPKLTNQDNKDYMAKISLNIAVSLFLFNLVAVLISFFIVTTTENYELSFNILAGALLIFTVYIVGGYSIYAKRKINRVVTDDNTHIVKNSFVSAIYITLIIYLLNSLTNALSFHTSLISELKNPMSYIIPTIIGIIYGALMAIITWYRGK
NODE_19_length_45129_cov_984.418_ID_9511	fig|1358027.6.peg.438	peg	NODE_19_length_45129_cov_984.418_ID_9511_7543_8805	7543	8805	+	Accessory gene regulator C (sensor histidine kinase)				atgaatttttttattcaaattatttcagtaattcaaggacttacttttgaacttttcacattcttttatctcgtaaaaattaagatcactaaacgagatatatttttcttaactattatttttactatcatattccttatgattggcttaggttatacaggagcatatctctcaacaatattagagggagggttcctatatttgtattttaaaaacagaacctctaatcataaattaattggtgctatcctattaaccttaacgacatcaattgtaattgatttctcaacctttacaattgataaagtactttcactaccaatcaattatattctatttattgatccattcttttacctaatcacttttattattctctactattaccatcctcttgat…	MNFFIQIISVIQGLTFELFTFFYLVKIKITKRDIFFLTIIFTIIFLMIGLGYTGAYLSTILEGGFLYLYFKNRTSNHKLIGAILLTLTTSIVIDFSTFTIDKVLSLPINYILFIDPFFYLITFIILYYYHPLDKIEEDNTTINLWILSYLFITLNIAGFTIFTTPRVTPAFILIFCLLVLQCSFTVFVYQVSKQIQQKKLQLQEKKNLLLLIQNLEENQSKLKRFKHDYQNLLNSLKLSALNGDNQTLLNKLEAYSRDNLGEDALWQFQDTKNINNEVLRSIFINKLNSIYQKDINYHFECLTEINDLPNIDLFDLIRIIGIAYDNALEECVNLRHSGINTVEINSMLYQDAPNKLEFEIKNTCRNQLITNKLHQEGITNKANHEGLGLATVKKIANKY…
NODE_19_length_45129_cov_984.418_ID_9511	fig|1358027.6.peg.439	peg	NODE_19_length_45129_cov_984.418_ID_9511_9635_9901	9635	9901	+	Competence-stimulating peptide ABC transporter ATP-binding protein ComA				gtggatgaagctgattgtggagtagcagcactagcaatgattcttcataattacggctctaaaatttcattagcaactctgcgaaaatttacaaaaaccactactgatggaactactgcacttgggattgtaaaagcagcaaaaaagttaaaaatggatgttgaagcatatcaagcagatgctagtttatttgattcaaaagatgtaatttatccttttattgctgatcctgatatacaagttaaacgtattccttcagtattttaa	MDEADCGVAALAMILHNYGSKISLATLRKFTKTTTDGTTALGIVKAAKKLKMDVEAYQADASLFDSKDVIYPFIADPDIQVKRIPSVF
NODE_19_length_45129_cov_984.418_ID_9511	fig|1358027.6.peg.440	peg	NODE_19_length_45129_cov_984.418_ID_9511_10739_10479	10739	10479	-	hypothetical protein				atgagttcgaaagttcaagtgaatattgatccagaattaaaacagtcagcggagaatattataaaagaacttggtttaaccccaacagctgtaataaatggaatgtataaacaaatagttgccacagggaaaatacctcttagtttttctttgacatcaagacaaagggcggaattggagttaagagaagtatccaagaaagttccagttcaagaagttaagacaaaagaggaacttgaggaattttttaatgaggactaa	MSSKVQVNIDPELKQSAENIIKELGLTPTAVINGMYKQIVATGKIPLSFSLTSRQRAELELREVSKKVPVQEVKTKEELEEFFNED
NODE_19_length_45129_cov_984.418_ID_9511	fig|1358027.6.peg.441	peg	NODE_19_length_45129_cov_984.418_ID_9511_10983_11477	10983	11477	+	FIG042921: similarity to aminoacyl-tRNA editing enzymes YbaK, ProX		FIG00042921	ff	atgacattaggagcttatcagcaagtcaaggatgcattaaaaaaattgggaataactgactatactgtgattaaccaccctgctgctcacaccaccgaagaagctgatgcatatatcgctggtcatgaaggtgttcgcactaaaaccatgtttctgaaagggaagaaaaagaatttctatatggttattatggatgataaaaaaccaatggactttcataaattcatggccctaactggaactaaaagggtttcaatggctcgaccggaatatctgcaagaacagcttggtttagaaccaggaattgtttctccatttggtttgctaaataatgaagctcataatgtaaaggtatattttgacaaggacattgtcgacgaaccaattcagaccttccat…	MTLGAYQQVKDALKKLGITDYTVINHPAAHTTEEADAYIAGHEGVRTKTMFLKGKKKNFYMVIMDDKKPMDFHKFMALTGTKRVSMARPEYLQEQLGLEPGIVSPFGLLNNEAHNVKVYFDKDIVDEPIQTFHPNENTHTIFIKTDDLFKFLKQIDFEPEIIDL
NODE_19_length_45129_cov_984.418_ID_9511	fig|1358027.6.peg.442	peg	NODE_19_length_45129_cov_984.418_ID_9511_11837_12247	11837	12247	+	Arsenate reductase (EC 1.20.4.1)		FIG00000770	isu;Transcription_repair_cluster isu;CBSS-315749.4.peg.3658 isu;Anaerobic_respiratory_reductases	atgaataaaatttatttcttatgtactggcaattcttgtcgcagtcaaatggcggaaggctatgcaagaatttttctaaaagacaagtacgaaatccaaagtgctggtcttgaagctcatggcgttaaccccctggcaattaaagcaatggcagaagataatgtcgatattaggcaccaacattctaaaacgattaaccctcattactttcaggctgccgatttaattgttaccttatgcggtgatgctaaagaccattgtcccgtcaccgctccccaaacgcgcagtattcattggcccttgccagatccagcacaagccaccggaactcctgagcagcagctgctaattttccggcaagtccgcgataagattaagcagcggattttagccttagca…	MNKIYFLCTGNSCRSQMAEGYARIFLKDKYEIQSAGLEAHGVNPLAIKAMAEDNVDIRHQHSKTINPHYFQAADLIVTLCGDAKDHCPVTAPQTRSIHWPLPDPAQATGTPEQQLLIFRQVRDKIKQRILALASNP
NODE_19_length_45129_cov_984.418_ID_9511	fig|1358027.6.peg.443	peg	NODE_19_length_45129_cov_984.418_ID_9511_13336_12317	13336	12317	-	Beta-lactamase class C and other penicillin binding proteins		FIG00000681	idu(1);Beta-lactamase	atgaaaaaagttaacttatatatttttttgacgctttgttcctttgctatcttcttattgactacgccatcaaaggtaaaggcagaagtagttgacaagcaaacgcaacaccaacttcaagattatatgaagaaccatcatattaatggagtgatgctagttaatggcaaagatgggaagccagttaccattgagaataatgaaaccacgaataaggatcaaatcgtaaaggcggatcgactatttcccacggcatcgcttcaaaagattataacgggaaccgctgtctaccaattaaggcaaaaaaagcaattagattgggacacttcgctaagtaagtattacccacagattgatggcagtaaagagattacaattcgggaattaatgaaccatacc…	MKKVNLYIFLTLCSFAIFLLTTPSKVKAEVVDKQTQHQLQDYMKNHHINGVMLVNGKDGKPVTIENNETTNKDQIVKADRLFPTASLQKIITGTAVYQLRQKKQLDWDTSLSKYYPQIDGSKEITIRELMNHTSGLINNDRPFEPLRGQKAQIAYMLKHLKYDHTHTWDYQDVDYEILAAIVSKQAHLSYNAYIQKNFAKPLHLHQIKDFSEVSKKEIPQPMDPTVDWHRVTVTTSSDFGAGNLFISPNDYWKFVYNEVLKDPKMINEYYQQAQHQEVAYFGGVYFDGDVIRANGSIPGYNSCFVADYKTKRMIMLFSNNIDYLKLKATSDDILHNYME
NODE_19_length_45129_cov_984.418_ID_9511	fig|1358027.6.peg.444	peg	NODE_19_length_45129_cov_984.418_ID_9511_13550_14086	13550	14086	+	Hypoxanthine-guanine phosphoribosyltransferase (EC 2.4.2.8)		FIG00000355	idu(1);Purine_conversions idu(1);Cell_division-ribosomal_stress_proteins_cluster idu(1);Folate_biosynthesis_cluster	atgaataacgatgtcgaaaaagttttatatactcaagatcaagtcaatcaacgcttagatgaacttgccaatacacttactgaaaaatatcaagatgaatttccagttttagtttccgtaatgacaggagcaatgattttcactagtgaaatgatgaagcgccttaatttcaagttaaacgttgattatgtcgacgtctctagttacgaagaaagttcagaatccactggaaaagttaaattaattcaagatctttcccacgatattaagggtcgaccagttattattatggaagacattattgatactggtcatacattaaagtatctcgctggtcttttcgctgatcgtggagctaagagtattgagatttgctccttactcgataagccggaccgt…	MNNDVEKVLYTQDQVNQRLDELANTLTEKYQDEFPVLVSVMTGAMIFTSEMMKRLNFKLNVDYVDVSSYEESSESTGKVKLIQDLSHDIKGRPVIIMEDIIDTGHTLKYLAGLFADRGAKSIEICSLLDKPDRREVDVEADYVGFKVPNEFIVGYGLDFNGLYRNLPFVGVLKRSVYE
NODE_19_length_45129_cov_984.418_ID_9511	fig|1358027.6.peg.445	peg	NODE_19_length_45129_cov_984.418_ID_9511_14217_14894	14217	14894	+	Peptide transport system permease protein sapB (TC 3.A.1.5.5)		FIG01962789	ff	ttgcttaggcttgactggtgtttacgaatgctcatggctgccttatgtggtggaatcattgggtttgagcgaaaaagtaaggctaaaatggctggaattcggacccatgccttaattgcggtgggggcagcaatggtcatgattatttctaagtatggcttttttgatttactgaaagttacccatagcaattggaacgttgacccatcacggattgccgctcaagttgttagtgggattggttttttaggcgctgggacaatcattaatcgccatgatgaaataattgatggcttaactacagcagctggaatttgggttaccggcgcaatcggtcttgcctatggtagtggtttatacagtattgggattattggcacttgttgcgttcttttagca…	MLRLDWCLRMLMAALCGGIIGFERKSKAKMAGIRTHALIAVGAAMVMIISKYGFFDLLKVTHSNWNVDPSRIAAQVVSGIGFLGAGTIINRHDEIIDGLTTAAGIWVTGAIGLAYGSGLYSIGIIGTCCVLLAEVIGKYLDQFALRQGKGFSCFIQLEGNTDDLHTLINQLNKKYFEVPLKYSIYDYGDGKISCQLYGELRSGFKSENVFTDLTELGNIKKVELE
NODE_19_length_45129_cov_984.418_ID_9511	fig|1358027.6.peg.446	peg	NODE_19_length_45129_cov_984.418_ID_9511_14914_15546	14914	15546	+	FIG00747820: hypothetical protein		FIG00747818	ff	atgacttataatttcagaaaagagcagaaagaattgtatgttcccggaaagagtcctagcttgatcaatgtaccagcgatgaagtatcttactgtgcgaggacatggtgatcctaatcaagaaaatagtgagtacaaaaaagcaattgaaaagctctacgctgttgcttataccattaaaatgagcaaaaaaggcacctaccaaatcccagattattttgattttgttgttcccccactagaaggactatggtggcaagacagtatcactggaattgattatgctcacaaagaaatgttcaatttcattgcgatgattcgccttcctgactttgttactcaagacatttttgactgggcaattcaagaggctagcgaaaaaaagcaacttgatttacat…	MTYNFRKEQKELYVPGKSPSLINVPAMKYLTVRGHGDPNQENSEYKKAIEKLYAVAYTIKMSKKGTYQIPDYFDFVVPPLEGLWWQDSITGIDYAHKEMFNFIAMIRLPDFVTQDIFDWAIQEASEKKQLDLHNVEFLSMHEGLCVQALHIGSYDDEPATIDKIHKFIEEQGLQVDINDDRHHHEIYLSDPRRTKVENLKTVLRIPVKNN
NODE_19_length_45129_cov_984.418_ID_9511	fig|1358027.6.peg.447	peg	NODE_19_length_45129_cov_984.418_ID_9511_15789_15643	15789	15643	-	hypothetical protein				atgaaagagaattcccaacaattacaacaagatattaaacatgatcgtcaaatgattgaagcatcatttgatagcaataagttgcttacgcctaaagagatgaaagaacgatttggaaaattcggctggggaaaacatgaagattaa	MKENSQQLQQDIKHDRQMIEASFDSNKLLTPKEMKERFGKFGWGKHED
NODE_19_length_45129_cov_984.418_ID_9511	fig|1358027.6.peg.448	peg	NODE_19_length_45129_cov_984.418_ID_9511_16489_15836	16489	15836	-	FIG00747190: hypothetical protein		FIG00747189	ff	atgacagcattaactgaaagtatgtttgcaatctttgaccagccggagttttcctttaagaagattaaagaaaatcattcaccagacgaggttgcagaattaaaagagaagtttaaagcagtttggcaagtgtggaagagggtaaatcaaaccgtcgctagtcaattaccaacggatcaatttgcgaaggttcacgttgagagttggacgaacggttggaacctgcgtgaccattactgggcctcttatcgcttagcatcgttggcagactataatccctgtattggggtgatgcttgataaaaaacagttacagatctacctcatgtttcaacattataagagtgagcaacgacaaggtacgctggatgaatacaatcaattactggataaaatatcg…	MTALTESMFAIFDQPEFSFKKIKENHSPDEVAELKEKFKAVWQVWKRVNQTVASQLPTDQFAKVHVESWTNGWNLRDHYWASYRLASLADYNPCIGVMLDKKQLQIYLMFQHYKSEQRQGTLDEYNQLLDKISEWANDIDATHWYLWDKDEMEFSDHMSLTKYINSRDVQQQFNKDARKTSFLLGKFAFRGKDQVDNMEEYIDSVIRQLTPLYEELK
NODE_19_length_45129_cov_984.418_ID_9511	fig|1358027.6.peg.449	peg	NODE_19_length_45129_cov_984.418_ID_9511_16909_16586	16909	16586	-	Branched-chain amino acid transport protein azlD		FIG01317936	ff	atgacattaactgaacaaattatttcaattttaatcgcagcagttgtaactatggcgacccgctttatcccattcctgatttttgatcagtcaaaagaattatcaccttacctggaagaactggggaaattccttccggcagcaatcatgggagtattagtaatctattgttatcggaatatttcttttgctgagcctagtaaggcattattagaaatcgttgccggcttagtaacattatttattcaactttggaaaagaaatatgccactatcgatcttggtcggaactggcttttatatggtgatgatgaatttgttttaa	MTLTEQIISILIAAVVTMATRFIPFLIFDQSKELSPYLEELGKFLPAAIMGVLVIYCYRNISFAEPSKALLEIVAGLVTLFIQLWKRNMPLSILVGTGFYMVMMNLF
NODE_19_length_45129_cov_984.418_ID_9511	fig|1358027.6.peg.450	peg	NODE_19_length_45129_cov_984.418_ID_9511_17588_16896	17588	16896	-	Branched-chain amino acid transport protein AzlC		FIG00431779	ff	atgagaaatgaagtacgttatgcttttcaaaaaactagtccggtaatgcttggttttctatttttaggtgccagctatgggatatatatgcataaactgggctttaattttttgtatccattattaatggctgcgaccatttttgctggatcagtcgaatttgtaattggtaatcttttagttcaaaattttcagccgttgaccgttcttatactaactgctcttgttaattcacggcatattttttatggcattacgatgttaaaaaaatattccaatacgggaaagttaaagccgattcttattttcggaatgtgtgatgagtctttttccttaagtgcaacgttaaaagtaccagatggccttgatcgctcatatgtttatttttacataaccgcg…	MRNEVRYAFQKTSPVMLGFLFLGASYGIYMHKLGFNFLYPLLMAATIFAGSVEFVIGNLLVQNFQPLTVLILTALVNSRHIFYGITMLKKYSNTGKLKPILIFGMCDESFSLSATLKVPDGLDRSYVYFYITAFNYFSWVVGAGLGGLLGGMINLNLAGLDFVMTALFIVLFTEQLKNARTQRDALIGLVFAIICLLFCNKNAFLLVTLVTLVALFSLNYLITRRKNDIN
NODE_19_length_45129_cov_984.418_ID_9511	fig|1358027.6.peg.451	peg	NODE_19_length_45129_cov_984.418_ID_9511_17694_19094	17694	19094	+	Transcriptional regulator, GntR family domain / Aspartate aminotransferase (EC 2.6.1.1)		FIG00005520	idu(1);Coenzyme_M_biosynthesis_--_gjo idu(1);Glutamine,_Glutamate,_Aspartate_and_Asparagine_Biosynthesis idu(1);Threonine_and_Homoserine_Biosynthesis	atgcctattaatgatttttcccatcatcagcttacctggtatcccgacaaaaataagctgacgcgaccaatttataagagtttgctcaatcaactaaaaacagcaattgaacgtggaattcttacacccggaacaaaactacctccgcaacgcgaactcgccgattatctcgacattaatttcaccaccgttacgcgtacttacaaattaagtgcgcaacttggtttaacttatggaattcatggtaaaggaacctttgttaattcaaatggtatcgatccgttaactgccaactctcctttgacccgcactatcgaccttggctttgttgcttccttcgaacagacaaaccacctgcttgacaacattcttagtaagaccgtcaagcaaggatcctcg…	MPINDFSHHQLTWYPDKNKLTRPIYKSLLNQLKTAIERGILTPGTKLPPQRELADYLDINFTTVTRTYKLSAQLGLTYGIHGKGTFVNSNGIDPLTANSPLTRTIDLGFVASFEQTNHLLDNILSKTVKQGSSQLLTYDSPTGRPIDKEAFRHYLDWLGVRLTPTQQILITAGGENSLTLLLMTLFSSGDKIAVDEFTYANLIATAQLNNLHLVAIKNDQGGMNIDTLKHACQNNNLAGLYIMPEYSNPTGAVLSVARRKEFVTIAQEYGLKIIEDDYLSFLSKLNPERPPKIMELLPDQTCYVCSMSKVLASGLRVGYLVFPAQLAQQIKNGFFNTTVKTSTLNTAIASTAIKKHVVQQIIQNKVNLAKQANSLFEQYFPTAPTNQLTDYAFFRRLPL…
NODE_19_length_45129_cov_984.418_ID_9511	fig|1358027.6.peg.452	peg	NODE_19_length_45129_cov_984.418_ID_9511_20746_19175	20746	19175	-	probable metal-dependant glycoprotease		FIG00743556	ff	atgacccagacatttattaacggtaaaatttttgttggtgataatgaaacacactttgttaatagtatggttgttgaagatggaacggttaaacaaattggtgataatttacctaatgaaggcgaagtgattgatctgcaaggacaaacagttttgccaggattaattgactgtcatacacatcctaaacatatcgctgatgtcctccatggtgttgcttgtactccgccaaatgttaatagtatcaaggaaatgcaagaagcacttcgcaattctcccgcatatggtcaaggcgaagatgtgtggattgaagggtggggggttgatgagacaaaattagcagaacatcggagtcctaaccgtgatgatttagatgctgtttcaacaacgcaaccaatc…	MTQTFINGKIFVGDNETHFVNSMVVEDGTVKQIGDNLPNEGEVIDLQGQTVLPGLIDCHTHPKHIADVLHGVACTPPNVNSIKEMQEALRNSPAYGQGEDVWIEGWGVDETKLAEHRSPNRDDLDAVSTTQPIFIYRSDCHSSVGNSKALELAEIDENTPDPVGGKIERFADGRPTGFMREVAASQLLIRAKSAQSYENDVANMVNSSEHYLKEGIVAIGEMMGRMKPYTSLKLYQDAVKQGFGPKASIYYVFDEIDPQVGLQPSGDEKLRVAGIKVFMDGSISGETAYNTDPYPSGKMGVSLTSVEKLKRAVKMARDNKLQLAVHAMGDKAIQTVIDVTKEIAPWLTTTPSVRIEHASLMTDQMFAEIANSKMNYALVTQPIFFFAEDESYRHYLSLA…
NODE_19_length_45129_cov_984.418_ID_9511	fig|1358027.6.peg.453	peg	NODE_19_length_45129_cov_984.418_ID_9511_21757_20894	21757	20894	-	Aldo/keto reductase of diketogulonate reductase family		FIG00745257	ff	atgattttagatgagacaattacgcttaacagtggtgtaaagattcctaagtttgccttggggacctggatgattgatgatgaccaagtagctgaagtagtccgcaatgcaattaagatgggatatcggcacatcgatacagctcaggcttatgataatgagcggggagtcggtgaaggtgtacgaacagccggtattgatcgggataaaatctttgttacttcaaagatcgctgctgaacacaaagattatgatgtaactaaaaagtcgattgacgagactcttgaaaagatggggcttgattatatcgacatgatgcttattcatagtcctcaaccatggaaagaagtaaatcaatctgataatcgttaccttgaaggaaatctcgctgcttggcgg…	MILDETITLNSGVKIPKFALGTWMIDDDQVAEVVRNAIKMGYRHIDTAQAYDNERGVGEGVRTAGIDRDKIFVTSKIAAEHKDYDVTKKSIDETLEKMGLDYIDMMLIHSPQPWKEVNQSDNRYLEGNLAAWRAMEDAVNEGKIRTIGVSNFKKADLENIIKNSDTVPAVDQVLAHIGHTPFNLLSFTHEHDIAVEAYSPVAHGAALDNPVIEKMAKKYNVSVPQLCIRYDWQIGMIVLPKTTNPEHMKENTEIDFEISEADMDLLRRVKPLDYGDFDIYPVYGGKM
NODE_19_length_45129_cov_984.418_ID_9511	fig|1358027.6.peg.454	peg	NODE_19_length_45129_cov_984.418_ID_9511_21906_21790	21906	21790	-	hypothetical protein				atgagtagcaaactttacgaggttgagcaatttgaagctttaacctctttttttattgttcaaatcaaggcttaccagtttacatttatggaaaaaatgacgacaatggttttgtag	MSSKLYEVEQFEALTSFFIVQIKAYQFTFMEKMTTMVL
NODE_19_length_45129_cov_984.418_ID_9511	fig|1358027.6.peg.455	peg	NODE_19_length_45129_cov_984.418_ID_9511_22396_21899	22396	21899	-	GCN5-related N-acetyltransferase		FIG01272034	ff	atggattatcaaattcggctagcgacaatagatgatctaccagcgattgtcgatgtatttaatcaagccattccgctgcaagtcaacgatgagagtgcaccgatcgaagttgctgatcgacgtgaatggtttatgcagtttgacagtactcatccaatttgggttgcaacactggatgaccaagtaatcgcctggtgtgctcttgagtatttttatccgcatcccgcctatgatcattcggcacagatagctatttatattcatgaagattatcgacggcaacatcttggccgtgatttattaacatatgcgcaaaaacaaattgaagatcatctagatataagaaccgtaattgcgtatatttatattgaaaatcaagcaagctatcatctttttacc…	MDYQIRLATIDDLPAIVDVFNQAIPLQVNDESAPIEVADRREWFMQFDSTHPIWVATLDDQVIAWCALEYFYPHPAYDHSAQIAIYIHEDYRRQHLGRDLLTYAQKQIEDHLDIRTVIAYIYIENQASYHLFTSCGYKEWGKLPQISEINGQMRSLYMMGRHFNE
NODE_19_length_45129_cov_984.418_ID_9511	fig|1358027.6.peg.456	peg	NODE_19_length_45129_cov_984.418_ID_9511_23042_22437	23042	22437	-	Signal peptidase I (EC 3.4.21.89)		FIG00000015	isu;Signal_peptidase isu;CBSS-176299.4.peg.1292	atgaaagcatttcgtgaagcaatgagttggattattcccattctaatcgggttaataatcgcattagtaattaagcagtttttcttccaaattgttcgggttgatggaccatccatgcaaccaaacttacaaaataatgaacgagtattttgtttgaaaactgccaagatccatcatggaagtgtcgttgtatttgatgctaatggtgttgatccgcaagtatcggtcaagactgattatgttaagcgagtaattggacttcctggtgatactgttagctctaagaatggaaacatttatgttaacggcaaaaagattaatcaagactacattagcaagagtcaacgaacaaccggaactggaaactggacattgcgtagtatttcagttcagaatagc…	MKAFREAMSWIIPILIGLIIALVIKQFFFQIVRVDGPSMQPNLQNNERVFCLKTAKIHHGSVVVFDANGVDPQVSVKTDYVKRVIGLPGDTVSSKNGNIYVNGKKINQDYISKSQRTTGTGNWTLRSISVQNSWLKNNGATKVPKGEYFVLGDHRSVSNDGRYWGFVPKSKIDGVVKVPSWTGTKTTRENVNKEWQHFYDK
NODE_19_length_45129_cov_984.418_ID_9511	fig|1358027.6.peg.457	peg	NODE_19_length_45129_cov_984.418_ID_9511_24600_23356	24600	23356	-	D-aspartate ligase (EC 6.3.1.12)		FIG00627597	ff	atgagtgaacaaccttttgttccattgattctaggtagtgatttcaatgcttacggaatggcacggtcgatgtatgaaagatatgggattaagtcgcaattatatgctcgccaaccattggcaccaacccgttattcaaaaattgttgaattgcattataatgaacaattacaatcaccagaagtgtttacgaaagtattaattgaagcggcagatgagtttgccaagcagggcaagaagaccgttttaattagttgtggggatgactacactgaattagttgcaaaaaatcgtaaagaactttcgcagcacatgttctgcccgtatgctgattatgatgaagtagcaacattaacggataaagagaagttctacaatgtctgcgaaaagtatggtttg…	MSEQPFVPLILGSDFNAYGMARSMYERYGIKSQLYARQPLAPTRYSKIVELHYNEQLQSPEVFTKVLIEAADEFAKQGKKTVLISCGDDYTELVAKNRKELSQHMFCPYADYDEVATLTDKEKFYNVCEKYGLPYPKTDILKPDLDYKNYKSPFEFPIALKAADAVQWHKGNFEGYEKAYIIKTPERLAEVLEIIYEHSPYNGDLVLQEFIPGDDSNMRTINCYVDKDHKVKMMCLGHPLLEDCNPANVGNYVAIMPAYDQQIYDNIKNFLESIEFTGFVNFDLKYDRRDGQFKVFDLNPRQGRSSFFVSLNGYQLATFPVEDYVFDSLKDQETIYGNKDESNYKLWLGVSKKTFLQYAKNNEIKKQAEKLIKEGRYGTTFHYDKDMNFMRWLMEQRIN…
[truncated: 1,646 more rows]
